# Supplementary material for: Selective ubiquitination of drug-like small molecules by the ubiquitin ligase HUWE1
Source: Nat Commun. 2025 Sep 2;16:8182. doi: 10.1038/s41467-025-63442-x (PMC12405493; doi:10.1038/s41467-025-63442-x)
Supplement: Supplementary file 4 — Supplementary Data 2 [file 41467_2025_63442_MOESM4_ESM.xlsx]

## Sheet: proteinGroups Input raw.txt
Protein IDs	Majority protein IDs	Peptide counts (all)	Peptide counts (razor+unique)	Peptide counts (unique)	Protein names	Gene names	Fasta headers	Number of proteins	Peptides	Razor + unique peptides	Unique peptides	Peptides BI8626_Input_1	Peptides BI8626_Input_2	Peptides BI8626_Input_3	Peptides BI8626_Input_4	Peptides ctrl_Input_1	Peptides ctrl_Input_2	Peptides ctrl_Input_3	Peptides ctrl_Input_4	Razor + unique peptides BI8626_Input_1	Razor + unique peptides BI8626_Input_2	Razor + unique peptides BI8626_Input_3	Razor + unique peptides BI8626_Input_4	Razor + unique peptides ctrl_Input_1	Razor + unique peptides ctrl_Input_2	Razor + unique peptides ctrl_Input_3	Razor + unique peptides ctrl_Input_4	Unique peptides BI8626_Input_1	Unique peptides BI8626_Input_2	Unique peptides BI8626_Input_3	Unique peptides BI8626_Input_4	Unique peptides ctrl_Input_1	Unique peptides ctrl_Input_2	Unique peptides ctrl_Input_3	Unique peptides ctrl_Input_4	Sequence coverage [%]	Unique + razor sequence coverage [%]	Unique sequence coverage [%]	Mol. weight [kDa]	Sequence length	Sequence lengths	Q-value	Score	Identification type BI8626_Input_1	Identification type BI8626_Input_2	Identification type BI8626_Input_3	Identification type BI8626_Input_4	Identification type ctrl_Input_1	Identification type ctrl_Input_2
A0A024RBG1;Q9NZJ9;O95989	A0A024RBG1;Q9NZJ9	4;3;1	2;1;0	2;1;0	Diphosphoinositol polyphosphate phosphohydrolase 2	NUDT4	sp|A0A024RBG1|NUD4B_HUMAN Diphosphoinositol polyphosphate phosphohydrolase NUDT4B OS=Homo sapiens OX=9606 GN=NUDT4B PE=1 SV=1;sp|Q9NZJ9|NUDT4_HUMAN Diphosphoinositol polyphosphate phosphohydrolase 2 OS=Homo sapiens OX=9606 GN=NUDT4 PE=1 SV=2	3	4	2	2	3	4	3	3	4	4	4	4	1	2	1	1	2	2	2	2	1	2	1	1	2	2	2	2	38.7	26.5	26.5	20.434	181	181;180;172	0	6.1785	By MS/MS	By matching	By matching	By matching	By MS/MS	By MS/MS
A0A087WUV0;P0CG24;P58317;P17036;P17023;Q86W11;Q96NJ6;Q9HBT8;Q8NF99;Q6ZMS4;P15622;P17032;Q8N883;P17027;Q5MCW4;Q9P0L1;Q4V348;Q5TYW1	A0A087WUV0;P0CG24;P58317;P17036;P17023;Q86W11;Q96NJ6;Q9HBT8;Q8NF99;Q6ZMS4;P15622;P17032;Q8N883;P17027;Q5MCW4;Q9P0L1;Q4V348;Q5TYW1	1;1;1;1;1;1;1;1;1;1;1;1;1;1;1;1;1;1	1;1;1;1;1;1;1;1;1;1;1;1;1;1;1;1;1;1	1;1;1;1;1;1;1;1;1;1;1;1;1;1;1;1;1;1	Zinc finger protein 883;Zinc finger protein 121;Zinc finger protein 3;Zinc finger protein 19;Zinc finger and SCAN domain-containing protein 30;Zinc finger protein 3 homolog;Zinc finger protein 286A;Zinc finger protein 397;Zinc finger protein 852;Zinc finger protein 250;Zinc finger protein 37A;Zinc finger protein 614;Zinc finger protein 23;Zinc finger protein 569;Zinc finger protein with KRAB and …	ZNF883;ZNF121;ZNF3;ZNF19;ZSCAN30;ZFP3;ZNF286A;ZNF397;ZNF852;ZNF250;ZNF37A;ZNF614;ZNF23;ZNF569;ZKSCAN7;ZNF658B;ZNF658	sp|A0A087WUV0|ZN892_HUMAN Zinc finger protein 892 OS=Homo sapiens OX=9606 GN=ZNF892 PE=1 SV=1;sp|P0CG24|ZN883_HUMAN Zinc finger protein 883 OS=Homo sapiens OX=9606 GN=ZNF883 PE=1 SV=1;sp|P58317|ZN121_HUMAN Zinc finger protein 121 OS=Homo sapiens OX=9606 GN	18	1	1	1	0	0	0	0	1	0	0	0	0	0	0	0	1	0	0	0	0	0	0	0	1	0	0	0	8.6	8.6	8.6	59.574	522	522;379;390;446;458;494;502;521;534;543;560;561;585;643;686;754;819;1059	0.00090395	2.0015					By MS/MS
A0A0B4J273	A0A0B4J273	1	1	1		TRAV34	sp|A0A0B4J273|TVA34_HUMAN T cell receptor alpha variable 34 OS=Homo sapiens OX=9606 GN=TRAV34 PE=3 SV=1	1	1	1	1	0	0	1	1	0	0	0	0	0	0	1	1	0	0	0	0	0	0	1	1	0	0	0	0	13.4	13.4	13.4	12.465	112	112	1	-2			By MS/MS	By matching
P0DPI2;A0A0B4J2D5	P0DPI2;A0A0B4J2D5	10;10	10;10	10;10			sp|P0DPI2|GAL3A_HUMAN Glutamine amidotransferase-like class 1 domain-containing protein 3, mitochondrial OS=Homo sapiens OX=9606 GN=GATD3 PE=1 SV=1;sp|A0A0B4J2D5|GAL3B_HUMAN Putative glutamine amidotransferase-like class 1 domain-containing protein 3B, mit	2	10	10	10	9	9	8	9	9	10	9	9	9	9	8	9	9	10	9	9	9	9	8	9	9	10	9	9	48.9	48.9	48.9	28.17	268	268;268	0	139.94	By MS/MS	By MS/MS	By MS/MS	By MS/MS	By MS/MS	By MS/MS
A0A0U1RRE5	A0A0U1RRE5	2	2	2			sp|A0A0U1RRE5|NBDY_HUMAN Negative regulator of P-body association OS=Homo sapiens OX=9606 GN=NBDY PE=1 SV=1	1	2	2	2	1	1	1	0	1	1	2	2	1	1	1	0	1	1	2	2	1	1	1	0	1	1	2	2	52.9	52.9	52.9	7.0249	68	68	0.0058626	1.119	By matching	By matching	By MS/MS		By MS/MS	By matching
A0A1B0GVG4	A0A1B0GVG4	1	1	1			sp|A0A1B0GVG4|CC194_HUMAN Coiled-coil domain-containing protein 194 OS=Homo sapiens OX=9606 GN=CCDC194 PE=3 SV=1	1	1	1	1	0	0	0	0	1	0	0	0	0	0	0	0	1	0	0	0	0	0	0	0	1	0	0	0	6.8	6.8	6.8	24.954	234	234	1	-2					By MS/MS
A0A1W2PQ72	A0A1W2PQ72	1	1	1			sp|A0A1W2PQ72|MSD7_HUMAN Myb/SANT-like DNA-binding domain-containing protein 7 OS=Homo sapiens OX=9606 GN=MSANTD7 PE=1 SV=1	1	1	1	1	0	1	0	1	0	0	0	0	0	1	0	1	0	0	0	0	0	1	0	1	0	0	0	0	3.6	3.6	3.6	39.76	361	361	0.0094166	0.92251		By matching		By MS/MS
A0AVT1	A0AVT1	27	27	27	Ubiquitin-like modifier-activating enzyme 6	UBA6	sp|A0AVT1|UBA6_HUMAN Ubiquitin-like modifier-activating enzyme 6 OS=Homo sapiens OX=9606 GN=UBA6 PE=1 SV=1	1	27	27	27	22	17	15	20	21	24	20	21	22	17	15	20	21	24	20	21	22	17	15	20	21	24	20	21	30.6	30.6	30.6	117.97	1052	1052	0	61.476	By MS/MS	By MS/MS	By MS/MS	By MS/MS	By MS/MS	By MS/MS
A0FGR8	A0FGR8	6	6	6	Extended synaptotagmin-2	ESYT2	sp|A0FGR8|ESYT2_HUMAN Extended synaptotagmin-2 OS=Homo sapiens OX=9606 GN=ESYT2 PE=1 SV=1	1	6	6	6	2	2	2	3	2	3	6	3	2	2	2	3	2	3	6	3	2	2	2	3	2	3	6	3	10.5	10.5	10.5	102.36	921	921	0	5.5389	By matching	By MS/MS	By matching	By MS/MS	By matching	By MS/MS
A0JLT2	A0JLT2	2	2	2	Mediator of RNA polymerase II transcription subunit 19	MED19	sp|A0JLT2|MED19_HUMAN Mediator of RNA polymerase II transcription subunit 19 OS=Homo sapiens OX=9606 GN=MED19 PE=1 SV=2	1	2	2	2	1	0	1	2	2	0	1	1	1	0	1	2	2	0	1	1	1	0	1	2	2	0	1	1	20.5	20.5	20.5	26.273	244	244	0	4.5313	By MS/MS		By MS/MS	By MS/MS	By MS/MS
A0MZ66	A0MZ66	15	15	15	Shootin-1	KIAA1598	sp|A0MZ66|SHOT1_HUMAN Shootin-1 OS=Homo sapiens OX=9606 GN=SHTN1 PE=1 SV=4	1	15	15	15	10	8	11	8	10	9	10	7	10	8	11	8	10	9	10	7	10	8	11	8	10	9	10	7	35.2	35.2	35.2	71.639	631	631	0	32.214	By MS/MS	By MS/MS	By MS/MS	By MS/MS	By MS/MS	By MS/MS
A1KXE4	A1KXE4	1	1	1	Myelin-associated neurite-outgrowth inhibitor	FAM168B	sp|A1KXE4|F168B_HUMAN Myelin-associated neurite-outgrowth inhibitor OS=Homo sapiens OX=9606 GN=FAM168B PE=1 SV=1	1	1	1	1	1	1	1	1	0	1	1	1	1	1	1	1	0	1	1	1	1	1	1	1	0	1	1	1	9.2	9.2	9.2	20.324	195	195	0.00046501	2.3114	By MS/MS	By MS/MS	By MS/MS	By MS/MS		By matching
A1L0T0	A1L0T0	6	6	6	Acetolactate synthase-like protein	ILVBL	sp|A1L0T0|HACL2_HUMAN 2-hydroxyacyl-CoA lyase 2 OS=Homo sapiens OX=9606 GN=ILVBL PE=1 SV=2	1	6	6	6	4	4	4	5	4	3	3	4	4	4	4	5	4	3	3	4	4	4	4	5	4	3	3	4	15.8	15.8	15.8	67.867	632	632	0	28.929	By MS/MS	By MS/MS	By matching	By MS/MS	By MS/MS	By MS/MS
A1L4H1	A1L4H1	1	1	1	Soluble scavenger receptor cysteine-rich domain-containing protein SSC5D	SSC5D	sp|A1L4H1|SRCRL_HUMAN Soluble scavenger receptor cysteine-rich domain-containing protein SSC5D OS=Homo sapiens OX=9606 GN=SSC5D PE=1 SV=3	1	1	1	1	1	1	1	1	1	1	1	1	1	1	1	1	1	1	1	1	1	1	1	1	1	1	1	1	0.6	0.6	0.6	165.74	1573	1573	0.0080545	0.99771	By matching	By matching	By matching	By matching	By MS/MS	By matching
A1X283	A1X283	2	2	2	SH3 and PX domain-containing protein 2B	SH3PXD2B	sp|A1X283|SPD2B_HUMAN SH3 and PX domain-containing protein 2B OS=Homo sapiens OX=9606 GN=SH3PXD2B PE=1 SV=3	1	2	2	2	0	1	0	2	1	2	2	1	0	1	0	2	1	2	2	1	0	1	0	2	1	2	2	1	4.5	4.5	4.5	101.58	911	911	0.00024963	3.1389		By matching		By MS/MS	By matching	By matching
A2RTX5	A2RTX5	1	1	1	Probable threonine--tRNA ligase 2, cytoplasmic	TARSL2	sp|A2RTX5|SYTC2_HUMAN Threonine--tRNA ligase 2, cytoplasmic OS=Homo sapiens OX=9606 GN=TARS3 PE=1 SV=1	1	1	1	1	1	0	0	0	1	1	0	0	1	0	0	0	1	1	0	0	1	0	0	0	1	1	0	0	1.6	1.6	1.6	92.644	802	802	0.002182	1.6015	By matching				By MS/MS	By matching
A3KMH1	A3KMH1	3	3	3	von Willebrand factor A domain-containing protein 8	VWA8	sp|A3KMH1|VWA8_HUMAN von Willebrand factor A domain-containing protein 8 OS=Homo sapiens OX=9606 GN=VWA8 PE=1 SV=2	1	3	3	3	1	1	1	0	2	1	0	2	1	1	1	0	2	1	0	2	1	1	1	0	2	1	0	2	2.6	2.6	2.6	214.82	1905	1905	0.00025214	3.2621	By matching	By MS/MS	By matching		By MS/MS	By MS/MS
A3KN83	A3KN83	3	3	3	Protein strawberry notch homolog 1	SBNO1	sp|A3KN83|SBNO1_HUMAN Protein strawberry notch homolog 1 OS=Homo sapiens OX=9606 GN=SBNO1 PE=1 SV=1	1	3	3	3	1	1	0	1	1	2	2	1	1	1	0	1	1	2	2	1	1	1	0	1	1	2	2	1	5	5	5	154.31	1393	1393	0.0015611	1.8476	By matching	By matching		By MS/MS	By MS/MS	By matching
A4D1E9	A4D1E9	8	8	8	GTP-binding protein 10	GTPBP10	sp|A4D1E9|GTPBA_HUMAN GTP-binding protein 10 OS=Homo sapiens OX=9606 GN=GTPBP10 PE=1 SV=1	1	8	8	8	7	5	4	4	7	8	6	6	7	5	4	4	7	8	6	6	7	5	4	4	7	8	6	6	28.7	28.7	28.7	42.932	387	387	0	13.625	By MS/MS	By MS/MS	By matching	By MS/MS	By MS/MS	By MS/MS
A4D1P6	A4D1P6	3	3	3	WD repeat-containing protein 91	WDR91	sp|A4D1P6|WDR91_HUMAN WD repeat-containing protein 91 OS=Homo sapiens OX=9606 GN=WDR91 PE=1 SV=2	1	3	3	3	1	1	0	1	2	1	2	1	1	1	0	1	2	1	2	1	1	1	0	1	2	1	2	1	5.5	5.5	5.5	83.343	747	747	0.00045914	2.1677	By matching	By matching		By matching	By MS/MS	By matching
A5D8V6	A5D8V6	2	2	2	Vacuolar protein sorting-associated protein 37C	VPS37C	sp|A5D8V6|VP37C_HUMAN Vacuolar protein sorting-associated protein 37C OS=Homo sapiens OX=9606 GN=VPS37C PE=1 SV=2	1	2	2	2	2	2	2	2	1	1	1	2	2	2	2	2	1	1	1	2	2	2	2	2	1	1	1	2	5.6	5.6	5.6	38.658	355	355	0.00090273	1.9932	By matching	By matching	By matching	By MS/MS	By matching	By MS/MS
A5YKK6	A5YKK6	20	20	20	CCR4-NOT transcription complex subunit 1	CNOT1	sp|A5YKK6|CNOT1_HUMAN CCR4-NOT transcription complex subunit 1 OS=Homo sapiens OX=9606 GN=CNOT1 PE=1 SV=2	1	20	20	20	13	12	11	14	13	16	17	13	13	12	11	14	13	16	17	13	13	12	11	14	13	16	17	13	9.9	9.9	9.9	266.94	2376	2376	0	38.738	By MS/MS	By MS/MS	By MS/MS	By MS/MS	By MS/MS	By MS/MS
Q9GZQ8;A6NCE7;Q9H492	Q9GZQ8;A6NCE7;Q9H492	4;4;2	4;4;2	4;4;2	Microtubule-associated proteins 1A/1B light chain 3B;Microtubule-associated proteins 1A/1B light chain 3 beta 2;Microtubule-associated proteins 1A/1B light chain 3A	MAP1LC3B;MAP1LC3B2;MAP1LC3A	sp|Q9GZQ8|MLP3B_HUMAN Microtubule-associated proteins 1A/1B light chain 3B OS=Homo sapiens OX=9606 GN=MAP1LC3B PE=1 SV=3;sp|A6NCE7|MP3B2_HUMAN Microtubule-associated proteins 1A/1B light chain 3 beta 2 OS=Homo sapiens OX=9606 GN=MAP1LC3B2 PE=1 SV=1;sp|Q9H4	3	4	4	4	3	3	3	4	3	3	3	4	3	3	3	4	3	3	3	4	3	3	3	4	3	3	3	4	30.4	30.4	30.4	14.688	125	125;125;121	0	3.6267	By MS/MS	By MS/MS	By MS/MS	By MS/MS	By MS/MS	By MS/MS
A6NDG6	A6NDG6	13	13	13	Phosphoglycolate phosphatase	PGP	sp|A6NDG6|PGP_HUMAN Glycerol-3-phosphate phosphatase OS=Homo sapiens OX=9606 GN=PGP PE=1 SV=1	1	13	13	13	11	11	11	11	13	11	11	11	11	11	11	11	13	11	11	11	11	11	11	11	13	11	11	11	50.2	50.2	50.2	34.006	321	321	0	69.85	By MS/MS	By MS/MS	By MS/MS	By MS/MS	By MS/MS	By MS/MS
A6NDR6;Q99687;O00470;O14770;A8K0S8	A6NDR6;Q99687;O00470;O14770;A8K0S8	2;2;2;2;1	2;2;2;2;1	2;2;2;2;1	Putative homeobox protein Meis3-like 1;Homeobox protein Meis3;Homeobox protein Meis1;Homeobox protein Meis2;Putative homeobox protein Meis3-like 2	MEIS3P1;MEIS3;MEIS1;MEIS2;MEIS3P2	sp|A6NDR6|ME3L1_HUMAN Putative homeobox protein Meis3-like 1 OS=Homo sapiens OX=9606 GN=MEIS3P1 PE=5 SV=2;sp|Q99687|MEIS3_HUMAN Homeobox protein Meis3 OS=Homo sapiens OX=9606 GN=MEIS3 PE=1 SV=3;sp|O00470|MEIS1_HUMAN Homeobox protein Meis1 OS=Homo sapiens O	5	2	2	2	2	1	1	2	1	1	1	2	2	1	1	2	1	1	1	2	2	1	1	2	1	1	1	2	6.9	6.9	6.9	30.204	274	274;375;390;477;358	0.0015625	1.8583	By MS/MS	By matching	By MS/MS	By MS/MS	By MS/MS	By MS/MS
A6NDU8	A6NDU8	3	3	3	UPF0600 protein C5orf51	C5orf51	sp|A6NDU8|RIMC1_HUMAN RAB7A-interacting MON1-CCZ1 complex subunit 1 OS=Homo sapiens OX=9606 GN=RIMOC1 PE=1 SV=1	1	3	3	3	2	2	3	2	2	2	2	3	2	2	3	2	2	2	2	3	2	2	3	2	2	2	2	3	11.2	11.2	11.2	33.62	294	294	0	4.4818	By MS/MS	By MS/MS	By MS/MS	By matching	By matching	By MS/MS
A6NED2	A6NED2	1	1	1	RCC1 domain-containing protein 1	RCCD1	sp|A6NED2|RCCD1_HUMAN RCC1 domain-containing protein 1 OS=Homo sapiens OX=9606 GN=RCCD1 PE=1 SV=1	1	1	1	1	1	1	1	1	1	1	0	1	1	1	1	1	1	1	0	1	1	1	1	1	1	1	0	1	3.2	3.2	3.2	40.078	376	376	0.0052565	1.1573	By matching	By matching	By MS/MS	By matching	By matching	By matching
A6NHR9	A6NHR9	25	25	25	Structural maintenance of chromosomes flexible hinge domain-containing protein 1	SMCHD1	sp|A6NHR9|SMHD1_HUMAN Structural maintenance of chromosomes flexible hinge domain-containing protein 1 OS=Homo sapiens OX=9606 GN=SMCHD1 PE=1 SV=2	1	25	25	25	17	17	14	16	17	18	16	16	17	17	14	16	17	18	16	16	17	17	14	16	17	18	16	16	17.8	17.8	17.8	226.37	2005	2005	0	48.116	By MS/MS	By MS/MS	By MS/MS	By MS/MS	By MS/MS	By MS/MS
A6NHS7	A6NHS7	1	1	1	MANSC domain-containing protein 4	MANSC4	sp|A6NHS7|MANS4_HUMAN MANSC domain-containing protein 4 OS=Homo sapiens OX=9606 GN=MANSC4 PE=3 SV=3	1	1	1	1	1	1	1	1	1	1	1	1	1	1	1	1	1	1	1	1	1	1	1	1	1	1	1	1	2.1	2.1	2.1	37.879	340	340	0.0099654	0.87748	By matching	By matching	By matching	By MS/MS	By matching	By MS/MS
A6NIH7;Q13432	A6NIH7	5;1	5;1	5;1	Protein unc-119 homolog B	UNC119B	sp|A6NIH7|U119B_HUMAN Protein unc-119 homolog B OS=Homo sapiens OX=9606 GN=UNC119B PE=1 SV=1	2	5	5	5	4	4	4	4	3	4	5	5	4	4	4	4	3	4	5	5	4	4	4	4	3	4	5	5	30.7	30.7	30.7	28.136	251	251;240	0	14.707	By MS/MS	By MS/MS	By MS/MS	By MS/MS	By MS/MS	By MS/MS
A6NKD9	A6NKD9	3	3	3	Coiled-coil domain-containing protein 85C	CCDC85C	sp|A6NKD9|CC85C_HUMAN Coiled-coil domain-containing protein 85C OS=Homo sapiens OX=9606 GN=CCDC85C PE=1 SV=1	1	3	3	3	1	0	2	0	1	3	1	2	1	0	2	0	1	3	1	2	1	0	2	0	1	3	1	2	10.5	10.5	10.5	45.209	419	419	0	7.5596	By matching		By MS/MS		By matching	By MS/MS
A6NKT7;Q7Z3J3;P0DJD0;P0DJD1	A6NKT7;Q7Z3J3;P0DJD0;P0DJD1	19;15;12;12	3;1;2;2	1;1;0;0	RanBP2-like and GRIP domain-containing protein 3;RanBP2-like and GRIP domain-containing protein 4;RANBP2-like and GRIP domain-containing protein 1;RANBP2-like and GRIP domain-containing protein 2	RGPD3;RGPD4;RGPD1;RGPD2	sp|A6NKT7|RGPD3_HUMAN RanBP2-like and GRIP domain-containing protein 3 OS=Homo sapiens OX=9606 GN=RGPD3 PE=1 SV=2;sp|Q7Z3J3|RGPD4_HUMAN RanBP2-like and GRIP domain-containing protein 4 OS=Homo sapiens OX=9606 GN=RGPD4 PE=1 SV=3;sp|P0DJD0|RGPD1_HUMAN RANBP2	4	19	3	1	13	12	10	14	15	15	15	13	1	1	1	1	1	2	2	1	1	1	1	1	1	1	1	1	11.5	2	0.7	197.48	1758	1758;1758;1748;1756	0.00024564	2.9183	By MS/MS	By MS/MS	By MS/MS	By MS/MS	By MS/MS	By MS/MS
A8CG34;Q6PJE2;A6NF01	A8CG34	8;2;1	8;2;1	3;0;1	Nuclear envelope pore membrane protein POM 121C	POM121C	sp|A8CG34|P121C_HUMAN Nuclear envelope pore membrane protein POM 121C OS=Homo sapiens OX=9606 GN=POM121C PE=1 SV=3	3	8	8	3	7	5	4	5	7	6	6	6	7	5	4	5	7	6	6	6	2	2	1	1	2	2	1	1	13	13	5.7	125.09	1229	1229;187;834	0	46.906	By MS/MS	By MS/MS	By matching	By MS/MS	By MS/MS	By MS/MS
P62308;A8MWD9	P62308;A8MWD9	4;4	4;4	4;4	Small nuclear ribonucleoprotein G;Putative small nuclear ribonucleoprotein G-like protein 15	SNRPG;SNRPGP15	sp|P62308|RUXG_HUMAN Small nuclear ribonucleoprotein G OS=Homo sapiens OX=9606 GN=SNRPG PE=1 SV=1;sp|A8MWD9|RUXGL_HUMAN Putative small nuclear ribonucleoprotein G-like protein 15 OS=Homo sapiens OX=9606 GN=SNRPGP15 PE=5 SV=2	2	4	4	4	3	3	2	2	3	3	2	3	3	3	2	2	3	3	2	3	3	3	2	2	3	3	2	3	43.4	43.4	43.4	8.496	76	76;76	0	12.105	By matching	By matching	By MS/MS	By matching	By MS/MS	By MS/MS
A8MXV4	A8MXV4	5	5	5	Nucleoside diphosphate-linked moiety X motif 19, mitochondrial	NUDT19	sp|A8MXV4|NUD19_HUMAN Acyl-coenzyme A diphosphatase NUDT19 OS=Homo sapiens OX=9606 GN=NUDT19 PE=1 SV=1	1	5	5	5	3	3	4	3	1	3	2	3	3	3	4	3	1	3	2	3	3	3	4	3	1	3	2	3	19.5	19.5	19.5	42.233	375	375	0.00067935	2.0214	By MS/MS	By MS/MS	By matching	By MS/MS	By matching	By MS/MS
C4AMC7;Q6VEQ5	C4AMC7;Q6VEQ5	5;5	1;1	1;1	Putative WAS protein family homolog 3;WAS protein family homolog 2	WASH3P;WASH2P	sp|C4AMC7|WASH3_HUMAN Putative WAS protein family homolog 3 OS=Homo sapiens OX=9606 GN=WASH3P PE=1 SV=2;sp|Q6VEQ5|WASH2_HUMAN WAS protein family homolog 2 OS=Homo sapiens OX=9606 GN=WASH2P PE=2 SV=2	2	5	1	1	5	3	5	4	1	3	4	3	1	1	1	1	1	1	1	1	1	1	1	1	1	1	1	1	12.5	1.7	1.7	49.994	463	463;465	1	-2	By matching	By MS/MS	By matching	By matching	By matching	By matching
C9J7I0	C9J7I0	1	1	1	UBAP1-MVB12-associated (UMA)-domain containing protein 1	UMAD1	sp|C9J7I0|UMAD1_HUMAN UBAP1-MVB12-associated (UMA)-domain containing protein 1 OS=Homo sapiens OX=9606 GN=UMAD1 PE=1 SV=2	1	1	1	1	0	0	0	0	0	0	1	0	0	0	0	0	0	0	1	0	0	0	0	0	0	0	1	0	10.2	10.2	10.2	15.2	137	137	0.0017707	1.761
C9JLW8	C9JLW8	3	3	3	Protein FAM195B	FAM195B	sp|C9JLW8|MCRI1_HUMAN Mapk-regulated corepressor-interacting protein 1 OS=Homo sapiens OX=9606 GN=MCRIP1 PE=1 SV=1	1	3	3	3	2	2	2	2	3	2	2	2	2	2	2	2	3	2	2	2	2	2	2	2	3	2	2	2	27.8	27.8	27.8	10.92	97	97	0.0002426	2.7779	By MS/MS	By MS/MS	By MS/MS	By MS/MS	By MS/MS	By MS/MS
CON__A2I7N1	CON__A2I7N1	7	1	1				1	7	1	1	7	6	5	6	6	6	6	6	1	1	1	1	1	1	1	1	1	1	1	1	1	1	1	1	17.5	4.6	4.6	46.397	411	411	0	5.3857	By matching	By MS/MS	By MS/MS	By MS/MS	By matching	By MS/MS
CON__A2I7N3	CON__A2I7N3	7	2	2				1	7	2	2	7	7	7	7	7	7	7	7	2	2	2	2	2	2	2	2	2	2	2	2	2	2	2	2	12.7	4.6	4.6	46.941	417	417	0	3.3645	By matching	By MS/MS	By MS/MS	By MS/MS	By MS/MS	By MS/MS
CON__ENSEMBL:ENSBTAP00000007350;CON__P01030;P0C0L5;P0C0L4	CON__ENSEMBL:ENSBTAP00000007350;CON__P01030	13;11;1;1	13;11;1;1	13;11;1;1			;	4	13	13	13	8	9	10	9	12	10	11	8	8	9	10	9	12	10	11	8	8	9	10	9	12	10	11	8	9.2	9.2	9.2	192.99	1742	1742;1741;1744;1744	0	23.117	By MS/MS	By MS/MS	By MS/MS	By MS/MS	By MS/MS	By MS/MS
CON__ENSEMBL:ENSBTAP00000014147	CON__ENSEMBL:ENSBTAP00000014147	1	1	1				1	1	1	1	1	1	1	1	1	1	1	1	1	1	1	1	1	1	1	1	1	1	1	1	1	1	1	1	13.3	13.3	13.3	11.756	113	113	0	3.9597	By MS/MS	By matching	By MS/MS	By MS/MS	By matching	By MS/MS
CON__ENSEMBL:ENSBTAP00000016046;P23142	CON__ENSEMBL:ENSBTAP00000016046	6;1	6;1	6;1				2	6	6	6	5	4	4	5	5	4	4	4	5	4	4	5	5	4	4	4	5	4	4	5	5	4	4	4	9.6	9.6	9.6	77.456	706	706;703	0	13.859	By MS/MS	By MS/MS	By MS/MS	By MS/MS	By MS/MS	By MS/MS
CON__ENSEMBL:ENSBTAP00000018229;P02774	CON__ENSEMBL:ENSBTAP00000018229	26;8	2;0	2;0				2	26	2	2	24	24	22	20	22	21	22	23	2	1	1	1	2	1	1	1	2	1	1	1	2	1	1	1	57.5	6.3	6.3	53.661	475	475;474	0.00023557	2.4138	By matching	By matching	By MS/MS	By matching	By MS/MS	By matching
CON__ENSEMBL:ENSBTAP00000018574	CON__ENSEMBL:ENSBTAP00000018574	5	5	5				1	5	5	5	4	5	4	5	5	5	5	4	4	5	4	5	5	5	5	4	4	5	4	5	5	5	5	4	10.1	10.1	10.1	55.207	496	496	0	5.2548	By MS/MS	By MS/MS	By MS/MS	By MS/MS	By MS/MS	By MS/MS
CON__ENSEMBL:ENSBTAP00000024146;P20742	CON__ENSEMBL:ENSBTAP00000024146	59;3	59;3	54;1				2	59	59	54	48	48	45	45	53	49	49	47	48	48	45	45	53	49	49	47	44	43	41	41	48	44	45	43	49.5	49.5	47.5	164.34	1477	1477;1482	0	323.31	By MS/MS	By MS/MS	By MS/MS	By MS/MS	By MS/MS	By MS/MS
CON__ENSEMBL:ENSBTAP00000024466;CON__ENSEMBL:ENSBTAP00000024462	CON__ENSEMBL:ENSBTAP00000024466;CON__ENSEMBL:ENSBTAP00000024462	2;2	2;2	2;2			;	2	2	2	2	1	1	2	2	1	1	1	2	1	1	2	2	1	1	1	2	1	1	2	2	1	1	1	2	10	10	10	43.9	401	401;419	0	5.3114	By MS/MS	By MS/MS	By MS/MS	By matching	By matching	By MS/MS
CON__ENSEMBL:ENSBTAP00000032840	CON__ENSEMBL:ENSBTAP00000032840	26	26	23				1	26	26	23	24	19	18	20	22	21	22	21	24	19	18	20	22	21	22	21	21	17	15	17	19	18	19	19	37.1	37.1	32.6	92.273	825	825	0	88.976	By MS/MS	By MS/MS	By MS/MS	By MS/MS	By MS/MS	By MS/MS
CON__ENSEMBL:ENSBTAP00000037665	CON__ENSEMBL:ENSBTAP00000037665	4	4	4				1	4	4	4	2	1	2	1	3	1	1	2	2	1	2	1	3	1	1	2	2	1	2	1	3	1	1	2	11.9	11.9	11.9	65.19	578	578	0.00045537	2.0851	By MS/MS	By matching	By MS/MS	By matching	By MS/MS	By matching
CON__ENSEMBL:ENSBTAP00000038329	CON__ENSEMBL:ENSBTAP00000038329	2	1	1				1	2	1	1	2	2	2	2	2	2	2	2	1	1	1	1	1	1	1	1	1	1	1	1	1	1	1	1	27.5	15	15	8.5787	80	80	0	15.56	By MS/MS	By MS/MS	By MS/MS	By MS/MS	By matching	By MS/MS
CON__P00735	CON__P00735	5	5	5				1	5	5	5	4	4	3	4	4	2	4	3	4	4	3	4	4	2	4	3	4	4	3	4	4	2	4	3	8.8	8.8	8.8	70.505	625	625	0	6.3893	By MS/MS	By matching	By MS/MS	By MS/MS	By MS/MS	By matching
CON__P00761	CON__P00761	6	6	6				1	6	6	6	6	5	5	5	5	5	5	5	6	5	5	5	5	5	5	5	6	5	5	5	5	5	5	5	39	39	39	24.409	231	231	0	108.25	By MS/MS	By MS/MS	By MS/MS	By MS/MS	By MS/MS	By MS/MS
CON__P00978;P02760	CON__P00978	8;1	8;1	8;1				2	8	8	8	6	6	6	6	7	5	5	5	6	6	6	6	7	5	5	5	6	6	6	6	7	5	5	5	22.4	22.4	22.4	39.234	352	352;352	0	37.436	By MS/MS	By MS/MS	By MS/MS	By MS/MS	By MS/MS	By MS/MS
CON__P01044-1;CON__Q2KJ62;CON__P01045-1;P01042	CON__P01044-1;CON__Q2KJ62;CON__P01045-1	16;15;10;1	16;15;10;1	16;15;10;1			;;	4	16	16	16	12	12	13	14	12	14	13	12	12	12	13	14	12	14	13	12	12	12	13	14	12	14	13	12	27.9	27.9	27.9	68.889	621	621;621;619;644	0	88.623	By MS/MS	By MS/MS	By MS/MS	By MS/MS	By MS/MS	By MS/MS
CON__P01966;P02008	CON__P01966	12;1	12;1	8;0				2	12	12	8	11	10	10	10	10	8	10	9	11	10	10	10	10	8	10	9	7	6	6	6	6	4	6	6	90.8	90.8	73.2	15.184	142	142;142	0	118.03	By MS/MS	By MS/MS	By MS/MS	By MS/MS	By MS/MS	By MS/MS
CON__P02070;P69892;P69891	CON__P02070	6;1;1	2;0;0	2;0;0				3	6	2	2	4	4	4	3	4	2	3	5	2	2	2	2	0	0	0	2	2	2	2	2	0	0	0	2	45.5	21.4	21.4	15.954	145	145;147;147	0	5.5534	By MS/MS	By MS/MS	By MS/MS	By MS/MS	By matching	By matching
CON__P02662	CON__P02662	1	1	1				1	1	1	1	1	1	0	1	1	1	1	1	1	1	0	1	1	1	1	1	1	1	0	1	1	1	1	1	6	6	6	22.975	199	199	0.0015583	1.8342	By matching	By MS/MS		By matching	By matching	By MS/MS
CON__P02672	CON__P02672	3	3	3				1	3	3	3	1	2	2	2	1	3	3	2	1	2	2	2	1	3	3	2	1	2	2	2	1	3	3	2	7.5	7.5	7.5	67.011	615	615	0	3.9135	By matching	By MS/MS	By MS/MS	By MS/MS	By matching	By MS/MS
CON__P02769;CON__P02768-1;P02768	CON__P02769	69;6;6	69;6;6	69;6;6				3	69	69	69	63	64	64	60	59	59	60	60	63	64	64	60	59	59	60	60	63	64	64	60	59	59	60	60	84	84	84	69.293	607	607;609;609	0	323.31	By MS/MS	By MS/MS	By MS/MS	By MS/MS	By MS/MS	By MS/MS
CON__P02777	CON__P02777	5	5	5				1	5	5	5	5	5	4	5	4	3	3	3	5	5	4	5	4	3	3	3	5	5	4	5	4	3	3	3	16.1	16.1	16.1	24.241	230	230	0	26.051	By MS/MS	By MS/MS	By MS/MS	By MS/MS	By MS/MS	By MS/MS
CON__P06868;P00747	CON__P06868	15;2	15;2	15;2				2	15	15	15	8	7	8	7	12	11	14	7	8	7	8	7	12	11	14	7	8	7	8	7	12	11	14	7	32	32	32	91.215	812	812;810	0	59.92	By MS/MS	By MS/MS	By MS/MS	By MS/MS	By MS/MS	By MS/MS
CON__P12763;P02765	CON__P12763	17;3	17;3	17;3				2	17	17	17	15	14	16	14	14	12	14	15	15	14	16	14	14	12	14	15	15	14	16	14	14	12	14	15	44.6	44.6	44.6	38.418	359	359;367	0	323.31	By MS/MS	By MS/MS	By MS/MS	By MS/MS	By MS/MS	By MS/MS
CON__P15497;P02647	CON__P15497	23;1	23;1	23;1				2	23	23	23	18	17	17	16	20	19	17	19	18	17	17	16	20	19	17	19	18	17	17	16	20	19	17	19	75.5	75.5	75.5	30.276	265	265;267	0	172.64	By MS/MS	By MS/MS	By MS/MS	By MS/MS	By MS/MS	By MS/MS
CON__P15636	CON__P15636	17	17	17				1	17	17	17	16	16	15	14	17	15	15	15	16	16	15	14	17	15	15	15	16	16	15	14	17	15	15	15	24	24	24	68.124	653	653	0	323.31	By MS/MS	By MS/MS	By MS/MS	By MS/MS	By MS/MS	By MS/MS
CON__P17690;P02749	CON__P17690	11;2	11;2	11;2				2	11	11	11	8	7	6	7	10	10	10	6	8	7	6	7	10	10	10	6	8	7	6	7	10	10	10	6	42.3	42.3	42.3	38.252	345	345;345	0	84.581	By MS/MS	By MS/MS	By MS/MS	By MS/MS	By MS/MS	By MS/MS
CON__P17697	CON__P17697	4	4	4				1	4	4	4	4	3	4	4	4	4	4	4	4	3	4	4	4	4	4	4	4	3	4	4	4	4	4	4	11.2	11.2	11.2	51.113	439	439	0	17.31	By MS/MS	By MS/MS	By MS/MS	By MS/MS	By MS/MS	By MS/MS
CON__P28800;P08697	CON__P28800	14;2	14;2	14;2				2	14	14	14	8	8	11	7	13	13	11	11	8	8	11	7	13	13	11	11	8	8	11	7	13	13	11	11	39.2	39.2	39.2	54.71	492	492;491	0	32.39	By MS/MS	By MS/MS	By MS/MS	By MS/MS	By MS/MS	By MS/MS
CON__P34955	CON__P34955	27	27	27				1	27	27	27	26	24	25	23	26	24	26	26	26	24	25	23	26	24	26	26	26	24	25	23	26	24	26	26	45.4	45.4	45.4	46.103	416	416	0	268.57	By MS/MS	By MS/MS	By MS/MS	By MS/MS	By MS/MS	By MS/MS
CON__P41361;P01008	CON__P41361	7;1	7;1	7;1				2	7	7	7	5	7	7	7	6	5	6	4	5	7	7	7	6	5	6	4	5	7	7	7	6	5	6	4	18.7	18.7	18.7	52.347	465	465;464	0	15.581	By MS/MS	By MS/MS	By MS/MS	By MS/MS	By MS/MS	By MS/MS
CON__P50448	CON__P50448	2	2	2				1	2	2	2	1	0	1	1	1	1	1	1	1	0	1	1	1	1	1	1	1	0	1	1	1	1	1	1	5.3	5.3	5.3	51.723	468	468	0.0058553	1.1071	By matching		By matching	By MS/MS	By MS/MS	By MS/MS
CON__P67983;Q8N339;P80297;P04732;P02795;P13640	CON__P67983;Q8N339;P80297;P04732;P02795;P13640	1;1;1;1;1;1	1;1;1;1;1;1	1;1;1;1;1;1	Metallothionein-1M;Metallothionein-1X;Metallothionein-1E;Metallothionein-2;Metallothionein-1G	MT1M;MT1X;MT1E;MT2A;MT1G	;sp|Q8N339|MT1M_HUMAN Metallothionein-1M OS=Homo sapiens OX=9606 GN=MT1M PE=1 SV=2;sp|P80297|MT1X_HUMAN Metallothionein-1X OS=Homo sapiens OX=9606 GN=MT1X PE=1 SV=1;sp|P04732|MT1E_HUMAN Metallothionein-1E OS=Homo sapiens OX=9606 GN=MT1E PE=1 SV=1;sp|P02795	6	1	1	1	1	1	1	1	1	1	1	1	1	1	1	1	1	1	1	1	1	1	1	1	1	1	1	1	19.7	19.7	19.7	5.9511	61	61;61;61;61;61;62	0	4.1918	By MS/MS	By matching	By MS/MS	By MS/MS	By MS/MS	By MS/MS
CON__P81644	CON__P81644	6	6	6				1	6	6	6	4	4	3	2	5	4	4	4	4	4	3	2	5	4	4	4	4	4	3	2	5	4	4	4	38	38	38	11.202	100	100	0	19.229	By MS/MS	By MS/MS	By MS/MS	By MS/MS	By MS/MS	By MS/MS
CON__Q03247;P02649	CON__Q03247	4;1	4;1	4;1				2	4	4	4	3	3	3	4	4	3	4	3	3	3	3	4	4	3	4	3	3	3	3	4	4	3	4	3	18.4	18.4	18.4	35.979	316	316;317	0	16.249	By MS/MS	By MS/MS	By MS/MS	By MS/MS	By MS/MS	By MS/MS
CON__Q05443	CON__Q05443	2	2	2				1	2	2	2	2	2	2	2	2	2	2	2	2	2	2	2	2	2	2	2	2	2	2	2	2	2	2	2	5.3	5.3	5.3	38.756	342	342	0.0066418	1.0402	By matching	By MS/MS	By matching	By MS/MS	By matching	By MS/MS
CON__Q05B55	CON__Q05B55	2	2	2				1	2	2	2	2	2	2	2	2	2	1	1	2	2	2	2	2	2	1	1	2	2	2	2	2	2	1	1	11.2	11.2	11.2	26.59	240	240	0.00023918	2.592	By MS/MS	By MS/MS	By MS/MS	By MS/MS	By matching	By matching
CON__Q29443;CON__Q0IIK2;CON__Q2HJF0;P02787;P02788	CON__Q29443;CON__Q0IIK2	44;44;1;1;1	44;44;1;1;1	44;44;1;1;1			;	5	44	44	44	37	33	38	33	36	39	36	38	37	33	38	33	36	39	36	38	37	33	38	33	36	39	36	38	77.7	77.7	77.7	75.829	685	685;704;622;698;710	0	323.31	By MS/MS	By MS/MS	By MS/MS	By MS/MS	By MS/MS	By MS/MS
CON__Q0V8M9;Q06033	CON__Q0V8M9	10;2	10;2	10;2				2	10	10	10	7	4	7	5	8	9	9	6	7	4	7	5	8	9	9	6	7	4	7	5	8	9	9	6	11.8	11.8	11.8	99.536	891	891;890	0	15.603	By MS/MS	By MS/MS	By MS/MS	By matching	By MS/MS	By MS/MS
CON__Q0VCM5	CON__Q0VCM5	2	2	2				1	2	2	2	1	1	1	2	1	0	0	0	1	1	1	2	1	0	0	0	1	1	1	2	1	0	0	0	3.6	3.6	3.6	101.24	906	906	0.0002517	3.2488	By MS/MS	By matching	By MS/MS	By MS/MS	By matching
CON__Q1RMN8	CON__Q1RMN8	2	2	2				1	2	2	2	2	2	2	1	2	2	2	2	2	2	2	1	2	2	2	2	2	2	2	1	2	2	2	2	12.8	12.8	12.8	24.536	234	234	0	4.4418	By MS/MS	By matching	By matching	By matching	By matching	By MS/MS
CON__Q28065	CON__Q28065	2	2	2				1	2	2	2	0	0	0	0	2	0	0	0	0	0	0	0	2	0	0	0	0	0	0	0	2	0	0	0	5.2	5.2	5.2	68.886	610	610	0.0011254	1.9597					By MS/MS
CON__Q28085	CON__Q28085	4	4	4				1	4	4	4	4	4	3	4	4	4	4	4	4	4	3	4	4	4	4	4	4	4	3	4	4	4	4	4	4	4	4	140.37	1236	1236	0	4.2108	By MS/MS	By matching	By MS/MS	By MS/MS	By MS/MS	By MS/MS
CON__Q28107	CON__Q28107	1	1	1				1	1	1	1	0	1	1	1	0	0	0	1	0	1	1	1	0	0	0	1	0	1	1	1	0	0	0	1	0.6	0.6	0.6	248.98	2211	2211	0.0050708	1.2255		By matching	By MS/MS	By matching
CON__Q28194;P07996	CON__Q28194;P07996	3;3	3;3	3;3	Thrombospondin-1	THBS1	;sp|P07996|TSP1_HUMAN Thrombospondin-1 OS=Homo sapiens OX=9606 GN=THBS1 PE=1 SV=2	2	3	3	3	3	2	3	2	1	1	1	1	3	2	3	2	1	1	1	1	3	2	3	2	1	1	1	1	3.8	3.8	3.8	129.39	1170	1170;1170	0	5.5978	By MS/MS	By MS/MS	By MS/MS	By MS/MS	By matching	By matching
CON__Q29RQ1	CON__Q29RQ1	2	2	2				1	2	2	2	2	2	2	2	1	1	0	1	2	2	2	2	1	1	0	1	2	2	2	2	1	1	0	1	4.2	4.2	4.2	93.089	843	843	0.0017687	1.7538	By MS/MS	By MS/MS	By MS/MS	By MS/MS	By matching	By matching
CON__Q2KIF2	CON__Q2KIF2	4	4	4				1	4	4	4	3	4	3	3	4	4	4	3	3	4	3	3	4	4	4	3	3	4	3	3	4	4	4	3	12.7	12.7	12.7	38.348	346	346	0	4.7931	By MS/MS	By MS/MS	By MS/MS	By matching	By MS/MS	By MS/MS
CON__Q2KIS7;P05452	CON__Q2KIS7;P05452	3;3	3;3	3;3	Tetranectin	CLEC3B	;sp|P05452|TETN_HUMAN Tetranectin OS=Homo sapiens OX=9606 GN=CLEC3B PE=1 SV=3	2	3	3	3	2	2	3	3	3	2	3	1	2	2	3	3	3	2	3	1	2	2	3	3	3	2	3	1	21.8	21.8	21.8	22.144	202	202;202	0	8.5925	By MS/MS	By MS/MS	By MS/MS	By MS/MS	By MS/MS	By MS/MS
CON__Q2KJF1;P04217	CON__Q2KJF1	12;1	12;1	12;1				2	12	12	12	7	8	9	8	10	10	7	10	7	8	9	8	10	10	7	10	7	8	9	8	10	10	7	10	45.3	45.3	45.3	53.553	503	503;495	0	131.51	By MS/MS	By MS/MS	By MS/MS	By MS/MS	By MS/MS	By MS/MS
CON__Q2UVX4;P01024	CON__Q2UVX4	45;5	45;5	45;5				2	45	45	45	36	36	38	37	35	38	38	36	36	36	38	37	35	38	38	36	36	36	38	37	35	38	38	36	31.7	31.7	31.7	187.37	1662	1662;1663	0	167.18	By MS/MS	By MS/MS	By MS/MS	By MS/MS	By MS/MS	By MS/MS
CON__Q32PI4;P05156	CON__Q32PI4	3;1	3;1	3;1				2	3	3	3	2	3	2	2	2	2	2	2	2	3	2	2	2	2	2	2	2	3	2	2	2	2	2	2	6.8	6.8	6.8	68.932	618	618;583	0.0002416	2.7171	By matching	By MS/MS	By MS/MS	By matching	By MS/MS	By MS/MS
CON__Q3KUS7	CON__Q3KUS7	10	10	10				1	10	10	10	7	6	6	6	8	9	10	7	7	6	6	6	8	9	10	7	7	6	6	6	8	9	10	7	18.4	18.4	18.4	85.411	760	760	0	19.534	By MS/MS	By MS/MS	By MS/MS	By MS/MS	By MS/MS	By MS/MS
CON__Q3MHN5	CON__Q3MHN5	26	26	2				1	26	26	2	24	24	22	20	21	21	22	23	24	24	22	20	21	21	22	23	2	1	1	1	1	1	1	1	53.4	53.4	2.3	53.341	474	474	0	158.99	By MS/MS	By MS/MS	By MS/MS	By MS/MS	By MS/MS	By MS/MS
CON__Q3SX09;P68871;P02042	CON__Q3SX09	13;2;2	13;2;2	9;1;1				3	13	13	9	11	11	10	8	13	11	12	12	11	11	10	8	13	11	12	12	9	9	8	7	9	9	9	9	58.2	58.2	40.8	22.06	201	201;147;147	0	69.723	By MS/MS	By MS/MS	By MS/MS	By MS/MS	By MS/MS	By MS/MS
CON__Q3SX14	CON__Q3SX14	5	5	1				1	5	5	1	4	5	4	5	5	5	5	4	4	5	4	5	5	5	5	4	1	1	1	1	1	1	1	1	7.6	7.6	1	85.686	781	781	0	14.9	By MS/MS	By MS/MS	By MS/MS	By MS/MS	By MS/MS	By MS/MS
CON__Q3SZ57;P02771	CON__Q3SZ57	34;4	34;4	34;4				2	34	34	34	30	28	30	26	28	28	29	30	30	28	30	26	28	28	29	30	30	28	30	26	28	28	29	30	66.7	66.7	66.7	68.587	610	610;609	0	229.06	By MS/MS	By MS/MS	By MS/MS	By MS/MS	By MS/MS	By MS/MS
CON__Q3SZH5	CON__Q3SZH5	10	10	10				1	10	10	10	8	5	5	5	8	7	8	6	8	5	5	5	8	7	8	6	8	5	5	5	8	7	8	6	37.5	37.5	37.5	45.456	424	424	0	53.769	By MS/MS	By MS/MS	By MS/MS	By MS/MS	By MS/MS	By MS/MS
CON__Q3SZR3	CON__Q3SZR3	8	8	8				1	8	8	8	6	7	8	6	7	7	7	5	6	7	8	6	7	7	7	5	6	7	8	6	7	7	7	5	45	45	45	23.182	202	202	0	60.711	By MS/MS	By MS/MS	By MS/MS	By MS/MS	By MS/MS	By MS/MS
CON__Q3SZV7	CON__Q3SZV7	9	9	9				1	9	9	9	4	5	6	6	5	6	6	5	4	5	6	6	5	6	6	5	4	5	6	6	5	6	6	5	23	23	23	52.295	460	460	0	20.747	By MS/MS	By MS/MS	By MS/MS	By MS/MS	By MS/MS	By MS/MS
CON__Q3T052;Q14624	CON__Q3T052	13;2	13;2	13;2				2	13	13	13	12	13	13	13	10	11	10	12	12	13	13	13	10	11	10	12	12	13	13	13	10	11	10	12	16.7	16.7	16.7	101.51	916	916;930	0	31.814	By MS/MS	By MS/MS	By MS/MS	By MS/MS	By MS/MS	By MS/MS
CON__Q3Y5Z3	CON__Q3Y5Z3	2	2	2				1	2	2	2	2	2	2	2	2	2	1	2	2	2	2	2	2	2	1	2	2	2	2	2	2	2	1	2	9.2	9.2	9.2	26.133	240	240	0.00023419	2.3583	By MS/MS	By MS/MS	By MS/MS	By MS/MS	By matching	By matching
CON__Q3ZBS7;P04004	CON__Q3ZBS7	4;1	4;1	4;1				2	4	4	4	2	2	2	2	4	4	4	3	2	2	2	2	4	4	4	3	2	2	2	2	4	4	4	3	8.3	8.3	8.3	54.099	484	484;478	0	4.5289	By MS/MS	By MS/MS	By MS/MS	By matching	By MS/MS	By MS/MS
CON__Q58D62	CON__Q58D62	8	8	8				1	8	8	8	7	7	5	5	8	7	8	7	7	7	5	5	8	7	8	7	7	7	5	5	8	7	8	7	27.4	27.4	27.4	42.663	387	387	0	65.599	By MS/MS	By MS/MS	By MS/MS	By MS/MS	By MS/MS	By MS/MS
CON__Q95121;P36955	CON__Q95121	6;1	6;1	6;1				2	6	6	6	2	3	2	2	3	3	5	3	2	3	2	2	3	3	5	3	2	3	2	2	3	3	5	3	18.8	18.8	18.8	46.228	416	416;418	0	6.9741	By matching	By MS/MS	By matching	By MS/MS	By matching	By matching
CON__Q9N2I2	CON__Q9N2I2	4	4	4				1	4	4	4	4	3	3	4	1	1	2	2	4	3	3	4	1	1	2	2	4	3	3	4	1	1	2	2	16.8	16.8	16.8	45.296	404	404	0	21.966	By MS/MS	By MS/MS	By MS/MS	By MS/MS	By matching	By MS/MS
CON__Q9TRI1;P19823	CON__Q9TRI1	18;5	18;5	18;5				2	18	18	18	14	16	15	15	16	16	16	15	14	16	15	15	16	16	16	15	14	16	15	15	16	16	16	15	22.7	22.7	22.7	106.19	946	946;946	0	84.014	By MS/MS	By MS/MS	By MS/MS	By MS/MS	By MS/MS	By MS/MS
CON__Q9TT36;P05543	CON__Q9TT36	6;2	6;2	6;2				2	6	6	6	4	3	3	4	6	6	3	3	4	3	3	4	6	6	3	3	4	3	3	4	6	6	3	3	20.4	20.4	20.4	46.017	411	411;415	0	8.0354	By MS/MS	By MS/MS	By MS/MS	By MS/MS	By MS/MS	By MS/MS
CON__Q9TTE1	CON__Q9TTE1	8	6	1				1	8	6	1	8	7	6	6	7	7	7	7	6	6	5	5	5	5	5	5	1	1	1	1	1	1	1	1	20.4	16.5	2.9	46.203	411	411	0	13.417	By MS/MS	By MS/MS	By MS/MS	By matching	By MS/MS	By MS/MS
CON__REFSEQ:XP_001252647	CON__REFSEQ:XP_001252647	9	9	2				1	9	9	2	8	7	8	7	9	9	9	8	8	7	8	7	9	9	9	8	1	1	2	1	2	2	2	1	21.6	21.6	9.1	46.897	417	417	0	13.535	By MS/MS	By MS/MS	By MS/MS	By MS/MS	By MS/MS	By MS/MS
CON__REFSEQ:XP_585019;P43652	CON__REFSEQ:XP_585019	7;1	7;1	7;1				2	7	7	7	4	6	6	5	5	6	5	6	4	6	6	5	5	6	5	6	4	6	6	5	5	6	5	6	10.1	10.1	10.1	69.561	604	604;599	0	5.3853	By MS/MS	By MS/MS	By MS/MS	By MS/MS	By MS/MS	By MS/MS
D6RIA3	D6RIA3	1	1	1		LOC285556	sp|D6RIA3|CD054_HUMAN Uncharacterized protein C4orf54 OS=Homo sapiens OX=9606 GN=C4orf54 PE=1 SV=1	1	1	1	1	1	1	1	0	0	1	0	0	1	1	1	0	0	1	0	0	1	1	1	0	0	1	0	0	0.4	0.4	0.4	190.07	1793	1793	1	-2	By matching	By matching	By matching			By MS/MS
Q13765;E9PAV3;Q9BZK3	Q13765;E9PAV3	7;7;1	7;7;1	7;7;1	Nascent polypeptide-associated complex subunit alpha;Nascent polypeptide-associated complex subunit alpha, muscle-specific form	NACA	sp|Q13765|NACA_HUMAN Nascent polypeptide-associated complex subunit alpha OS=Homo sapiens OX=9606 GN=NACA PE=1 SV=1;sp|E9PAV3|NACAM_HUMAN Nascent polypeptide-associated complex subunit alpha, muscle-specific form OS=Homo sapiens OX=9606 GN=NACA PE=1 SV=1	3	7	7	7	7	5	6	6	6	4	5	6	7	5	6	6	6	4	5	6	7	5	6	6	6	4	5	6	37.7	37.7	37.7	23.384	215	215;2078;213	0	83.817	By MS/MS	By MS/MS	By MS/MS	By MS/MS	By MS/MS	By MS/MS
E9PRG8	E9PRG8	6	6	6	Uncharacterized protein C11orf98	C11orf98	sp|E9PRG8|CK098_HUMAN Uncharacterized protein C11orf98 OS=Homo sapiens OX=9606 GN=C11orf98 PE=1 SV=2	1	6	6	6	4	5	4	4	3	3	2	5	4	5	4	4	3	3	2	5	4	5	4	4	3	3	2	5	37.4	37.4	37.4	14.234	123	123	0	6.5478	By MS/MS	By MS/MS	By MS/MS	By MS/MS	By MS/MS	By MS/MS
L0R6Q1	L0R6Q1	3	3	3		SLC35A4	sp|L0R6Q1|S35U4_HUMAN SLC35A4 upstream open reading frame protein OS=Homo sapiens OX=9606 GN=SLC35A4 PE=1 SV=1	1	3	3	3	2	2	3	2	3	3	3	2	2	2	3	2	3	3	3	2	2	2	3	2	3	3	3	2	39.8	39.8	39.8	11.133	103	103	0	5.3374	By MS/MS	By MS/MS	By matching	By matching	By matching	By matching
L0R819	L0R819	1	1	1		ASNSD1	sp|L0R819|ASURF_HUMAN ASNSD1 upstream open reading frame protein OS=Homo sapiens OX=9606 GN=ASDURF PE=1 SV=1	1	1	1	1	1	1	1	1	1	1	1	1	1	1	1	1	1	1	1	1	1	1	1	1	1	1	1	1	8.3	8.3	8.3	11.25	96	96	0.0068351	1.0253	By MS/MS	By MS/MS	By MS/MS	By MS/MS	By MS/MS	By MS/MS
L0R8F8	L0R8F8	1	1	1		SMCR7L	sp|L0R8F8|MIDUO_HUMAN Mitochondrial ribosome and complex I assembly factor AltMIEF1 OS=Homo sapiens OX=9606 GN=MIEF1 PE=1 SV=1	1	1	1	1	1	1	1	1	1	1	1	1	1	1	1	1	1	1	1	1	1	1	1	1	1	1	1	1	11.4	11.4	11.4	8.4447	70	70	0.0052499	1.1475	By matching	By matching	By matching	By matching	By matching	By MS/MS
O00115	O00115	2	2	2	Deoxyribonuclease-2-alpha	DNASE2	sp|O00115|DNS2A_HUMAN Deoxyribonuclease-2-alpha OS=Homo sapiens OX=9606 GN=DNASE2 PE=1 SV=2	1	2	2	2	1	2	1	2	1	1	1	2	1	2	1	2	1	1	1	2	1	2	1	2	1	1	1	2	5.3	5.3	5.3	39.58	360	360	0.00023719	2.4884	By matching	By matching	By MS/MS	By MS/MS	By matching	By matching
O00116	O00116	21	21	21	Alkyldihydroxyacetonephosphate synthase, peroxisomal	AGPS	sp|O00116|ADAS_HUMAN Alkyldihydroxyacetonephosphate synthase, peroxisomal OS=Homo sapiens OX=9606 GN=AGPS PE=1 SV=1	1	21	21	21	16	14	12	15	19	20	16	13	16	14	12	15	19	20	16	13	16	14	12	15	19	20	16	13	42.1	42.1	42.1	72.911	658	658	0	85.399	By MS/MS	By MS/MS	By MS/MS	By MS/MS	By MS/MS	By MS/MS
O00139	O00139	14	12	11	Kinesin-like protein KIF2A	KIF2A	sp|O00139|KIF2A_HUMAN Kinesin-like protein KIF2A OS=Homo sapiens OX=9606 GN=KIF2A PE=1 SV=3	1	14	12	11	9	9	10	10	12	12	9	8	7	7	8	8	10	11	8	7	7	7	7	7	9	10	7	6	26.9	24.5	22.4	79.954	706	706	0	28.153	By MS/MS	By MS/MS	By MS/MS	By MS/MS	By MS/MS	By MS/MS
O00148	O00148	24	10	10	ATP-dependent RNA helicase DDX39A	DDX39A	sp|O00148|DX39A_HUMAN ATP-dependent RNA helicase DDX39A OS=Homo sapiens OX=9606 GN=DDX39A PE=1 SV=2	1	24	10	10	19	21	19	23	21	21	20	21	7	9	8	10	8	8	8	8	7	9	8	10	8	8	8	8	58.3	29.5	29.5	49.129	427	427	0	33.4	By MS/MS	By MS/MS	By MS/MS	By MS/MS	By MS/MS	By MS/MS
O00151	O00151	19	19	19	PDZ and LIM domain protein 1	PDLIM1	sp|O00151|PDLI1_HUMAN PDZ and LIM domain protein 1 OS=Homo sapiens OX=9606 GN=PDLIM1 PE=1 SV=4	1	19	19	19	17	16	16	15	18	16	14	17	17	16	16	15	18	16	14	17	17	16	16	15	18	16	14	17	69	69	69	36.071	329	329	0	156.97	By MS/MS	By MS/MS	By MS/MS	By MS/MS	By MS/MS	By MS/MS
O00154	O00154	10	10	10	Cytosolic acyl coenzyme A thioester hydrolase	ACOT7	sp|O00154|BACH_HUMAN Cytosolic acyl coenzyme A thioester hydrolase OS=Homo sapiens OX=9606 GN=ACOT7 PE=1 SV=3	1	10	10	10	9	9	8	8	9	8	8	8	9	9	8	8	9	8	8	8	9	9	8	8	9	8	8	8	31.8	31.8	31.8	41.796	380	380	0	38.643	By MS/MS	By MS/MS	By MS/MS	By MS/MS	By MS/MS	By MS/MS
O00159	O00159	10	10	10	Unconventional myosin-Ic	MYO1C	sp|O00159|MYO1C_HUMAN Unconventional myosin-Ic OS=Homo sapiens OX=9606 GN=MYO1C PE=1 SV=4	1	10	10	10	8	9	8	9	8	9	8	10	8	9	8	9	8	9	8	10	8	9	8	9	8	9	8	10	12.1	12.1	12.1	121.68	1063	1063	0	20.735	By MS/MS	By MS/MS	By MS/MS	By MS/MS	By MS/MS	By MS/MS
O00161	O00161	10	10	10	Synaptosomal-associated protein 23	SNAP23	sp|O00161|SNP23_HUMAN Synaptosomal-associated protein 23 OS=Homo sapiens OX=9606 GN=SNAP23 PE=1 SV=1	1	10	10	10	8	9	9	10	9	8	10	9	8	9	9	10	9	8	10	9	8	9	9	10	9	8	10	9	73	73	73	23.354	211	211	0	37.084	By MS/MS	By MS/MS	By MS/MS	By MS/MS	By MS/MS	By MS/MS
O00165	O00165	8	8	8	HCLS1-associated protein X-1	HAX1	sp|O00165|HAX1_HUMAN HCLS1-associated protein X-1 OS=Homo sapiens OX=9606 GN=HAX1 PE=1 SV=2	1	8	8	8	5	7	7	6	6	6	7	5	5	7	7	6	6	6	7	5	5	7	7	6	6	6	7	5	31.5	31.5	31.5	31.62	279	279	0	20.724	By MS/MS	By MS/MS	By MS/MS	By MS/MS	By MS/MS	By MS/MS
O00170	O00170	14	14	14	AH receptor-interacting protein	AIP	sp|O00170|AIP_HUMAN AH receptor-interacting protein OS=Homo sapiens OX=9606 GN=AIP PE=1 SV=3	1	14	14	14	9	7	7	9	11	12	13	10	9	7	7	9	11	12	13	10	9	7	7	9	11	12	13	10	55.5	55.5	55.5	37.664	330	330	0	54.353	By MS/MS	By MS/MS	By MS/MS	By MS/MS	By MS/MS	By MS/MS
O00178	O00178	9	9	9	GTP-binding protein 1	GTPBP1	sp|O00178|GTPB1_HUMAN GTP-binding protein 1 OS=Homo sapiens OX=9606 GN=GTPBP1 PE=1 SV=3	1	9	9	9	5	5	5	6	6	7	9	5	5	5	5	6	6	7	9	5	5	5	5	6	6	7	9	5	24.7	24.7	24.7	72.453	669	669	0	33.197	By MS/MS	By MS/MS	By MS/MS	By MS/MS	By MS/MS	By MS/MS
O00186	O00186	5	5	5	Syntaxin-binding protein 3	STXBP3	sp|O00186|STXB3_HUMAN Syntaxin-binding protein 3 OS=Homo sapiens OX=9606 GN=STXBP3 PE=1 SV=2	1	5	5	5	2	3	3	3	5	5	4	3	2	3	3	3	5	5	4	3	2	3	3	3	5	5	4	3	10	10	10	67.764	592	592	0	7.7668	By MS/MS	By MS/MS	By MS/MS	By MS/MS	By MS/MS	By MS/MS
O00193	O00193	7	7	7	Small acidic protein	SMAP	sp|O00193|SMAP_HUMAN Small acidic protein OS=Homo sapiens OX=9606 GN=SMAP PE=1 SV=1	1	7	7	7	5	4	5	4	5	5	6	5	5	4	5	4	5	5	6	5	5	4	5	4	5	5	6	5	32.2	32.2	32.2	20.332	183	183	0	160.17	By MS/MS	By MS/MS	By MS/MS	By MS/MS	By MS/MS	By MS/MS
O00203;Q13367	O00203	12;1	12;1	12;1	AP-3 complex subunit beta-1	AP3B1	sp|O00203|AP3B1_HUMAN AP-3 complex subunit beta-1 OS=Homo sapiens OX=9606 GN=AP3B1 PE=1 SV=3	2	12	12	12	10	11	10	10	11	12	9	12	10	11	10	10	11	12	9	12	10	11	10	10	11	12	9	12	12.8	12.8	12.8	121.32	1094	1094;1082	0	28.464	By MS/MS	By MS/MS	By MS/MS	By MS/MS	By MS/MS	By MS/MS
O00213	O00213	5	5	5	Amyloid beta A4 precursor protein-binding family B member 1	APBB1	sp|O00213|APBB1_HUMAN Amyloid beta precursor protein binding family B member 1 OS=Homo sapiens OX=9606 GN=APBB1 PE=1 SV=2	1	5	5	5	5	4	4	5	5	4	4	5	5	4	4	5	5	4	4	5	5	4	4	5	5	4	4	5	15.5	15.5	15.5	77.243	710	710	0	22.237	By MS/MS	By MS/MS	By MS/MS	By MS/MS	By MS/MS	By MS/MS
O00217	O00217	6	6	6	NADH dehydrogenase [ubiquinone] iron-sulfur protein 8, mitochondrial	NDUFS8	sp|O00217|NDUS8_HUMAN NADH dehydrogenase [ubiquinone] iron-sulfur protein 8, mitochondrial OS=Homo sapiens OX=9606 GN=NDUFS8 PE=1 SV=1	1	6	6	6	3	4	4	3	3	4	3	3	3	4	4	3	3	4	3	3	3	4	4	3	3	4	3	3	29.5	29.5	29.5	23.705	210	210	0	21.543	By MS/MS	By MS/MS	By MS/MS	By MS/MS	By MS/MS	By MS/MS
O00231	O00231	25	25	25	26S proteasome non-ATPase regulatory subunit 11	PSMD11	sp|O00231|PSD11_HUMAN 26S proteasome non-ATPase regulatory subunit 11 OS=Homo sapiens OX=9606 GN=PSMD11 PE=1 SV=3	1	25	25	25	18	20	21	22	20	21	17	22	18	20	21	22	20	21	17	22	18	20	21	22	20	21	17	22	64.7	64.7	64.7	47.463	422	422	0	205.73	By MS/MS	By MS/MS	By MS/MS	By MS/MS	By MS/MS	By MS/MS
O00232	O00232	20	20	20	26S proteasome non-ATPase regulatory subunit 12	PSMD12	sp|O00232|PSD12_HUMAN 26S proteasome non-ATPase regulatory subunit 12 OS=Homo sapiens OX=9606 GN=PSMD12 PE=1 SV=3	1	20	20	20	16	12	13	16	16	15	14	17	16	12	13	16	16	15	14	17	16	12	13	16	16	15	14	17	43	43	43	52.904	456	456	0	105.19	By MS/MS	By MS/MS	By MS/MS	By MS/MS	By MS/MS	By MS/MS
O00233	O00233	7	7	7	26S proteasome non-ATPase regulatory subunit 9	PSMD9	sp|O00233|PSMD9_HUMAN 26S proteasome non-ATPase regulatory subunit 9 OS=Homo sapiens OX=9606 GN=PSMD9 PE=1 SV=3	1	7	7	7	7	4	5	5	6	7	6	6	7	4	5	5	6	7	6	6	7	4	5	5	6	7	6	6	26.5	26.5	26.5	24.682	223	223	0	32.811	By MS/MS	By MS/MS	By MS/MS	By MS/MS	By MS/MS	By MS/MS
O00244	O00244	6	6	6	Copper transport protein ATOX1	ATOX1	sp|O00244|ATOX1_HUMAN Copper transport protein ATOX1 OS=Homo sapiens OX=9606 GN=ATOX1 PE=1 SV=1	1	6	6	6	3	4	4	5	5	5	3	4	3	4	4	5	5	5	3	4	3	4	4	5	5	5	3	4	88.2	88.2	88.2	7.4016	68	68	0	9.0885	By MS/MS	By MS/MS	By MS/MS	By MS/MS	By MS/MS	By MS/MS
O00255	O00255	1	1	1	Menin	MEN1	sp|O00255|MEN1_HUMAN Menin OS=Homo sapiens OX=9606 GN=MEN1 PE=1 SV=5	1	1	1	1	1	0	0	1	1	1	1	1	1	0	0	1	1	1	1	1	1	0	0	1	1	1	1	1	6.2	6.2	6.2	67.496	610	610	0.00024456	2.8732	By matching			By MS/MS	By matching	By matching
O00257	O00257	2	2	2	E3 SUMO-protein ligase CBX4	CBX4	sp|O00257|CBX4_HUMAN E3 SUMO-protein ligase CBX4 OS=Homo sapiens OX=9606 GN=CBX4 PE=1 SV=3	1	2	2	2	1	2	0	1	0	0	1	0	1	2	0	1	0	0	1	0	1	2	0	1	0	0	1	0	5.5	5.5	5.5	61.367	560	560	0.008855	0.96857	By matching	By MS/MS		By matching
O00264	O00264	10	10	9	Membrane-associated progesterone receptor component 1	PGRMC1	sp|O00264|PGRC1_HUMAN Membrane-associated progesterone receptor component 1 OS=Homo sapiens OX=9606 GN=PGRMC1 PE=1 SV=3	1	10	10	9	10	10	10	10	9	8	10	8	10	10	10	10	9	8	10	8	9	9	9	9	8	7	9	7	35.9	35.9	31.3	21.671	195	195	0	21.812	By MS/MS	By MS/MS	By MS/MS	By MS/MS	By MS/MS	By MS/MS
O00267	O00267	23	23	23	Transcription elongation factor SPT5	SUPT5H	sp|O00267|SPT5H_HUMAN Transcription elongation factor SPT5 OS=Homo sapiens OX=9606 GN=SUPT5H PE=1 SV=1	1	23	23	23	15	13	13	16	18	18	17	17	15	13	13	16	18	18	17	17	15	13	13	16	18	18	17	17	25.6	25.6	25.6	121	1087	1087	0	83.474	By MS/MS	By MS/MS	By MS/MS	By MS/MS	By MS/MS	By MS/MS
O00268	O00268	5	5	5	Transcription initiation factor TFIID subunit 4	TAF4	sp|O00268|TAF4_HUMAN Transcription initiation factor TFIID subunit 4 OS=Homo sapiens OX=9606 GN=TAF4 PE=1 SV=2	1	5	5	5	3	0	1	1	3	3	2	3	3	0	1	1	3	3	2	3	3	0	1	1	3	3	2	3	8.2	8.2	8.2	110.11	1085	1085	0.00024319	2.7975	By MS/MS		By MS/MS	By matching	By MS/MS	By matching
O00273	O00273	19	19	19	DNA fragmentation factor subunit alpha	DFFA	sp|O00273|DFFA_HUMAN DNA fragmentation factor subunit alpha OS=Homo sapiens OX=9606 GN=DFFA PE=1 SV=1	1	19	19	19	17	18	17	18	18	16	17	18	17	18	17	18	18	16	17	18	17	18	17	18	18	16	17	18	55.9	55.9	55.9	36.521	331	331	0	97.129	By MS/MS	By MS/MS	By MS/MS	By MS/MS	By MS/MS	By MS/MS
O00287	O00287	2	2	2	Regulatory factor X-associated protein	RFXAP	sp|O00287|RFXAP_HUMAN Regulatory factor X-associated protein OS=Homo sapiens OX=9606 GN=RFXAP PE=1 SV=1	1	2	2	2	0	2	1	1	1	0	0	0	0	2	1	1	1	0	0	0	0	2	1	1	1	0	0	0	9.6	9.6	9.6	28.232	272	272	0.00067981	2.0306		By MS/MS	By MS/MS	By matching	By matching
O00291	O00291	7	7	7	Huntingtin-interacting protein 1	HIP1	sp|O00291|HIP1_HUMAN Huntingtin-interacting protein 1 OS=Homo sapiens OX=9606 GN=HIP1 PE=1 SV=5	1	7	7	7	5	3	5	5	4	5	2	4	5	3	5	5	4	5	2	4	5	3	5	5	4	5	2	4	8.6	8.6	8.6	116.22	1037	1037	0	13.172	By MS/MS	By MS/MS	By MS/MS	By MS/MS	By MS/MS	By MS/MS
O00299	O00299	19	19	19	Chloride intracellular channel protein 1	CLIC1	sp|O00299|CLIC1_HUMAN Chloride intracellular channel protein 1 OS=Homo sapiens OX=9606 GN=CLIC1 PE=1 SV=4	1	19	19	19	17	17	18	18	17	17	18	18	17	17	18	18	17	17	18	18	17	17	18	18	17	17	18	18	80.5	80.5	80.5	26.922	241	241	0	126.07	By MS/MS	By MS/MS	By MS/MS	By MS/MS	By MS/MS	By MS/MS
O00303	O00303	15	15	15	Eukaryotic translation initiation factor 3 subunit F	EIF3F	sp|O00303|EIF3F_HUMAN Eukaryotic translation initiation factor 3 subunit F OS=Homo sapiens OX=9606 GN=EIF3F PE=1 SV=1	1	15	15	15	14	15	13	14	14	14	14	15	14	15	13	14	14	14	14	15	14	15	13	14	14	14	14	15	45.9	45.9	45.9	37.563	357	357	0	127.53	By MS/MS	By MS/MS	By MS/MS	By MS/MS	By MS/MS	By MS/MS
O00308	O00308	1	1	1	NEDD4-like E3 ubiquitin-protein ligase WWP2	WWP2	sp|O00308|WWP2_HUMAN NEDD4-like E3 ubiquitin-protein ligase WWP2 OS=Homo sapiens OX=9606 GN=WWP2 PE=1 SV=2	1	1	1	1	0	0	0	1	1	0	0	0	0	0	0	1	1	0	0	0	0	0	0	1	1	0	0	0	1.5	1.5	1.5	98.911	870	870	0.0086562	0.98016				By MS/MS	By MS/MS
O00311	O00311	2	2	2	Cell division cycle 7-related protein kinase	CDC7	sp|O00311|CDC7_HUMAN Cell division cycle 7-related protein kinase OS=Homo sapiens OX=9606 GN=CDC7 PE=1 SV=1	1	2	2	2	1	1	1	1	2	1	1	2	1	1	1	1	2	1	1	2	1	1	1	1	2	1	1	2	3.8	3.8	3.8	63.887	574	574	0.00025221	3.2656	By MS/MS	By MS/MS	By MS/MS	By MS/MS	By MS/MS	By MS/MS
O00330	O00330	8	8	8	Pyruvate dehydrogenase protein X component, mitochondrial	PDHX	sp|O00330|ODPX_HUMAN Pyruvate dehydrogenase protein X component, mitochondrial OS=Homo sapiens OX=9606 GN=PDHX PE=1 SV=3	1	8	8	8	6	6	6	7	8	7	7	6	6	6	6	7	8	7	7	6	6	6	6	7	8	7	7	6	18.6	18.6	18.6	54.122	501	501	0	23.736	By MS/MS	By MS/MS	By MS/MS	By MS/MS	By MS/MS	By MS/MS
O00399	O00399	3	3	3	Dynactin subunit 6	DCTN6	sp|O00399|DCTN6_HUMAN Dynactin subunit 6 OS=Homo sapiens OX=9606 GN=DCTN6 PE=1 SV=1	1	3	3	3	2	3	2	2	1	1	2	2	2	3	2	2	1	1	2	2	2	3	2	2	1	1	2	2	20	20	20	20.747	190	190	0.00045893	2.1661	By MS/MS	By MS/MS	By matching	By MS/MS	By matching	By MS/MS
O00401	O00401	7	7	7	Neural Wiskott-Aldrich syndrome protein	WASL	sp|O00401|WASL_HUMAN Actin nucleation-promoting factor WASL OS=Homo sapiens OX=9606 GN=WASL PE=1 SV=2	1	7	7	7	4	2	1	2	3	6	6	2	4	2	1	2	3	6	6	2	4	2	1	2	3	6	6	2	19.8	19.8	19.8	54.826	505	505	0	17.194	By MS/MS	By MS/MS	By MS/MS	By MS/MS	By MS/MS	By MS/MS
O00410;O60518	O00410	27;2	27;2	27;2	Importin-5	IPO5	sp|O00410|IPO5_HUMAN Importin-5 OS=Homo sapiens OX=9606 GN=IPO5 PE=1 SV=4	2	27	27	27	16	15	15	20	24	22	23	23	16	15	15	20	24	22	23	23	16	15	15	20	24	22	23	23	30.2	30.2	30.2	123.63	1097	1097;1105	0	145.26	By MS/MS	By MS/MS	By MS/MS	By MS/MS	By MS/MS	By MS/MS
O00411	O00411	2	2	2	DNA-directed RNA polymerase, mitochondrial	POLRMT	sp|O00411|RPOM_HUMAN DNA-directed RNA polymerase, mitochondrial OS=Homo sapiens OX=9606 GN=POLRMT PE=1 SV=2	1	2	2	2	1	0	0	1	1	2	2	1	1	0	0	1	1	2	2	1	1	0	0	1	1	2	2	1	2.8	2.8	2.8	138.62	1230	1230	0	5.0483	By matching			By matching	By MS/MS	By MS/MS
O00422	O00422	6	6	6	Histone deacetylase complex subunit SAP18	SAP18	sp|O00422|SAP18_HUMAN Histone deacetylase complex subunit SAP18 OS=Homo sapiens OX=9606 GN=SAP18 PE=1 SV=1	1	6	6	6	5	5	5	4	6	5	6	6	5	5	5	4	6	5	6	6	5	5	5	4	6	5	6	6	38.6	38.6	38.6	17.561	153	153	0	95.761	By MS/MS	By MS/MS	By MS/MS	By MS/MS	By MS/MS	By MS/MS
O00425	O00425	26	23	22	Insulin-like growth factor 2 mRNA-binding protein 3	IGF2BP3	sp|O00425|IF2B3_HUMAN Insulin-like growth factor 2 mRNA-binding protein 3 OS=Homo sapiens OX=9606 GN=IGF2BP3 PE=1 SV=2	1	26	23	22	20	20	22	21	20	20	22	20	18	18	19	19	18	18	20	18	17	17	18	18	17	17	19	17	53	47.3	46.1	63.704	579	579	0	118.04	By MS/MS	By MS/MS	By MS/MS	By MS/MS	By MS/MS	By MS/MS
O00429	O00429	16	16	16	Dynamin-1-like protein	DNM1L	sp|O00429|DNM1L_HUMAN Dynamin-1-like protein OS=Homo sapiens OX=9606 GN=DNM1L PE=1 SV=2	1	16	16	16	11	11	9	9	13	11	12	11	11	11	9	9	13	11	12	11	11	11	9	9	13	11	12	11	27.2	27.2	27.2	81.876	736	736	0	40.385	By MS/MS	By MS/MS	By MS/MS	By MS/MS	By MS/MS	By MS/MS
O00442	O00442	10	10	10	RNA 3-terminal phosphate cyclase	RTCA	sp|O00442|RTCA_HUMAN RNA 3-terminal phosphate cyclase OS=Homo sapiens OX=9606 GN=RTCA PE=1 SV=1	1	10	10	10	7	7	7	7	8	8	6	8	7	7	7	7	8	8	6	8	7	7	7	7	8	8	6	8	41	41	41	39.336	366	366	0	22.531	By MS/MS	By MS/MS	By MS/MS	By MS/MS	By MS/MS	By MS/MS
O00458	O00458	3	3	3	Interferon-related developmental regulator 1	IFRD1	sp|O00458|IFRD1_HUMAN Interferon-related developmental regulator 1 OS=Homo sapiens OX=9606 GN=IFRD1 PE=1 SV=4	1	3	3	3	3	2	2	2	2	2	2	2	3	2	2	2	2	2	2	2	3	2	2	2	2	2	2	2	11.1	11.1	11.1	50.268	451	451	0	8.2969	By MS/MS	By MS/MS	By matching	By MS/MS	By MS/MS	By MS/MS
O00459	O00459	3	3	3	Phosphatidylinositol 3-kinase regulatory subunit beta	PIK3R2	sp|O00459|P85B_HUMAN Phosphatidylinositol 3-kinase regulatory subunit beta OS=Homo sapiens OX=9606 GN=PIK3R2 PE=1 SV=2	1	3	3	3	2	2	2	3	3	3	2	2	2	2	2	3	3	3	2	2	2	2	2	3	3	3	2	2	6.3	6.3	6.3	81.544	728	728	0.00024882	3.0942	By MS/MS	By MS/MS	By MS/MS	By matching	By matching	By MS/MS
O00461	O00461	6	6	6	Golgi integral membrane protein 4	GOLIM4	sp|O00461|GOLI4_HUMAN Golgi integral membrane protein 4 OS=Homo sapiens OX=9606 GN=GOLIM4 PE=1 SV=1	1	6	6	6	3	3	1	3	5	5	4	1	3	3	1	3	5	5	4	1	3	3	1	3	5	5	4	1	12.2	12.2	12.2	81.879	696	696	0	11.534	By MS/MS	By MS/MS	By MS/MS	By MS/MS	By matching	By MS/MS
O00469	O00469	8	8	8	Procollagen-lysine,2-oxoglutarate 5-dioxygenase 2	PLOD2	sp|O00469|PLOD2_HUMAN Procollagen-lysine,2-oxoglutarate 5-dioxygenase 2 OS=Homo sapiens OX=9606 GN=PLOD2 PE=1 SV=2	1	8	8	8	4	3	3	4	6	8	8	6	4	3	3	4	6	8	8	6	4	3	3	4	6	8	8	6	13.6	13.6	13.6	84.685	737	737	0	31.701	By matching	By MS/MS	By MS/MS	By MS/MS	By MS/MS	By MS/MS
O00471	O00471	4	4	4	Exocyst complex component 5	EXOC5	sp|O00471|EXOC5_HUMAN Exocyst complex component 5 OS=Homo sapiens OX=9606 GN=EXOC5 PE=1 SV=1	1	4	4	4	3	2	2	3	1	3	3	2	3	2	2	3	1	3	3	2	3	2	2	3	1	3	3	2	7.6	7.6	7.6	81.852	708	708	0	6.9787	By MS/MS	By MS/MS	By MS/MS	By MS/MS	By MS/MS	By MS/MS
O00479	O00479	2	2	2	High mobility group nucleosome-binding domain-containing protein 4	HMGN4	sp|O00479|HMGN4_HUMAN High mobility group nucleosome-binding domain-containing protein 4 OS=Homo sapiens OX=9606 GN=HMGN4 PE=1 SV=3	1	2	2	2	2	2	2	2	0	2	1	2	2	2	2	2	0	2	1	2	2	2	2	2	0	2	1	2	35.6	35.6	35.6	9.5388	90	90	0	29.101	By MS/MS	By MS/MS	By MS/MS	By MS/MS		By MS/MS
O00483	O00483	4	4	4	Cytochrome c oxidase subunit NDUFA4	NDUFA4	sp|O00483|NDUA4_HUMAN Cytochrome c oxidase subunit NDUFA4 OS=Homo sapiens OX=9606 GN=NDUFA4 PE=1 SV=1	1	4	4	4	2	2	2	2	4	3	4	2	2	2	2	2	4	3	4	2	2	2	2	2	4	3	4	2	46.9	46.9	46.9	9.3697	81	81	0	10.209	By MS/MS	By MS/MS	By MS/MS	By matching	By MS/MS	By matching
O00487	O00487	9	9	9	26S proteasome non-ATPase regulatory subunit 14	PSMD14	sp|O00487|PSDE_HUMAN 26S proteasome non-ATPase regulatory subunit 14 OS=Homo sapiens OX=9606 GN=PSMD14 PE=1 SV=1	1	9	9	9	5	7	6	7	8	7	7	8	5	7	6	7	8	7	7	8	5	7	6	7	8	7	7	8	31.9	31.9	31.9	34.577	310	310	0	19.426	By MS/MS	By MS/MS	By MS/MS	By MS/MS	By MS/MS	By MS/MS
O00499	O00499	4	4	4	Myc box-dependent-interacting protein 1	BIN1	sp|O00499|BIN1_HUMAN Myc box-dependent-interacting protein 1 OS=Homo sapiens OX=9606 GN=BIN1 PE=1 SV=1	1	4	4	4	4	3	4	4	4	4	3	4	4	3	4	4	4	4	3	4	4	3	4	4	4	4	3	4	11.6	11.6	11.6	64.699	593	593	0	17.962	By MS/MS	By matching	By MS/MS	By MS/MS	By matching	By MS/MS
O00505	O00505	9	9	5	Importin subunit alpha-4	KPNA3	sp|O00505|IMA4_HUMAN Importin subunit alpha-4 OS=Homo sapiens OX=9606 GN=KPNA3 PE=1 SV=2	1	9	9	5	6	4	6	6	9	9	9	6	6	4	6	6	9	9	9	6	4	2	4	4	5	5	5	3	18.4	18.4	12.5	57.81	521	521	0	17.253	By MS/MS	By MS/MS	By matching	By MS/MS	By MS/MS	By MS/MS
O00506	O00506	7	2	2	Serine/threonine-protein kinase 25	STK25	sp|O00506|STK25_HUMAN Serine/threonine-protein kinase 25 OS=Homo sapiens OX=9606 GN=STK25 PE=1 SV=1	1	7	2	2	5	5	5	5	7	6	7	5	2	2	2	2	2	2	2	2	2	2	2	2	2	2	2	2	18.5	6.1	6.1	48.111	426	426	0.00024631	2.9612	By matching	By matching	By matching	By MS/MS	By MS/MS	By MS/MS
O00541	O00541	19	19	19	Pescadillo homolog	PES1	sp|O00541|PESC_HUMAN Pescadillo homolog OS=Homo sapiens OX=9606 GN=PES1 PE=1 SV=1	1	19	19	19	12	12	12	12	14	15	13	10	12	12	12	12	14	15	13	10	12	12	12	12	14	15	13	10	34.2	34.2	34.2	68.002	588	588	0	63.322	By MS/MS	By MS/MS	By MS/MS	By MS/MS	By MS/MS	By MS/MS
O00560	O00560	8	8	8	Syntenin-1	SDCBP	sp|O00560|SDCB1_HUMAN Syntenin-1 OS=Homo sapiens OX=9606 GN=SDCBP PE=1 SV=1	1	8	8	8	7	6	7	7	8	8	8	7	7	6	7	7	8	8	8	7	7	6	7	7	8	8	8	7	39.9	39.9	39.9	32.444	298	298	0	86.141	By MS/MS	By MS/MS	By MS/MS	By MS/MS	By MS/MS	By MS/MS
O00566	O00566	11	11	11	U3 small nucleolar ribonucleoprotein protein MPP10	MPHOSPH10	sp|O00566|MPP10_HUMAN U3 small nucleolar ribonucleoprotein protein MPP10 OS=Homo sapiens OX=9606 GN=MPHOSPH10 PE=1 SV=2	1	11	11	11	8	6	8	8	10	8	8	7	8	6	8	8	10	8	8	7	8	6	8	8	10	8	8	7	23.8	23.8	23.8	78.863	681	681	0	36.393	By MS/MS	By MS/MS	By MS/MS	By MS/MS	By MS/MS	By MS/MS
O00567	O00567	32	32	32	Nucleolar protein 56	NOP56	sp|O00567|NOP56_HUMAN Nucleolar protein 56 OS=Homo sapiens OX=9606 GN=NOP56 PE=1 SV=4	1	32	32	32	27	24	23	27	27	25	26	25	27	24	23	27	27	25	26	25	27	24	23	27	27	25	26	25	52	52	52	66.049	594	594	0	191.86	By MS/MS	By MS/MS	By MS/MS	By MS/MS	By MS/MS	By MS/MS
O00571;O15523;Q9NQI0	O00571;O15523	49;35;2	48;34;2	48;34;2	ATP-dependent RNA helicase DDX3X;ATP-dependent RNA helicase DDX3Y	DDX3X;DDX3Y	sp|O00571|DDX3X_HUMAN ATP-dependent RNA helicase DDX3X OS=Homo sapiens OX=9606 GN=DDX3X PE=1 SV=3;sp|O15523|DDX3Y_HUMAN ATP-dependent RNA helicase DDX3Y OS=Homo sapiens OX=9606 GN=DDX3Y PE=1 SV=2	3	49	48	48	40	37	40	36	44	39	39	44	39	36	39	35	43	38	38	43	39	36	39	35	43	38	38	43	64	64	64	73.243	662	662;660;724	0	179.95	By MS/MS	By MS/MS	By MS/MS	By MS/MS	By MS/MS	By MS/MS
O00584	O00584	6	6	6	Ribonuclease T2	RNASET2	sp|O00584|RNT2_HUMAN Ribonuclease T2 OS=Homo sapiens OX=9606 GN=RNASET2 PE=1 SV=2	1	6	6	6	4	4	3	3	4	5	6	4	4	4	3	3	4	5	6	4	4	4	3	3	4	5	6	4	23	23	23	29.48	256	256	0	38.52	By MS/MS	By MS/MS	By MS/MS	By MS/MS	By MS/MS	By MS/MS
O00592	O00592	2	2	2	Podocalyxin	PODXL	sp|O00592|PODXL_HUMAN Podocalyxin OS=Homo sapiens OX=9606 GN=PODXL PE=1 SV=2	1	2	2	2	2	2	2	2	1	1	2	1	2	2	2	2	1	1	2	1	2	2	2	2	1	1	2	1	3.4	3.4	3.4	58.635	558	558	0	3.575	By MS/MS	By matching	By MS/MS	By matching	By matching	By matching
O00625	O00625	17	17	17	Pirin	PIR	sp|O00625|PIR_HUMAN Pirin OS=Homo sapiens OX=9606 GN=PIR PE=1 SV=1	1	17	17	17	10	11	12	10	13	15	13	13	10	11	12	10	13	15	13	13	10	11	12	10	13	15	13	13	54.5	54.5	54.5	32.113	290	290	0	62.771	By MS/MS	By MS/MS	By MS/MS	By MS/MS	By MS/MS	By MS/MS
O00629	O00629	8	4	4	Importin subunit alpha-3	KPNA4	sp|O00629|IMA3_HUMAN Importin subunit alpha-3 OS=Homo sapiens OX=9606 GN=KPNA4 PE=1 SV=1	1	8	4	4	4	4	4	5	8	6	5	5	2	2	2	3	4	2	1	2	2	2	2	3	4	2	1	2	14.8	8.8	8.8	57.886	521	521	0	18.745	By MS/MS	By MS/MS	By MS/MS	By MS/MS	By MS/MS	By MS/MS
O00743	O00743	5	5	5	Serine/threonine-protein phosphatase 6 catalytic subunit;Serine/threonine-protein phosphatase 6 catalytic subunit, N-terminally processed	PPP6C	sp|O00743|PPP6_HUMAN Serine/threonine-protein phosphatase 6 catalytic subunit OS=Homo sapiens OX=9606 GN=PPP6C PE=1 SV=1	1	5	5	5	2	1	2	2	4	5	4	2	2	1	2	2	4	5	4	2	2	1	2	2	4	5	4	2	17.4	17.4	17.4	35.144	305	305	0	6.2453	By matching	By matching	By MS/MS	By MS/MS	By MS/MS	By MS/MS
O00746	O00746	5	5	5	Nucleoside diphosphate kinase, mitochondrial	NME4	sp|O00746|NDKM_HUMAN Nucleoside diphosphate kinase, mitochondrial OS=Homo sapiens OX=9606 GN=NME4 PE=1 SV=1	1	5	5	5	3	3	3	3	4	4	5	4	3	3	3	3	4	4	5	4	3	3	3	3	4	4	5	4	34.8	34.8	34.8	20.658	187	187	0	17.662	By matching	By MS/MS	By MS/MS	By MS/MS	By MS/MS	By MS/MS
O00754	O00754	11	11	11	Lysosomal alpha-mannosidase;Lysosomal alpha-mannosidase A peptide;Lysosomal alpha-mannosidase B peptide;Lysosomal alpha-mannosidase C peptide;Lysosomal alpha-mannosidase D peptide;Lysosomal alpha-mannosidase E peptide	MAN2B1	sp|O00754|MA2B1_HUMAN Lysosomal alpha-mannosidase OS=Homo sapiens OX=9606 GN=MAN2B1 PE=1 SV=3	1	11	11	11	9	9	10	9	9	10	11	10	9	9	10	9	9	10	11	10	9	9	10	9	9	10	11	10	13.5	13.5	13.5	113.74	1011	1011	0	18.428	By MS/MS	By MS/MS	By MS/MS	By MS/MS	By MS/MS	By MS/MS
O00762	O00762	8	8	8	Ubiquitin-conjugating enzyme E2 C	UBE2C	sp|O00762|UBE2C_HUMAN Ubiquitin-conjugating enzyme E2 C OS=Homo sapiens OX=9606 GN=UBE2C PE=1 SV=1	1	8	8	8	8	6	7	6	5	6	5	7	8	6	7	6	5	6	5	7	8	6	7	6	5	6	5	7	58.1	58.1	58.1	19.652	179	179	0	52.726	By MS/MS	By MS/MS	By MS/MS	By MS/MS	By MS/MS	By MS/MS
O00764	O00764	7	7	7	Pyridoxal kinase	PDXK	sp|O00764|PDXK_HUMAN Pyridoxal kinase OS=Homo sapiens OX=9606 GN=PDXK PE=1 SV=1	1	7	7	7	5	5	5	4	7	5	6	6	5	5	5	4	7	5	6	6	5	5	5	4	7	5	6	6	27.9	27.9	27.9	35.102	312	312	0	20.574	By MS/MS	By MS/MS	By MS/MS	By MS/MS	By MS/MS	By MS/MS
O00767	O00767	1	1	1	Acyl-CoA desaturase	SCD	sp|O00767|SCD_HUMAN Stearoyl-CoA desaturase OS=Homo sapiens OX=9606 GN=SCD PE=1 SV=2	1	1	1	1	1	1	1	1	1	1	0	1	1	1	1	1	1	1	0	1	1	1	1	1	1	1	0	1	7	7	7	41.522	359	359	0	16.362	By MS/MS	By MS/MS	By MS/MS	By MS/MS	By MS/MS	By matching
O14497	O14497	10	10	10	AT-rich interactive domain-containing protein 1A	ARID1A	sp|O14497|ARI1A_HUMAN AT-rich interactive domain-containing protein 1A OS=Homo sapiens OX=9606 GN=ARID1A PE=1 SV=3	1	10	10	10	7	6	6	7	8	7	9	4	7	6	6	7	8	7	9	4	7	6	6	7	8	7	9	4	7.8	7.8	7.8	242.04	2285	2285	0	23.134	By MS/MS	By MS/MS	By MS/MS	By MS/MS	By MS/MS	By MS/MS
O14519;O75956	O14519;O75956	2;1	2;1	2;1	Cyclin-dependent kinase 2-associated protein 1;Cyclin-dependent kinase 2-associated protein 2	CDK2AP1;CDK2AP2	sp|O14519|CDKA1_HUMAN Cyclin-dependent kinase 2-associated protein 1 OS=Homo sapiens OX=9606 GN=CDK2AP1 PE=1 SV=1;sp|O75956|CDKA2_HUMAN Cyclin-dependent kinase 2-associated protein 2 OS=Homo sapiens OX=9606 GN=CDK2AP2 PE=1 SV=1	2	2	2	2	2	2	2	2	1	2	2	2	2	2	2	2	1	2	2	2	2	2	2	2	1	2	2	2	29.6	29.6	29.6	12.365	115	115;126	0	4.7591	By matching	By MS/MS	By matching	By matching	By matching	By MS/MS
O14530	O14530	4	4	4	Thioredoxin domain-containing protein 9	TXNDC9	sp|O14530|TXND9_HUMAN Thioredoxin domain-containing protein 9 OS=Homo sapiens OX=9606 GN=TXNDC9 PE=1 SV=2	1	4	4	4	4	4	4	3	4	4	3	4	4	4	4	3	4	4	3	4	4	4	4	3	4	4	3	4	19.5	19.5	19.5	26.534	226	226	0	7.1498	By MS/MS	By MS/MS	By matching	By MS/MS	By MS/MS	By MS/MS
O14531	O14531	7	7	7	Dihydropyrimidinase-related protein 4	DPYSL4	sp|O14531|DPYL4_HUMAN Dihydropyrimidinase-related protein 4 OS=Homo sapiens OX=9606 GN=DPYSL4 PE=1 SV=2	1	7	7	7	4	5	4	6	5	6	5	6	4	5	4	6	5	6	5	6	4	5	4	6	5	6	5	6	18	18	18	61.877	572	572	0	6.8813	By MS/MS	By MS/MS	By MS/MS	By MS/MS	By MS/MS	By MS/MS
O14545	O14545	7	7	7	TRAF-type zinc finger domain-containing protein 1	TRAFD1	sp|O14545|TRAD1_HUMAN TRAF-type zinc finger domain-containing protein 1 OS=Homo sapiens OX=9606 GN=TRAFD1 PE=1 SV=1	1	7	7	7	6	6	5	6	6	6	4	7	6	6	5	6	6	6	4	7	6	6	5	6	6	6	4	7	19.8	19.8	19.8	64.84	582	582	0	102.45	By MS/MS	By MS/MS	By MS/MS	By MS/MS	By MS/MS	By MS/MS
O14548	O14548	5	5	5	Cytochrome c oxidase subunit 7A-related protein, mitochondrial	COX7A2L	sp|O14548|COX7R_HUMAN Cytochrome c oxidase subunit 7A-related protein, mitochondrial OS=Homo sapiens OX=9606 GN=COX7A2L PE=1 SV=2	1	5	5	5	4	4	3	4	5	5	5	4	4	4	3	4	5	5	5	4	4	4	3	4	5	5	5	4	62.3	62.3	62.3	12.615	114	114	0	14.447	By MS/MS	By MS/MS	By MS/MS	By MS/MS	By MS/MS	By MS/MS
O14561	O14561	2	2	2	Acyl carrier protein, mitochondrial	NDUFAB1	sp|O14561|ACPM_HUMAN Acyl carrier protein, mitochondrial OS=Homo sapiens OX=9606 GN=NDUFAB1 PE=1 SV=3	1	2	2	2	2	2	1	2	2	2	2	2	2	2	1	2	2	2	2	2	2	2	1	2	2	2	2	2	15.4	15.4	15.4	17.417	156	156	0	4.5095	By MS/MS	By MS/MS	By matching	By MS/MS	By MS/MS	By MS/MS
O14562	O14562	9	9	9	Ubiquitin domain-containing protein UBFD1	UBFD1	sp|O14562|UBFD1_HUMAN Ubiquitin domain-containing protein UBFD1 OS=Homo sapiens OX=9606 GN=UBFD1 PE=1 SV=2	1	9	9	9	4	6	5	5	7	7	6	7	4	6	5	5	7	7	6	7	4	6	5	5	7	7	6	7	42.1	42.1	42.1	33.382	309	309	0	40.548	By MS/MS	By MS/MS	By MS/MS	By MS/MS	By MS/MS	By MS/MS
O14579	O14579	13	13	13	Coatomer subunit epsilon	COPE	sp|O14579|COPE_HUMAN Coatomer subunit epsilon OS=Homo sapiens OX=9606 GN=COPE PE=1 SV=3	1	13	13	13	10	11	12	10	11	8	9	10	10	11	12	10	11	8	9	10	10	11	12	10	11	8	9	10	63.6	63.6	63.6	34.482	308	308	0	81.089	By MS/MS	By MS/MS	By MS/MS	By MS/MS	By MS/MS	By MS/MS
O14617	O14617	13	13	13	AP-3 complex subunit delta-1	AP3D1	sp|O14617|AP3D1_HUMAN AP-3 complex subunit delta-1 OS=Homo sapiens OX=9606 GN=AP3D1 PE=1 SV=1	1	13	13	13	9	6	8	6	11	8	8	9	9	6	8	6	11	8	8	9	9	6	8	6	11	8	8	9	15.1	15.1	15.1	130.16	1153	1153	0	19.817	By MS/MS	By MS/MS	By MS/MS	By MS/MS	By MS/MS	By MS/MS
O14618	O14618	6	6	6	Copper chaperone for superoxide dismutase	CCS	sp|O14618|CCS_HUMAN Copper chaperone for superoxide dismutase OS=Homo sapiens OX=9606 GN=CCS PE=1 SV=1	1	6	6	6	3	3	3	3	6	4	5	3	3	3	3	3	6	4	5	3	3	3	3	3	6	4	5	3	31	31	31	29.04	274	274	0	8.6985	By matching	By MS/MS	By MS/MS	By MS/MS	By MS/MS	By MS/MS
O14639	O14639	1	1	1	Actin-binding LIM protein 1	ABLIM1	sp|O14639|ABLM1_HUMAN Actin-binding LIM protein 1 OS=Homo sapiens OX=9606 GN=ABLIM1 PE=1 SV=3	1	1	1	1	1	1	1	1	0	1	1	1	1	1	1	1	0	1	1	1	1	1	1	1	0	1	1	1	1.8	1.8	1.8	87.687	778	778	0.00090232	1.9852	By MS/MS	By MS/MS	By MS/MS	By MS/MS		By MS/MS
O14641;Q92997	O14641	6;1	6;1	6;1	Segment polarity protein dishevelled homolog DVL-2	DVL2	sp|O14641|DVL2_HUMAN Segment polarity protein dishevelled homolog DVL-2 OS=Homo sapiens OX=9606 GN=DVL2 PE=1 SV=1	2	6	6	6	6	6	5	5	6	6	4	5	6	6	5	5	6	6	4	5	6	6	5	5	6	6	4	5	10.9	10.9	10.9	78.947	736	736;716	0	16.491	By MS/MS	By MS/MS	By MS/MS	By MS/MS	By MS/MS	By MS/MS
O14646	O14646	6	6	4	Chromodomain-helicase-DNA-binding protein 1	CHD1	sp|O14646|CHD1_HUMAN Chromodomain-helicase-DNA-binding protein 1 OS=Homo sapiens OX=9606 GN=CHD1 PE=1 SV=2	1	6	6	4	4	5	3	5	5	5	5	6	4	5	3	5	5	5	5	6	3	4	3	4	4	4	4	4	5.7	5.7	4.4	196.69	1710	1710	0	19.558	By matching	By MS/MS	By MS/MS	By MS/MS	By MS/MS	By MS/MS
O14647	O14647	4	2	2	Chromodomain-helicase-DNA-binding protein 2	CHD2	sp|O14647|CHD2_HUMAN Chromodomain-helicase-DNA-binding protein 2 OS=Homo sapiens OX=9606 GN=CHD2 PE=1 SV=2	1	4	2	2	1	3	2	2	1	1	1	2	0	2	2	1	0	0	0	0	0	2	2	1	0	0	0	0	3	1.8	1.8	211.34	1828	1828	0.0050686	1.2198	By matching	By MS/MS	By MS/MS	By matching	By matching	By matching
O14653	O14653	4	4	4	Golgi SNAP receptor complex member 2	GOSR2	sp|O14653|GOSR2_HUMAN Golgi SNAP receptor complex member 2 OS=Homo sapiens OX=9606 GN=GOSR2 PE=1 SV=2	1	4	4	4	0	2	1	1	2	1	2	1	0	2	1	1	2	1	2	1	0	2	1	1	2	1	2	1	18.9	18.9	18.9	24.775	212	212	0.00025006	3.1557		By MS/MS	By matching	By matching	By MS/MS	By matching
O14654	O14654	31	31	31	Insulin receptor substrate 4	IRS4	sp|O14654|IRS4_HUMAN Insulin receptor substrate 4 OS=Homo sapiens OX=9606 GN=IRS4 PE=1 SV=1	1	31	31	31	21	20	16	19	25	26	25	21	21	20	16	19	25	26	25	21	21	20	16	19	25	26	25	21	37.9	37.9	37.9	133.77	1257	1257	0	114.35	By MS/MS	By MS/MS	By MS/MS	By MS/MS	By MS/MS	By MS/MS
O14657	O14657	1	1	1	Torsin-1B	TOR1B	sp|O14657|TOR1B_HUMAN Torsin-1B OS=Homo sapiens OX=9606 GN=TOR1B PE=1 SV=2	1	1	1	1	0	0	0	1	1	1	0	1	0	0	0	1	1	1	0	1	0	0	0	1	1	1	0	1	4.2	4.2	4.2	37.978	336	336	0.0064543	1.0758				By matching	By MS/MS	By MS/MS
O14672	O14672	2	2	2	Disintegrin and metalloproteinase domain-containing protein 10	ADAM10	sp|O14672|ADA10_HUMAN Disintegrin and metalloproteinase domain-containing protein 10 OS=Homo sapiens OX=9606 GN=ADAM10 PE=1 SV=1	1	2	2	2	1	1	0	0	0	1	2	1	1	1	0	0	0	1	2	1	1	1	0	0	0	1	2	1	3.9	3.9	3.9	84.141	748	748	0.00023838	2.5458	By matching	By matching				By matching
O14681	O14681	2	2	2	Etoposide-induced protein 2.4 homolog	EI24	sp|O14681|EI24_HUMAN Etoposide-induced protein 2.4 homolog OS=Homo sapiens OX=9606 GN=EI24 PE=1 SV=4	1	2	2	2	1	1	1	0	2	2	2	1	1	1	1	0	2	2	2	1	1	1	1	0	2	2	2	1	5.6	5.6	5.6	38.964	340	340	0.0021973	1.6835	By MS/MS	By MS/MS	By matching		By MS/MS	By matching
O14686	O14686	1	1	1	Histone-lysine N-methyltransferase 2D	KMT2D	sp|O14686|KMT2D_HUMAN Histone-lysine N-methyltransferase 2D OS=Homo sapiens OX=9606 GN=KMT2D PE=1 SV=2	1	1	1	1	0	1	0	0	0	1	0	0	0	1	0	0	0	1	0	0	0	1	0	0	0	1	0	0	0.5	0.5	0.5	593.38	5537	5537	0.00023827	2.5408		By MS/MS				By matching
O14733	O14733	4	4	4	Dual specificity mitogen-activated protein kinase kinase 7	MAP2K7	sp|O14733|MP2K7_HUMAN Dual specificity mitogen-activated protein kinase kinase 7 OS=Homo sapiens OX=9606 GN=MAP2K7 PE=1 SV=2	1	4	4	4	2	3	3	3	3	4	3	2	2	3	3	3	3	4	3	2	2	3	3	3	3	4	3	2	10.5	10.5	10.5	47.484	419	419	0	5.1863	By MS/MS	By MS/MS	By MS/MS	By MS/MS	By MS/MS	By MS/MS
O14734	O14734	1	1	1	Acyl-coenzyme A thioesterase 8	ACOT8	sp|O14734|ACOT8_HUMAN Acyl-coenzyme A thioesterase 8 OS=Homo sapiens OX=9606 GN=ACOT8 PE=1 SV=1	1	1	1	1	1	1	0	0	1	0	0	1	1	1	0	0	1	0	0	1	1	1	0	0	1	0	0	1	7.2	7.2	7.2	35.914	319	319	0	3.9579	By matching	By matching			By MS/MS
O14737	O14737	11	11	11	Programmed cell death protein 5	PDCD5	sp|O14737|PDCD5_HUMAN Programmed cell death protein 5 OS=Homo sapiens OX=9606 GN=PDCD5 PE=1 SV=3	1	11	11	11	9	10	10	8	11	8	7	8	9	10	10	8	11	8	7	8	9	10	10	8	11	8	7	8	64.8	64.8	64.8	14.285	125	125	0	123.66	By MS/MS	By MS/MS	By MS/MS	By MS/MS	By MS/MS	By MS/MS
O14744	O14744	20	20	20	Protein arginine N-methyltransferase 5;Protein arginine N-methyltransferase 5, N-terminally processed	PRMT5	sp|O14744|ANM5_HUMAN Protein arginine N-methyltransferase 5 OS=Homo sapiens OX=9606 GN=PRMT5 PE=1 SV=4	1	20	20	20	16	14	10	11	19	18	19	19	16	14	10	11	19	18	19	19	16	14	10	11	19	18	19	19	37.7	37.7	37.7	72.683	637	637	0	85.2	By MS/MS	By MS/MS	By MS/MS	By MS/MS	By MS/MS	By MS/MS
O14745	O14745	16	16	16	Na(+)/H(+) exchange regulatory cofactor NHE-RF1	SLC9A3R1	sp|O14745|NHRF1_HUMAN Na(+)/H(+) exchange regulatory cofactor NHE-RF1 OS=Homo sapiens OX=9606 GN=NHERF1 PE=1 SV=4	1	16	16	16	15	12	13	13	13	13	15	10	15	12	13	13	13	13	15	10	15	12	13	13	13	13	15	10	55.3	55.3	55.3	38.868	358	358	0	78.293	By MS/MS	By MS/MS	By MS/MS	By MS/MS	By MS/MS	By MS/MS
O14757	O14757	8	8	8	Serine/threonine-protein kinase Chk1	CHEK1	sp|O14757|CHK1_HUMAN Serine/threonine-protein kinase Chk1 OS=Homo sapiens OX=9606 GN=CHEK1 PE=1 SV=2	1	8	8	8	5	5	4	4	6	6	6	5	5	5	4	4	6	6	6	5	5	5	4	4	6	6	6	5	21	21	21	54.433	476	476	0	12.187	By matching	By matching	By matching	By MS/MS	By MS/MS	By MS/MS
O14772	O14772	3	3	3	Fucose-1-phosphate guanylyltransferase	FPGT	sp|O14772|FPGT_HUMAN Fucose-1-phosphate guanylyltransferase OS=Homo sapiens OX=9606 GN=FPGT PE=1 SV=3	1	3	3	3	2	1	0	2	1	2	3	1	2	1	0	2	1	2	3	1	2	1	0	2	1	2	3	1	6.9	6.9	6.9	68.009	607	607	0	5.407	By MS/MS	By matching		By MS/MS	By MS/MS	By MS/MS
O14773	O14773	4	4	4	Tripeptidyl-peptidase 1	TPP1	sp|O14773|TPP1_HUMAN Tripeptidyl-peptidase 1 OS=Homo sapiens OX=9606 GN=TPP1 PE=1 SV=2	1	4	4	4	4	4	4	4	4	4	4	4	4	4	4	4	4	4	4	4	4	4	4	4	4	4	4	4	8.7	8.7	8.7	61.247	563	563	0	10.587	By MS/MS	By MS/MS	By MS/MS	By MS/MS	By MS/MS	By MS/MS
O14776;Q5VWI1	O14776	23;1	23;1	23;1	Transcription elongation regulator 1	TCERG1	sp|O14776|TCRG1_HUMAN Transcription elongation regulator 1 OS=Homo sapiens OX=9606 GN=TCERG1 PE=1 SV=2	2	23	23	23	14	15	16	12	18	18	17	13	14	15	16	12	18	18	17	13	14	15	16	12	18	18	17	13	21.8	21.8	21.8	123.9	1098	1098;586	0	55.208	By MS/MS	By MS/MS	By MS/MS	By MS/MS	By MS/MS	By MS/MS
O14777	O14777	10	10	10	Kinetochore protein NDC80 homolog	NDC80	sp|O14777|NDC80_HUMAN Kinetochore protein NDC80 homolog OS=Homo sapiens OX=9606 GN=NDC80 PE=1 SV=1	1	10	10	10	7	7	8	5	5	8	7	6	7	7	8	5	5	8	7	6	7	7	8	5	5	8	7	6	19.6	19.6	19.6	73.912	642	642	0	13.027	By MS/MS	By MS/MS	By MS/MS	By MS/MS	By MS/MS	By MS/MS
O14786	O14786	3	3	3	Neuropilin-1	NRP1	sp|O14786|NRP1_HUMAN Neuropilin-1 OS=Homo sapiens OX=9606 GN=NRP1 PE=1 SV=3	1	3	3	3	1	2	1	0	1	2	1	1	1	2	1	0	1	2	1	1	1	2	1	0	1	2	1	1	5.7	5.7	5.7	103.13	923	923	0	4.1993	By matching	By MS/MS	By matching		By MS/MS	By MS/MS
O14787	O14787	5	3	3	Transportin-2	TNPO2	sp|O14787|TNPO2_HUMAN Transportin-2 OS=Homo sapiens OX=9606 GN=TNPO2 PE=1 SV=3	1	5	3	3	4	2	2	2	5	4	3	5	2	0	0	0	3	2	1	3	2	0	0	0	3	2	1	3	6.7	4.8	4.8	101.39	897	897	0	13.031	By matching	By matching	By matching	By matching	By MS/MS	By MS/MS
O14802	O14802	10	10	10	DNA-directed RNA polymerase III subunit RPC1	POLR3A	sp|O14802|RPC1_HUMAN DNA-directed RNA polymerase III subunit RPC1 OS=Homo sapiens OX=9606 GN=POLR3A PE=1 SV=2	1	10	10	10	7	5	4	5	8	6	5	9	7	5	4	5	8	6	5	9	7	5	4	5	8	6	5	9	11.2	11.2	11.2	155.64	1390	1390	0	12.887	By MS/MS	By MS/MS	By MS/MS	By MS/MS	By MS/MS	By MS/MS
O14818;Q8TAA3	O14818	16;4	16;4	16;4	Proteasome subunit alpha type-7	PSMA7	sp|O14818|PSA7_HUMAN Proteasome subunit alpha type-7 OS=Homo sapiens OX=9606 GN=PSMA7 PE=1 SV=1	2	16	16	16	16	15	15	13	15	15	14	14	16	15	15	13	15	15	14	14	16	15	15	13	15	15	14	14	56	56	56	27.887	248	248;256	0	80.727	By MS/MS	By MS/MS	By MS/MS	By MS/MS	By MS/MS	By MS/MS
O14828	O14828	8	8	8	Secretory carrier-associated membrane protein 3	SCAMP3	sp|O14828|SCAM3_HUMAN Secretory carrier-associated membrane protein 3 OS=Homo sapiens OX=9606 GN=SCAMP3 PE=1 SV=3	1	8	8	8	7	5	6	7	8	8	7	8	7	5	6	7	8	8	7	8	7	5	6	7	8	8	7	8	39.2	39.2	39.2	38.287	347	347	0	67.445	By MS/MS	By MS/MS	By MS/MS	By MS/MS	By MS/MS	By MS/MS
O14874	O14874	3	3	3	[3-methyl-2-oxobutanoate dehydrogenase [lipoamide]] kinase, mitochondrial	BCKDK	sp|O14874|BCKD_HUMAN Branched-chain alpha-ketoacid dehydrogenase kinase OS=Homo sapiens OX=9606 GN=BCKDK PE=1 SV=2	1	3	3	3	3	2	2	2	2	2	2	3	3	2	2	2	2	2	2	3	3	2	2	2	2	2	2	3	10	10	10	46.36	412	412	0	12.584	By MS/MS	By MS/MS	By matching	By MS/MS	By MS/MS	By MS/MS
O14880	O14880	1	1	1	Microsomal glutathione S-transferase 3	MGST3	sp|O14880|MGST3_HUMAN Glutathione S-transferase 3, mitochondrial OS=Homo sapiens OX=9606 GN=MGST3 PE=1 SV=1	1	1	1	1	1	1	0	1	1	1	1	1	1	1	0	1	1	1	1	1	1	1	0	1	1	1	1	1	15.8	15.8	15.8	16.516	152	152	0	11.318	By MS/MS	By MS/MS		By MS/MS	By MS/MS	By MS/MS
O14893	O14893	2	2	2	Gem-associated protein 2	GEMIN2	sp|O14893|GEMI2_HUMAN Gem-associated protein 2 OS=Homo sapiens OX=9606 GN=GEMIN2 PE=1 SV=1	1	2	2	2	2	1	1	1	1	1	1	1	2	1	1	1	1	1	1	1	2	1	1	1	1	1	1	1	11.4	11.4	11.4	31.585	280	280	0	3.9994	By MS/MS	By matching	By matching	By matching	By matching	By matching
O14907	O14907	3	3	3	Tax1-binding protein 3	TAX1BP3	sp|O14907|TX1B3_HUMAN Tax1-binding protein 3 OS=Homo sapiens OX=9606 GN=TAX1BP3 PE=1 SV=2	1	3	3	3	3	3	3	3	3	2	3	3	3	3	3	3	3	2	3	3	3	3	3	3	3	2	3	3	29	29	29	13.735	124	124	0	9.3779	By MS/MS	By MS/MS	By MS/MS	By matching	By MS/MS	By MS/MS
O14908	O14908	7	7	7	PDZ domain-containing protein GIPC1	GIPC1	sp|O14908|GIPC1_HUMAN PDZ domain-containing protein GIPC1 OS=Homo sapiens OX=9606 GN=GIPC1 PE=1 SV=2	1	7	7	7	6	4	6	5	4	5	5	6	6	4	6	5	4	5	5	6	6	4	6	5	4	5	5	6	32.1	32.1	32.1	36.049	333	333	0	30.501	By MS/MS	By MS/MS	By MS/MS	By MS/MS	By MS/MS	By MS/MS
O14910;Q9HAP6	O14910	7;1	4;1	4;1	Protein lin-7 homolog A	LIN7A	sp|O14910|LIN7A_HUMAN Protein lin-7 homolog A OS=Homo sapiens OX=9606 GN=LIN7A PE=1 SV=2	2	7	4	4	5	6	6	5	5	6	7	5	3	3	3	3	3	3	4	3	3	3	3	3	3	3	4	3	42.5	24	24	25.996	233	233;207	0	29.013	By MS/MS	By MS/MS	By MS/MS	By MS/MS	By MS/MS	By MS/MS
O14925;Q5SRD1	O14925;Q5SRD1	2;1	2;1	2;1	Mitochondrial import inner membrane translocase subunit Tim23;Putative mitochondrial import inner membrane translocase subunit Tim23B	TIMM23;TIMM23B	sp|O14925|TIM23_HUMAN Mitochondrial import inner membrane translocase subunit Tim23 OS=Homo sapiens OX=9606 GN=TIMM23 PE=1 SV=1;sp|Q5SRD1|TI23B_HUMAN Mitochondrial import inner membrane translocase subunit Tim23B OS=Homo sapiens OX=9606 GN=TIMM23B PE=1 SV=	2	2	2	2	1	1	1	1	2	2	2	1	1	1	1	1	2	2	2	1	1	1	1	1	2	2	2	1	13.4	13.4	13.4	21.943	209	209;188	0	5.0984	By MS/MS	By MS/MS	By MS/MS	By MS/MS	By MS/MS	By MS/MS
O14929	O14929	11	11	11	Histone acetyltransferase type B catalytic subunit	HAT1	sp|O14929|HAT1_HUMAN Histone acetyltransferase type B catalytic subunit OS=Homo sapiens OX=9606 GN=HAT1 PE=1 SV=2	1	11	11	11	8	8	7	9	9	8	8	10	8	8	7	9	9	8	8	10	8	8	7	9	9	8	8	10	30.8	30.8	30.8	49.54	419	419	0	87.73	By MS/MS	By MS/MS	By MS/MS	By MS/MS	By MS/MS	By MS/MS
O14949	O14949	6	6	6	Cytochrome b-c1 complex subunit 8	UQCRQ	sp|O14949|QCR8_HUMAN Cytochrome b-c1 complex subunit 8 OS=Homo sapiens OX=9606 GN=UQCRQ PE=1 SV=4	1	6	6	6	5	5	5	5	5	5	5	5	5	5	5	5	5	5	5	5	5	5	5	5	5	5	5	5	62.2	62.2	62.2	9.9062	82	82	0	25.213	By MS/MS	By MS/MS	By MS/MS	By MS/MS	By MS/MS	By MS/MS
P19105;O14950;P24844	P19105;O14950	7;7;3	7;7;3	7;7;3	Myosin regulatory light chain 12A;Myosin regulatory light chain 12B	MYL12A;MYL12B	sp|P19105|ML12A_HUMAN Myosin regulatory light chain 12A OS=Homo sapiens OX=9606 GN=MYL12A PE=1 SV=2;sp|O14950|ML12B_HUMAN Myosin regulatory light chain 12B OS=Homo sapiens OX=9606 GN=MYL12B PE=1 SV=2	3	7	7	7	6	6	5	6	7	7	7	6	6	6	5	6	7	7	7	6	6	6	5	6	7	7	7	6	44.4	44.4	44.4	19.794	171	171;172;172	0	64.122	By MS/MS	By MS/MS	By MS/MS	By MS/MS	By MS/MS	By MS/MS
O14957	O14957	2	2	2	Cytochrome b-c1 complex subunit 10	UQCR11	sp|O14957|QCR10_HUMAN Cytochrome b-c1 complex subunit 10 OS=Homo sapiens OX=9606 GN=UQCR11 PE=1 SV=1	1	2	2	2	0	0	0	0	1	0	1	0	0	0	0	0	1	0	1	0	0	0	0	0	1	0	1	0	35.7	35.7	35.7	6.5696	56	56	0.00023776	2.5105					By MS/MS
O14964	O14964	8	8	8	Hepatocyte growth factor-regulated tyrosine kinase substrate	HGS	sp|O14964|HGS_HUMAN Hepatocyte growth factor-regulated tyrosine kinase substrate OS=Homo sapiens OX=9606 GN=HGS PE=1 SV=1	1	8	8	8	7	7	6	7	7	7	5	5	7	7	6	7	7	7	5	5	7	7	6	7	7	7	5	5	13.9	13.9	13.9	86.191	777	777	0	15.388	By MS/MS	By MS/MS	By MS/MS	By MS/MS	By MS/MS	By MS/MS
O14965;Q9UQB9	O14965	8;1	8;1	7;0	Aurora kinase A	AURKA	sp|O14965|AURKA_HUMAN Aurora kinase A OS=Homo sapiens OX=9606 GN=AURKA PE=1 SV=3	2	8	8	7	6	5	6	7	8	7	7	7	6	5	6	7	8	7	7	7	6	5	5	6	7	6	6	6	28.3	28.3	26.3	45.823	403	403;309	0	21.522	By MS/MS	By MS/MS	By MS/MS	By MS/MS	By MS/MS	By MS/MS
O14967	O14967	3	3	3	Calmegin	CLGN	sp|O14967|CLGN_HUMAN Calmegin OS=Homo sapiens OX=9606 GN=CLGN PE=1 SV=1	1	3	3	3	3	3	2	3	1	3	3	2	3	3	2	3	1	3	3	2	3	3	2	3	1	3	3	2	4.1	4.1	4.1	70.038	610	610	0	3.5645	By matching	By matching	By MS/MS	By MS/MS	By matching	By MS/MS
O14972	O14972	3	3	3	Down syndrome critical region protein 3	DSCR3	sp|O14972|VP26C_HUMAN Vacuolar protein sorting-associated protein 26C OS=Homo sapiens OX=9606 GN=VPS26C PE=1 SV=1	1	3	3	3	1	2	1	1	3	3	2	2	1	2	1	1	3	3	2	2	1	2	1	1	3	3	2	2	15.2	15.2	15.2	33.01	297	297	0	6.74	By MS/MS	By MS/MS	By MS/MS	By MS/MS	By MS/MS	By MS/MS
O14974	O14974	20	20	20	Protein phosphatase 1 regulatory subunit 12A	PPP1R12A	sp|O14974|MYPT1_HUMAN Protein phosphatase 1 regulatory subunit 12A OS=Homo sapiens OX=9606 GN=PPP1R12A PE=1 SV=1	1	20	20	20	15	14	16	14	15	15	17	13	15	14	16	14	15	15	17	13	15	14	16	14	15	15	17	13	23	23	23	115.28	1030	1030	0	124.22	By MS/MS	By MS/MS	By MS/MS	By MS/MS	By MS/MS	By MS/MS
O14976	O14976	10	10	10	Cyclin-G-associated kinase	GAK	sp|O14976|GAK_HUMAN Cyclin-G-associated kinase OS=Homo sapiens OX=9606 GN=GAK PE=1 SV=2	1	10	10	10	2	2	3	2	7	8	8	4	2	2	3	2	7	8	8	4	2	2	3	2	7	8	8	4	12.7	12.7	12.7	143.19	1311	1311	0	28.937	By MS/MS	By MS/MS	By MS/MS	By MS/MS	By MS/MS	By MS/MS
O14979	O14979	17	15	15	Heterogeneous nuclear ribonucleoprotein D-like	HNRNPDL	sp|O14979|HNRDL_HUMAN Heterogeneous nuclear ribonucleoprotein D-like OS=Homo sapiens OX=9606 GN=HNRNPDL PE=1 SV=3	1	17	15	15	14	11	12	12	16	15	14	14	12	9	10	10	14	13	12	12	12	9	10	10	14	13	12	12	39.5	37.1	37.1	46.437	420	420	0	48.308	By MS/MS	By MS/MS	By MS/MS	By MS/MS	By MS/MS	By MS/MS
O14980	O14980	19	19	19	Exportin-1	XPO1	sp|O14980|XPO1_HUMAN Exportin-1 OS=Homo sapiens OX=9606 GN=XPO1 PE=1 SV=1	1	19	19	19	13	13	10	12	19	18	18	15	13	13	10	12	19	18	18	15	13	13	10	12	19	18	18	15	19.7	19.7	19.7	123.38	1071	1071	0	90.505	By MS/MS	By MS/MS	By MS/MS	By MS/MS	By MS/MS	By MS/MS
O14981	O14981	7	7	7	TATA-binding protein-associated factor 172	BTAF1	sp|O14981|BTAF1_HUMAN TATA-binding protein-associated factor 172 OS=Homo sapiens OX=9606 GN=BTAF1 PE=1 SV=2	1	7	7	7	5	3	4	4	7	6	7	5	5	3	4	4	7	6	7	5	5	3	4	4	7	6	7	5	4.4	4.4	4.4	206.89	1849	1849	0	12.09	By MS/MS	By MS/MS	By matching	By MS/MS	By MS/MS	By MS/MS
O15014	O15014	1	1	1	Zinc finger protein 609	ZNF609	sp|O15014|ZN609_HUMAN Zinc finger protein 609 OS=Homo sapiens OX=9606 GN=ZNF609 PE=1 SV=2	1	1	1	1	0	0	0	0	1	1	1	0	0	0	0	0	1	1	1	0	0	0	0	0	1	1	1	0	1.3	1.3	1.3	151.19	1411	1411	0	3.7418					By matching	By MS/MS
O15020	O15020	12	5	5	Spectrin beta chain, non-erythrocytic 2	SPTBN2	sp|O15020|SPTN2_HUMAN Spectrin beta chain, non-erythrocytic 2 OS=Homo sapiens OX=9606 GN=SPTBN2 PE=1 SV=3	1	12	5	5	9	8	7	7	10	9	11	9	4	3	2	3	3	3	5	4	4	3	2	3	3	3	5	4	5	3.1	3.1	271.32	2390	2390	0	31.609	By MS/MS	By MS/MS	By MS/MS	By MS/MS	By MS/MS	By MS/MS
O15027	O15027	22	22	22	Protein transport protein Sec16A	SEC16A	sp|O15027|SC16A_HUMAN Protein transport protein Sec16A OS=Homo sapiens OX=9606 GN=SEC16A PE=1 SV=4	1	22	22	22	12	12	11	10	11	16	11	14	12	12	11	10	11	16	11	14	12	12	11	10	11	16	11	14	20.1	20.1	20.1	251.89	2357	2357	0	45.642	By MS/MS	By MS/MS	By MS/MS	By MS/MS	By MS/MS	By MS/MS
O15037	O15037	1	1	1	Protein KHNYN	KHNYN	sp|O15037|KHNYN_HUMAN Protein KHNYN OS=Homo sapiens OX=9606 GN=KHNYN PE=1 SV=3	1	1	1	1	0	0	0	0	0	1	0	0	0	0	0	0	0	1	0	0	0	0	0	0	0	1	0	0	1.9	1.9	1.9	74.533	678	678	0.0052609	1.1654						By MS/MS
O15042	O15042	26	26	26	U2 snRNP-associated SURP motif-containing protein	U2SURP	sp|O15042|SR140_HUMAN U2 snRNP-associated SURP motif-containing protein OS=Homo sapiens OX=9606 GN=U2SURP PE=1 SV=2	1	26	26	26	16	14	13	13	20	20	20	16	16	14	13	13	20	20	20	16	16	14	13	13	20	20	20	16	30.8	30.8	30.8	118.29	1029	1029	0	112.88	By MS/MS	By MS/MS	By MS/MS	By MS/MS	By MS/MS	By MS/MS
O15047	O15047	2	2	2	Histone-lysine N-methyltransferase SETD1A	SETD1A	sp|O15047|SET1A_HUMAN Histone-lysine N-methyltransferase SETD1A OS=Homo sapiens OX=9606 GN=SETD1A PE=1 SV=3	1	2	2	2	1	2	2	2	2	2	2	2	1	2	2	2	2	2	2	2	1	2	2	2	2	2	2	2	1.5	1.5	1.5	186.03	1707	1707	0	3.857	By matching	By matching	By MS/MS	By MS/MS	By matching	By matching
O15056	O15056	1	1	1	Synaptojanin-2	SYNJ2	sp|O15056|SYNJ2_HUMAN Synaptojanin-2 OS=Homo sapiens OX=9606 GN=SYNJ2 PE=1 SV=3	1	1	1	1	1	1	0	1	1	0	1	0	1	1	0	1	1	0	1	0	1	1	0	1	1	0	1	0	1.9	1.9	1.9	165.54	1496	1496	0.00090253	1.9862	By MS/MS	By matching		By MS/MS	By matching
O15066	O15066	4	4	3	Kinesin-like protein KIF3B;Kinesin-like protein KIF3B, N-terminally processed	KIF3B	sp|O15066|KIF3B_HUMAN Kinesin-like protein KIF3B OS=Homo sapiens OX=9606 GN=KIF3B PE=1 SV=1	1	4	4	3	1	1	1	2	4	2	2	2	1	1	1	2	4	2	2	2	0	0	0	1	3	1	1	1	6.4	6.4	5	85.124	747	747	0	4.4925	By matching	By MS/MS	By matching	By MS/MS	By MS/MS	By matching
O15067	O15067	37	37	37	Phosphoribosylformylglycinamidine synthase	PFAS	sp|O15067|PUR4_HUMAN Phosphoribosylformylglycinamidine synthase OS=Homo sapiens OX=9606 GN=PFAS PE=1 SV=4	1	37	37	37	29	27	28	30	31	33	34	28	29	27	28	30	31	33	34	28	29	27	28	30	31	33	34	28	40	40	40	144.73	1338	1338	0	251.76	By MS/MS	By MS/MS	By MS/MS	By MS/MS	By MS/MS	By MS/MS
O15078	O15078	3	3	3	Centrosomal protein of 290 kDa	CEP290	sp|O15078|CE290_HUMAN Centrosomal protein of 290 kDa OS=Homo sapiens OX=9606 GN=CEP290 PE=1 SV=2	1	3	3	3	1	2	0	1	2	3	2	1	1	2	0	1	2	3	2	1	1	2	0	1	2	3	2	1	1.1	1.1	1.1	290.38	2479	2479	0.0015615	1.851	By MS/MS	By MS/MS		By matching	By MS/MS	By MS/MS
O15084	O15084	3	3	3	Serine/threonine-protein phosphatase 6 regulatory ankyrin repeat subunit A	ANKRD28	sp|O15084|ANR28_HUMAN Serine/threonine-protein phosphatase 6 regulatory ankyrin repeat subunit A OS=Homo sapiens OX=9606 GN=ANKRD28 PE=1 SV=5	1	3	3	3	1	1	1	2	2	2	3	1	1	1	1	2	2	2	3	1	1	1	1	2	2	2	3	1	3.9	3.9	3.9	112.96	1053	1053	0.001559	1.8384	By matching	By matching	By matching	By MS/MS	By matching	By MS/MS
O15091	O15091	2	2	2	Mitochondrial ribonuclease P protein 3	KIAA0391	sp|O15091|MRPP3_HUMAN Mitochondrial ribonuclease P catalytic subunit OS=Homo sapiens OX=9606 GN=PRORP PE=1 SV=2	1	2	2	2	1	1	1	1	0	0	2	0	1	1	1	1	0	0	2	0	1	1	1	1	0	0	2	0	5.3	5.3	5.3	67.315	583	583	0	9.5592	By matching	By MS/MS	By MS/MS	By MS/MS
O15111	O15111	2	2	2	Inhibitor of nuclear factor kappa-B kinase subunit alpha	CHUK	sp|O15111|IKKA_HUMAN Inhibitor of nuclear factor kappa-B kinase subunit alpha OS=Homo sapiens OX=9606 GN=CHUK PE=1 SV=2	1	2	2	2	1	1	1	2	0	2	2	2	1	1	1	2	0	2	2	2	1	1	1	2	0	2	2	2	3.1	3.1	3.1	84.639	745	745	0.00090355	1.9998	By matching	By MS/MS	By matching	By matching		By MS/MS
O15116	O15116	4	4	4	U6 snRNA-associated Sm-like protein LSm1	LSM1	sp|O15116|LSM1_HUMAN U6 snRNA-associated Sm-like protein LSm1 OS=Homo sapiens OX=9606 GN=LSM1 PE=1 SV=1	1	4	4	4	2	2	3	4	4	3	3	4	2	2	3	4	4	3	3	4	2	2	3	4	4	3	3	4	48.9	48.9	48.9	15.179	133	133	0	26.658	By matching	By MS/MS	By MS/MS	By MS/MS	By MS/MS	By MS/MS
O15118	O15118	3	3	3	Niemann-Pick C1 protein	NPC1	sp|O15118|NPC1_HUMAN NPC intracellular cholesterol transporter 1 OS=Homo sapiens OX=9606 GN=NPC1 PE=1 SV=2	1	3	3	3	1	1	1	3	2	1	1	1	1	1	1	3	2	1	1	1	1	1	1	3	2	1	1	1	3.2	3.2	3.2	142.17	1278	1278	1	-2	By MS/MS	By matching	By matching	By MS/MS	By matching	By MS/MS
O15121	O15121	1	1	1	Sphingolipid delta(4)-desaturase DES1	DEGS1	sp|O15121|DEGS1_HUMAN Sphingolipid delta(4)-desaturase DES1 OS=Homo sapiens OX=9606 GN=DEGS1 PE=1 SV=1	1	1	1	1	1	1	1	1	1	0	0	1	1	1	1	1	1	0	0	1	1	1	1	1	1	0	0	1	5	5	5	37.866	323	323	0.00023714	2.4861	By matching	By MS/MS	By matching	By MS/MS	By MS/MS
O15126	O15126	1	1	1	Secretory carrier-associated membrane protein 1	SCAMP1	sp|O15126|SCAM1_HUMAN Secretory carrier-associated membrane protein 1 OS=Homo sapiens OX=9606 GN=SCAMP1 PE=1 SV=2	1	1	1	1	1	1	1	1	0	0	0	0	1	1	1	1	0	0	0	0	1	1	1	1	0	0	0	0	3.8	3.8	3.8	37.92	338	338	0.003856	1.3893	By MS/MS	By MS/MS	By matching	By matching
O15127	O15127	3	3	3	Secretory carrier-associated membrane protein 2	SCAMP2	sp|O15127|SCAM2_HUMAN Secretory carrier-associated membrane protein 2 OS=Homo sapiens OX=9606 GN=SCAMP2 PE=1 SV=2	1	3	3	3	1	3	2	2	2	1	3	3	1	3	2	2	2	1	3	3	1	3	2	2	2	1	3	3	13.7	13.7	13.7	36.648	329	329	0	28.478	By MS/MS	By MS/MS	By MS/MS	By MS/MS	By MS/MS	By MS/MS
O15143	O15143	9	9	9	Actin-related protein 2/3 complex subunit 1B	ARPC1B	sp|O15143|ARC1B_HUMAN Actin-related protein 2/3 complex subunit 1B OS=Homo sapiens OX=9606 GN=ARPC1B PE=1 SV=3	1	9	9	9	5	4	3	3	8	7	8	4	5	4	3	3	8	7	8	4	5	4	3	3	8	7	8	4	28.2	28.2	28.2	40.949	372	372	0	32.71	By MS/MS	By MS/MS	By MS/MS	By MS/MS	By MS/MS	By MS/MS
O15144	O15144	17	17	17	Actin-related protein 2/3 complex subunit 2	ARPC2	sp|O15144|ARPC2_HUMAN Actin-related protein 2/3 complex subunit 2 OS=Homo sapiens OX=9606 GN=ARPC2 PE=1 SV=1	1	17	17	17	15	14	12	14	15	15	12	14	15	14	12	14	15	15	12	14	15	14	12	14	15	15	12	14	43	43	43	34.333	300	300	0	33.087	By MS/MS	By MS/MS	By MS/MS	By MS/MS	By MS/MS	By MS/MS
O15145	O15145	9	9	9	Actin-related protein 2/3 complex subunit 3	ARPC3	sp|O15145|ARPC3_HUMAN Actin-related protein 2/3 complex subunit 3 OS=Homo sapiens OX=9606 GN=ARPC3 PE=1 SV=3	1	9	9	9	6	4	5	4	7	9	9	5	6	4	5	4	7	9	9	5	6	4	5	4	7	9	9	5	46.6	46.6	46.6	20.546	178	178	0	36.462	By MS/MS	By MS/MS	By MS/MS	By MS/MS	By MS/MS	By MS/MS
O15160	O15160	11	11	11	DNA-directed RNA polymerases I and III subunit RPAC1	POLR1C	sp|O15160|RPAC1_HUMAN DNA-directed RNA polymerases I and III subunit RPAC1 OS=Homo sapiens OX=9606 GN=POLR1C PE=1 SV=1	1	11	11	11	9	9	9	9	10	11	10	10	9	9	9	9	10	11	10	10	9	9	9	9	10	11	10	10	43.6	43.6	43.6	39.249	346	346	0	46.921	By MS/MS	By MS/MS	By MS/MS	By MS/MS	By MS/MS	By MS/MS
O15164	O15164	8	8	8	Transcription intermediary factor 1-alpha	TRIM24	sp|O15164|TIF1A_HUMAN Transcription intermediary factor 1-alpha OS=Homo sapiens OX=9606 GN=TRIM24 PE=1 SV=3	1	8	8	8	7	7	5	5	5	7	6	6	7	7	5	5	5	7	6	6	7	7	5	5	5	7	6	6	11.5	11.5	11.5	116.83	1050	1050	0	12.086	By MS/MS	By MS/MS	By matching	By MS/MS	By MS/MS	By MS/MS
O15173	O15173	7	6	6	Membrane-associated progesterone receptor component 2	PGRMC2	sp|O15173|PGRC2_HUMAN Membrane-associated progesterone receptor component 2 OS=Homo sapiens OX=9606 GN=PGRMC2 PE=1 SV=1	1	7	6	6	7	7	6	7	7	7	7	6	6	6	5	6	6	6	6	5	6	6	5	6	6	6	6	5	30	26	26	23.818	223	223	0	13.543	By MS/MS	By MS/MS	By MS/MS	By MS/MS	By MS/MS	By MS/MS
O15212	O15212	11	11	11	Prefoldin subunit 6	PFDN6	sp|O15212|PFD6_HUMAN Prefoldin subunit 6 OS=Homo sapiens OX=9606 GN=PFDN6 PE=1 SV=1	1	11	11	11	10	10	10	7	10	8	9	7	10	10	10	7	10	8	9	7	10	10	10	7	10	8	9	7	69.8	69.8	69.8	14.582	129	129	0	109.87	By MS/MS	By MS/MS	By MS/MS	By MS/MS	By MS/MS	By MS/MS
O15213	O15213	10	10	10	WD repeat-containing protein 46	WDR46	sp|O15213|WDR46_HUMAN WD repeat-containing protein 46 OS=Homo sapiens OX=9606 GN=WDR46 PE=1 SV=3	1	10	10	10	8	6	8	7	7	8	7	7	8	6	8	7	7	8	7	7	8	6	8	7	7	8	7	7	25.2	25.2	25.2	68.07	610	610	0	26.4	By MS/MS	By MS/MS	By MS/MS	By MS/MS	By MS/MS	By MS/MS
O15226	O15226	19	19	19	NF-kappa-B-repressing factor	NKRF	sp|O15226|NKRF_HUMAN NF-kappa-B-repressing factor OS=Homo sapiens OX=9606 GN=NKRF PE=1 SV=2	1	19	19	19	14	15	14	14	16	15	16	13	14	15	14	14	16	15	16	13	14	15	14	14	16	15	16	13	32.5	32.5	32.5	77.672	690	690	0	59.8	By MS/MS	By MS/MS	By MS/MS	By MS/MS	By MS/MS	By MS/MS
O15228	O15228	1	1	1	Dihydroxyacetone phosphate acyltransferase	GNPAT	sp|O15228|GNPAT_HUMAN Dihydroxyacetone phosphate acyltransferase OS=Homo sapiens OX=9606 GN=GNPAT PE=1 SV=1	1	1	1	1	0	1	0	1	1	1	1	1	0	1	0	1	1	1	1	1	0	1	0	1	1	1	1	1	1.5	1.5	1.5	77.187	680	680	0.0028267	1.5405		By matching		By matching	By MS/MS	By MS/MS
O15234	O15234	6	6	6	Protein CASC3	CASC3	sp|O15234|CASC3_HUMAN Protein CASC3 OS=Homo sapiens OX=9606 GN=CASC3 PE=1 SV=2	1	6	6	6	2	2	1	2	6	3	3	1	2	2	1	2	6	3	3	1	2	2	1	2	6	3	3	1	12.4	12.4	12.4	76.277	703	703	0	11.52	By MS/MS	By MS/MS	By MS/MS	By MS/MS	By MS/MS	By matching
O15235	O15235	2	2	2	28S ribosomal protein S12, mitochondrial	MRPS12	sp|O15235|RT12_HUMAN Small ribosomal subunit protein uS12m OS=Homo sapiens OX=9606 GN=MRPS12 PE=1 SV=1	1	2	2	2	2	2	2	2	2	2	2	2	2	2	2	2	2	2	2	2	2	2	2	2	2	2	2	2	8.7	8.7	8.7	15.173	138	138	0.0086544	0.97473	By MS/MS	By matching	By matching	By MS/MS	By matching	By MS/MS
O15260	O15260	1	1	1	Surfeit locus protein 4	SURF4	sp|O15260|SURF4_HUMAN Surfeit locus protein 4 OS=Homo sapiens OX=9606 GN=SURF4 PE=1 SV=3	1	1	1	1	0	0	1	1	1	1	1	1	0	0	1	1	1	1	1	1	0	0	1	1	1	1	1	1	3.7	3.7	3.7	30.394	269	269	0.0044662	1.2991			By MS/MS	By MS/MS	By matching	By MS/MS
O15269	O15269	10	10	10	Serine palmitoyltransferase 1	SPTLC1	sp|O15269|SPTC1_HUMAN Serine palmitoyltransferase 1 OS=Homo sapiens OX=9606 GN=SPTLC1 PE=1 SV=1	1	10	10	10	6	7	6	7	5	7	8	7	6	7	6	7	5	7	8	7	6	7	6	7	5	7	8	7	27.1	27.1	27.1	52.743	473	473	0	14.628	By MS/MS	By MS/MS	By MS/MS	By MS/MS	By MS/MS	By MS/MS
O15270	O15270	1	1	1	Serine palmitoyltransferase 2	SPTLC2	sp|O15270|SPTC2_HUMAN Serine palmitoyltransferase 2 OS=Homo sapiens OX=9606 GN=SPTLC2 PE=1 SV=1	1	1	1	1	1	0	0	0	1	0	0	0	1	0	0	0	1	0	0	0	1	0	0	0	1	0	0	0	3.2	3.2	3.2	62.924	562	562	0.0015569	1.8229	By matching				By MS/MS
O15294	O15294	21	21	21	UDP-N-acetylglucosamine--peptide N-acetylglucosaminyltransferase 110 kDa subunit	OGT	sp|O15294|OGT1_HUMAN UDP-N-acetylglucosamine--peptide N-acetylglucosaminyltransferase 110 kDa subunit OS=Homo sapiens OX=9606 GN=OGT PE=1 SV=3	1	21	21	21	18	12	14	16	18	19	13	15	18	12	14	16	18	19	13	15	18	12	14	16	18	19	13	15	24.8	24.8	24.8	116.92	1046	1046	0	68.791	By MS/MS	By MS/MS	By MS/MS	By MS/MS	By MS/MS	By MS/MS
O15305	O15305	10	10	10	Phosphomannomutase 2	PMM2	sp|O15305|PMM2_HUMAN Phosphomannomutase 2 OS=Homo sapiens OX=9606 GN=PMM2 PE=1 SV=1	1	10	10	10	9	6	8	6	6	7	7	10	9	6	8	6	6	7	7	10	9	6	8	6	6	7	7	10	43.1	43.1	43.1	28.082	246	246	0	28.457	By MS/MS	By MS/MS	By MS/MS	By MS/MS	By MS/MS	By MS/MS
O15344;Q9UJV3	O15344	15;1	15;1	15;1	E3 ubiquitin-protein ligase Midline-1	MID1	sp|O15344|TRI18_HUMAN E3 ubiquitin-protein ligase Midline-1 OS=Homo sapiens OX=9606 GN=MID1 PE=1 SV=1	2	15	15	15	13	10	12	10	10	10	11	11	13	10	12	10	10	10	11	11	13	10	12	10	10	10	11	11	23.1	23.1	23.1	75.25	667	667;735	0	34.985	By MS/MS	By MS/MS	By MS/MS	By MS/MS	By MS/MS	By MS/MS
O15347	O15347	11	11	11	High mobility group protein B3	HMGB3	sp|O15347|HMGB3_HUMAN High mobility group protein B3 OS=Homo sapiens OX=9606 GN=HMGB3 PE=1 SV=4	1	11	11	11	7	6	6	6	10	9	10	7	7	6	6	6	10	9	10	7	7	6	6	6	10	9	10	7	44	44	44	22.98	200	200	0	30.243	By MS/MS	By MS/MS	By MS/MS	By MS/MS	By MS/MS	By MS/MS
O15355	O15355	23	23	23	Protein phosphatase 1G	PPM1G	sp|O15355|PPM1G_HUMAN Protein phosphatase 1G OS=Homo sapiens OX=9606 GN=PPM1G PE=1 SV=1	1	23	23	23	19	20	19	20	22	21	21	21	19	20	19	20	22	21	21	21	19	20	19	20	22	21	21	21	46.9	46.9	46.9	59.271	546	546	0	323.31	By MS/MS	By MS/MS	By MS/MS	By MS/MS	By MS/MS	By MS/MS
O15357	O15357	4	4	4	Phosphatidylinositol 3,4,5-trisphosphate 5-phosphatase 2	INPPL1	sp|O15357|SHIP2_HUMAN Phosphatidylinositol 3,4,5-trisphosphate 5-phosphatase 2 OS=Homo sapiens OX=9606 GN=INPPL1 PE=1 SV=2	1	4	4	4	3	3	3	2	3	2	3	2	3	3	3	2	3	2	3	2	3	3	3	2	3	2	3	2	4.8	4.8	4.8	138.6	1258	1258	0	11.466	By MS/MS	By MS/MS	By matching	By matching	By MS/MS	By matching
O15371	O15371	26	26	26	Eukaryotic translation initiation factor 3 subunit D	EIF3D	sp|O15371|EIF3D_HUMAN Eukaryotic translation initiation factor 3 subunit D OS=Homo sapiens OX=9606 GN=EIF3D PE=1 SV=1	1	26	26	26	16	18	15	17	23	19	24	18	16	18	15	17	23	19	24	18	16	18	15	17	23	19	24	18	49.6	49.6	49.6	63.972	548	548	0	130.17	By MS/MS	By MS/MS	By MS/MS	By MS/MS	By MS/MS	By MS/MS
O15372	O15372	19	19	19	Eukaryotic translation initiation factor 3 subunit H	EIF3H	sp|O15372|EIF3H_HUMAN Eukaryotic translation initiation factor 3 subunit H OS=Homo sapiens OX=9606 GN=EIF3H PE=1 SV=1	1	19	19	19	12	12	14	12	15	14	13	12	12	12	14	12	15	14	13	12	12	12	14	12	15	14	13	12	50.9	50.9	50.9	39.93	352	352	0	109.01	By MS/MS	By MS/MS	By MS/MS	By MS/MS	By MS/MS	By MS/MS
O15381	O15381	15	15	15	Nuclear valosin-containing protein-like	NVL	sp|O15381|NVL_HUMAN Nuclear valosin-containing protein-like OS=Homo sapiens OX=9606 GN=NVL PE=1 SV=1	1	15	15	15	9	8	8	8	9	9	9	10	9	8	8	8	9	9	9	10	9	8	8	8	9	9	9	10	22.1	22.1	22.1	95.05	856	856	0	28.124	By MS/MS	By MS/MS	By MS/MS	By MS/MS	By MS/MS	By MS/MS
O15382	O15382	4	4	4	Branched-chain-amino-acid aminotransferase, mitochondrial	BCAT2	sp|O15382|BCAT2_HUMAN Branched-chain-amino-acid aminotransferase, mitochondrial OS=Homo sapiens OX=9606 GN=BCAT2 PE=1 SV=2	1	4	4	4	2	1	3	3	2	3	3	3	2	1	3	3	2	3	3	3	2	1	3	3	2	3	3	3	12.5	12.5	12.5	44.287	392	392	0	4.9984	By matching	By matching	By matching	By MS/MS	By MS/MS	By MS/MS
O15391	O15391	1	1	1	Transcription factor YY2	YY2	sp|O15391|TYY2_HUMAN Transcription factor YY2 OS=Homo sapiens OX=9606 GN=YY2 PE=1 SV=1	1	1	1	1	1	1	1	1	0	1	1	1	1	1	1	1	0	1	1	1	1	1	1	1	0	1	1	1	4.3	4.3	4.3	41.347	372	372	0.0064556	1.0766	By matching	By matching	By MS/MS	By matching		By MS/MS
O15392	O15392	2	2	2	Baculoviral IAP repeat-containing protein 5	BIRC5	sp|O15392|BIRC5_HUMAN Baculoviral IAP repeat-containing protein 5 OS=Homo sapiens OX=9606 GN=BIRC5 PE=1 SV=3	1	2	2	2	0	0	0	0	1	1	2	0	0	0	0	0	1	1	2	0	0	0	0	0	1	1	2	0	19.7	19.7	19.7	16.389	142	142	0.0021983	1.6867					By MS/MS	By matching
O15397	O15397	4	4	4	Importin-8	IPO8	sp|O15397|IPO8_HUMAN Importin-8 OS=Homo sapiens OX=9606 GN=IPO8 PE=1 SV=2	1	4	4	4	4	1	3	4	4	4	4	3	4	1	3	4	4	4	4	3	4	1	3	4	4	4	4	3	4.9	4.9	4.9	119.94	1037	1037	0	4.8785	By MS/MS	By MS/MS	By MS/MS	By MS/MS	By MS/MS	By MS/MS
O15400	O15400	4	4	4	Syntaxin-7	STX7	sp|O15400|STX7_HUMAN Syntaxin-7 OS=Homo sapiens OX=9606 GN=STX7 PE=1 SV=4	1	4	4	4	1	3	1	1	2	1	1	2	1	3	1	1	2	1	1	2	1	3	1	1	2	1	1	2	17.6	17.6	17.6	29.815	261	261	0	13.011	By MS/MS	By MS/MS	By MS/MS	By MS/MS	By MS/MS	By matching
O15446	O15446	10	10	10	DNA-directed RNA polymerase I subunit RPA34	CD3EAP	sp|O15446|RPA34_HUMAN DNA-directed RNA polymerase I subunit RPA34 OS=Homo sapiens OX=9606 GN=POLR1G PE=1 SV=1	1	10	10	10	9	8	8	6	7	7	8	7	9	8	8	6	7	7	8	7	9	8	8	6	7	7	8	7	30.2	30.2	30.2	54.985	510	510	0	45.027	By MS/MS	By MS/MS	By MS/MS	By MS/MS	By MS/MS	By MS/MS
O15460	O15460	4	4	4	Prolyl 4-hydroxylase subunit alpha-2	P4HA2	sp|O15460|P4HA2_HUMAN Prolyl 4-hydroxylase subunit alpha-2 OS=Homo sapiens OX=9606 GN=P4HA2 PE=1 SV=1	1	4	4	4	2	1	1	1	4	4	4	3	2	1	1	1	4	4	4	3	2	1	1	1	4	4	4	3	12	12	12	60.901	535	535	0	8.9149	By MS/MS	By MS/MS	By matching	By matching	By MS/MS	By MS/MS
O15498	O15498	3	3	3	Synaptobrevin homolog YKT6	YKT6	sp|O15498|YKT6_HUMAN Synaptobrevin homolog YKT6 OS=Homo sapiens OX=9606 GN=YKT6 PE=1 SV=1	1	3	3	3	1	2	1	2	2	2	2	2	1	2	1	2	2	2	2	2	1	2	1	2	2	2	2	2	15.2	15.2	15.2	22.417	198	198	0.0002442	2.8673	By matching	By matching	By MS/MS	By MS/MS	By MS/MS	By MS/MS
O15504	O15504	3	3	3	Nucleoporin-like protein 2	NUPL2	sp|O15504|NUP42_HUMAN Nucleoporin NUP42 OS=Homo sapiens OX=9606 GN=NUP42 PE=1 SV=1	1	3	3	3	3	3	2	3	3	3	3	3	3	3	2	3	3	3	3	3	3	3	2	3	3	3	3	3	9.5	9.5	9.5	44.871	423	423	0	5.9665	By MS/MS	By MS/MS	By MS/MS	By MS/MS	By MS/MS	By MS/MS
O15511	O15511	5	5	5	Actin-related protein 2/3 complex subunit 5	ARPC5	sp|O15511|ARPC5_HUMAN Actin-related protein 2/3 complex subunit 5 OS=Homo sapiens OX=9606 GN=ARPC5 PE=1 SV=3	1	5	5	5	2	3	3	3	4	4	5	3	2	3	3	3	4	4	5	3	2	3	3	3	4	4	5	3	35.1	35.1	35.1	16.32	151	151	0	11.851	By matching	By matching	By MS/MS	By MS/MS	By MS/MS	By matching
O15514	O15514	4	4	4	DNA-directed RNA polymerase II subunit RPB4	POLR2D	sp|O15514|RPB4_HUMAN DNA-directed RNA polymerase II subunit RPB4 OS=Homo sapiens OX=9606 GN=POLR2D PE=1 SV=1	1	4	4	4	3	4	4	4	3	4	3	4	3	4	4	4	3	4	3	4	3	4	4	4	3	4	3	4	43	43	43	16.311	142	142	0	12.861	By MS/MS	By MS/MS	By MS/MS	By MS/MS	By MS/MS	By MS/MS
O15530;Q6A1A2	O15530	5;2	5;2	5;2	3-phosphoinositide-dependent protein kinase 1	PDPK1	sp|O15530|PDPK1_HUMAN 3-phosphoinositide-dependent protein kinase 1 OS=Homo sapiens OX=9606 GN=PDPK1 PE=1 SV=1	2	5	5	5	3	3	4	3	4	3	4	3	3	3	4	3	4	3	4	3	3	3	4	3	4	3	4	3	16.2	16.2	16.2	63.151	556	556;396	0	8.211	By MS/MS	By MS/MS	By MS/MS	By MS/MS	By MS/MS	By matching
O15541	O15541	5	5	5	RING finger protein 113A	RNF113A	sp|O15541|R113A_HUMAN E3 ubiquitin-protein ligase RNF113A OS=Homo sapiens OX=9606 GN=RNF113A PE=1 SV=1	1	5	5	5	4	4	4	4	5	4	5	3	4	4	4	4	5	4	5	3	4	4	4	4	5	4	5	3	23.6	23.6	23.6	38.787	343	343	0	16.706	By MS/MS	By MS/MS	By MS/MS	By MS/MS	By MS/MS	By MS/MS
O43143	O43143	25	25	24	Pre-mRNA-splicing factor ATP-dependent RNA helicase DHX15	DHX15	sp|O43143|DHX15_HUMAN ATP-dependent RNA helicase DHX15 OS=Homo sapiens OX=9606 GN=DHX15 PE=1 SV=2	1	25	25	24	18	17	18	17	24	23	20	21	18	17	18	17	24	23	20	21	18	17	18	17	23	22	19	21	31.7	31.7	30.6	90.932	795	795	0	61.773	By MS/MS	By MS/MS	By MS/MS	By MS/MS	By MS/MS	By MS/MS
O43148	O43148	5	5	5	mRNA cap guanine-N7 methyltransferase	RNMT	sp|O43148|MCES_HUMAN mRNA cap guanine-N7 methyltransferase OS=Homo sapiens OX=9606 GN=RNMT PE=1 SV=1	1	5	5	5	4	5	3	5	4	5	2	4	4	5	3	5	4	5	2	4	4	5	3	5	4	5	2	4	12.2	12.2	12.2	54.843	476	476	0.00024546	2.9101	By matching	By MS/MS	By MS/MS	By MS/MS	By MS/MS	By MS/MS
O43149	O43149	2	2	2	Zinc finger ZZ-type and EF-hand domain-containing protein 1	ZZEF1	sp|O43149|ZZEF1_HUMAN Zinc finger ZZ-type and EF-hand domain-containing protein 1 OS=Homo sapiens OX=9606 GN=ZZEF1 PE=1 SV=6	1	2	2	2	0	1	0	1	2	1	2	0	0	1	0	1	2	1	2	0	0	1	0	1	2	1	2	0	1	1	1	331.07	2961	2961	0	3.6397		By MS/MS		By matching	By matching	By matching
O43156	O43156	1	1	1	TELO2-interacting protein 1 homolog	TTI1	sp|O43156|TTI1_HUMAN TELO2-interacting protein 1 homolog OS=Homo sapiens OX=9606 GN=TTI1 PE=1 SV=3	1	1	1	1	1	1	0	1	1	1	1	1	1	1	0	1	1	1	1	1	1	1	0	1	1	1	1	1	1.3	1.3	1.3	122.07	1089	1089	0.0097859	0.88846	By matching	By matching		By matching	By matching	By matching
O43159	O43159	10	10	10	Ribosomal RNA-processing protein 8	RRP8	sp|O43159|RRP8_HUMAN Ribosomal RNA-processing protein 8 OS=Homo sapiens OX=9606 GN=RRP8 PE=1 SV=2	1	10	10	10	9	7	7	9	10	9	9	9	9	7	7	9	10	9	9	9	9	7	7	9	10	9	9	9	30.9	30.9	30.9	50.714	456	456	0	22.177	By MS/MS	By MS/MS	By MS/MS	By MS/MS	By MS/MS	By MS/MS
O43164	O43164	3	3	3	E3 ubiquitin-protein ligase Praja-2	PJA2	sp|O43164|PJA2_HUMAN E3 ubiquitin-protein ligase Praja-2 OS=Homo sapiens OX=9606 GN=PJA2 PE=1 SV=4	1	3	3	3	1	2	2	2	3	2	1	2	1	2	2	2	3	2	1	2	1	2	2	2	3	2	1	2	6.5	6.5	6.5	78.213	708	708	0	15.1	By matching	By MS/MS	By MS/MS	By matching	By MS/MS	By matching
O43172	O43172	16	16	16	U4/U6 small nuclear ribonucleoprotein Prp4	PRPF4	sp|O43172|PRP4_HUMAN U4/U6 small nuclear ribonucleoprotein Prp4 OS=Homo sapiens OX=9606 GN=PRPF4 PE=1 SV=2	1	16	16	16	11	11	12	11	14	15	15	10	11	11	12	11	14	15	15	10	11	11	12	11	14	15	15	10	42.9	42.9	42.9	58.449	522	522	0	84.202	By MS/MS	By MS/MS	By MS/MS	By MS/MS	By MS/MS	By MS/MS
O43175	O43175	26	26	26	D-3-phosphoglycerate dehydrogenase	PHGDH	sp|O43175|SERA_HUMAN D-3-phosphoglycerate dehydrogenase OS=Homo sapiens OX=9606 GN=PHGDH PE=1 SV=4	1	26	26	26	22	23	22	23	25	23	24	23	22	23	22	23	25	23	24	23	22	23	22	23	25	23	24	23	57.2	57.2	57.2	56.65	533	533	0	225.12	By MS/MS	By MS/MS	By MS/MS	By MS/MS	By MS/MS	By MS/MS
O43181	O43181	3	3	3	NADH dehydrogenase [ubiquinone] iron-sulfur protein 4, mitochondrial	NDUFS4	sp|O43181|NDUS4_HUMAN NADH dehydrogenase [ubiquinone] iron-sulfur protein 4, mitochondrial OS=Homo sapiens OX=9606 GN=NDUFS4 PE=1 SV=1	1	3	3	3	2	2	2	1	1	2	2	2	2	2	2	1	1	2	2	2	2	2	2	1	1	2	2	2	24	24	24	20.108	175	175	0	5.6378	By MS/MS	By MS/MS	By matching	By matching	By MS/MS	By MS/MS
O43187	O43187	1	1	1	Interleukin-1 receptor-associated kinase-like 2	IRAK2	sp|O43187|IRAK2_HUMAN Interleukin-1 receptor-associated kinase-like 2 OS=Homo sapiens OX=9606 GN=IRAK2 PE=1 SV=2	1	1	1	1	0	0	0	1	0	0	0	0	0	0	0	1	0	0	0	0	0	0	0	1	0	0	0	0	1.4	1.4	1.4	69.432	625	625	1	-2				By MS/MS
O43237	O43237	11	10	10	Cytoplasmic dynein 1 light intermediate chain 2	DYNC1LI2	sp|O43237|DC1L2_HUMAN Cytoplasmic dynein 1 light intermediate chain 2 OS=Homo sapiens OX=9606 GN=DYNC1LI2 PE=1 SV=1	1	11	10	10	9	6	7	8	7	8	7	7	9	6	7	8	6	7	6	7	9	6	7	8	6	7	6	7	25	22.4	22.4	54.099	492	492	0	33.614	By MS/MS	By MS/MS	By MS/MS	By MS/MS	By MS/MS	By MS/MS
O43242	O43242	30	30	30	26S proteasome non-ATPase regulatory subunit 3	PSMD3	sp|O43242|PSMD3_HUMAN 26S proteasome non-ATPase regulatory subunit 3 OS=Homo sapiens OX=9606 GN=PSMD3 PE=1 SV=2	1	30	30	30	22	21	20	22	21	22	22	21	22	21	20	22	21	22	22	21	22	21	20	22	21	22	22	21	49.1	49.1	49.1	60.977	534	534	0	204.87	By MS/MS	By MS/MS	By MS/MS	By MS/MS	By MS/MS	By MS/MS
O43251;A6NFN3;Q9NWB1	O43251	3;1;1	3;1;1	3;1;1	RNA binding protein fox-1 homolog 2	RBFOX2	sp|O43251|RFOX2_HUMAN RNA binding protein fox-1 homolog 2 OS=Homo sapiens OX=9606 GN=RBFOX2 PE=1 SV=3	3	3	3	3	3	2	3	1	3	3	2	1	3	2	3	1	3	3	2	1	3	2	3	1	3	3	2	1	15.9	15.9	15.9	41.373	390	390;312;397	0	10.234	By MS/MS	By MS/MS	By MS/MS	By MS/MS	By MS/MS	By MS/MS
O43252	O43252	13	13	13	Bifunctional 3-phosphoadenosine 5-phosphosulfate synthase 1;Sulfate adenylyltransferase;Adenylyl-sulfate kinase	PAPSS1	sp|O43252|PAPS1_HUMAN Bifunctional 3-phosphoadenosine 5-phosphosulfate synthase 1 OS=Homo sapiens OX=9606 GN=PAPSS1 PE=1 SV=2	1	13	13	13	9	7	8	8	7	11	9	8	9	7	8	8	7	11	9	8	9	7	8	8	7	11	9	8	23.9	23.9	23.9	70.832	624	624	0	26.595	By MS/MS	By MS/MS	By MS/MS	By MS/MS	By MS/MS	By MS/MS
O43264	O43264	15	15	15	Centromere/kinetochore protein zw10 homolog	ZW10	sp|O43264|ZW10_HUMAN Centromere/kinetochore protein zw10 homolog OS=Homo sapiens OX=9606 GN=ZW10 PE=1 SV=3	1	15	15	15	10	8	9	10	11	9	8	11	10	8	9	10	11	9	8	11	10	8	9	10	11	9	8	11	26.7	26.7	26.7	88.828	779	779	0	49.962	By MS/MS	By MS/MS	By MS/MS	By MS/MS	By MS/MS	By MS/MS
O43290	O43290	18	18	18	U4/U6.U5 tri-snRNP-associated protein 1	SART1	sp|O43290|SNUT1_HUMAN U4/U6.U5 tri-snRNP-associated protein 1 OS=Homo sapiens OX=9606 GN=SART1 PE=1 SV=1	1	18	18	18	16	13	12	15	13	14	16	16	16	13	12	15	13	14	16	16	16	13	12	15	13	14	16	16	28.1	28.1	28.1	90.254	800	800	0	113.38	By MS/MS	By MS/MS	By MS/MS	By MS/MS	By MS/MS	By MS/MS
O43292	O43292	1	1	1	Glycosylphosphatidylinositol anchor attachment 1 protein	GPAA1	sp|O43292|GPAA1_HUMAN Glycosylphosphatidylinositol anchor attachment 1 protein OS=Homo sapiens OX=9606 GN=GPAA1 PE=1 SV=3	1	1	1	1	1	0	0	1	1	1	1	1	1	0	0	1	1	1	1	1	1	0	0	1	1	1	1	1	2.1	2.1	2.1	67.622	621	621	0.0021863	1.6172	By matching			By MS/MS	By matching	By matching
O43301	O43301	5	5	5	Heat shock 70 kDa protein 12A	HSPA12A	sp|O43301|HS12A_HUMAN Heat shock 70 kDa protein 12A OS=Homo sapiens OX=9606 GN=HSPA12A PE=1 SV=2	1	5	5	5	5	4	2	5	2	5	3	4	5	4	2	5	2	5	3	4	5	4	2	5	2	5	3	4	10.5	10.5	10.5	74.977	675	675	0	7.1579	By MS/MS	By matching	By MS/MS	By MS/MS	By matching	By MS/MS
O43303	O43303	5	5	5	Centriolar coiled-coil protein of 110 kDa	CCP110	sp|O43303|CP110_HUMAN Centriolar coiled-coil protein of 110 kDa OS=Homo sapiens OX=9606 GN=CCP110 PE=1 SV=3	1	5	5	5	2	3	2	2	2	1	1	2	2	3	2	2	2	1	1	2	2	3	2	2	2	1	1	2	7	7	7	113.42	1012	1012	0	4.802	By MS/MS	By MS/MS	By MS/MS	By matching	By MS/MS	By MS/MS
O43314	O43314	5	5	5	Inositol hexakisphosphate and diphosphoinositol-pentakisphosphate kinase 2	PPIP5K2	sp|O43314|VIP2_HUMAN Inositol hexakisphosphate and diphosphoinositol-pentakisphosphate kinase 2 OS=Homo sapiens OX=9606 GN=PPIP5K2 PE=1 SV=3	1	5	5	5	3	3	3	3	1	4	3	3	3	3	3	3	1	4	3	3	3	3	3	3	1	4	3	3	6	6	6	140.41	1243	1243	0.0017672	1.7417	By MS/MS	By matching	By MS/MS	By matching	By MS/MS	By MS/MS
O43318	O43318	4	4	4	Mitogen-activated protein kinase kinase kinase 7	MAP3K7	sp|O43318|M3K7_HUMAN Mitogen-activated protein kinase kinase kinase 7 OS=Homo sapiens OX=9606 GN=MAP3K7 PE=1 SV=1	1	4	4	4	3	3	3	4	2	2	2	3	3	3	3	4	2	2	2	3	3	3	3	4	2	2	2	3	8.6	8.6	8.6	67.195	606	606	0	5.2474	By MS/MS	By matching	By matching	By MS/MS	By matching	By matching
O43324	O43324	3	3	3	Eukaryotic translation elongation factor 1 epsilon-1	EEF1E1	sp|O43324|MCA3_HUMAN Eukaryotic translation elongation factor 1 epsilon-1 OS=Homo sapiens OX=9606 GN=EEF1E1 PE=1 SV=1	1	3	3	3	2	2	2	2	3	2	3	3	2	2	2	2	3	2	3	3	2	2	2	2	3	2	3	3	26.4	26.4	26.4	19.81	174	174	0	29.511	By MS/MS	By MS/MS	By MS/MS	By matching	By MS/MS	By MS/MS
O43347	O43347	1	1	1	RNA-binding protein Musashi homolog 1	MSI1	sp|O43347|MSI1H_HUMAN RNA-binding protein Musashi homolog 1 OS=Homo sapiens OX=9606 GN=MSI1 PE=1 SV=1	1	1	1	1	0	0	1	0	0	0	0	0	0	0	1	0	0	0	0	0	0	0	1	0	0	0	0	0	5.5	5.5	5.5	39.124	362	362	0.0002429	2.7847			By MS/MS
O43379	O43379	2	2	2	WD repeat-containing protein 62	WDR62	sp|O43379|WDR62_HUMAN WD repeat-containing protein 62 OS=Homo sapiens OX=9606 GN=WDR62 PE=1 SV=4	1	2	2	2	0	0	0	1	1	2	1	1	0	0	0	1	1	2	1	1	0	0	0	1	1	2	1	1	1.8	1.8	1.8	165.95	1518	1518	0	4.6048				By matching	By MS/MS	By MS/MS
O43390	O43390	37	28	28	Heterogeneous nuclear ribonucleoprotein R	HNRNPR	sp|O43390|HNRPR_HUMAN Heterogeneous nuclear ribonucleoprotein R OS=Homo sapiens OX=9606 GN=HNRNPR PE=1 SV=1	1	37	28	28	30	31	31	30	32	31	32	31	24	25	24	25	24	25	25	25	24	25	24	25	24	25	25	25	52.6	42	42	70.942	633	633	0	195.75	By MS/MS	By MS/MS	By MS/MS	By MS/MS	By MS/MS	By MS/MS
O43395	O43395	20	20	20	U4/U6 small nuclear ribonucleoprotein Prp3	PRPF3	sp|O43395|PRPF3_HUMAN U4/U6 small nuclear ribonucleoprotein Prp3 OS=Homo sapiens OX=9606 GN=PRPF3 PE=1 SV=2	1	20	20	20	16	12	13	13	16	17	14	16	16	12	13	13	16	17	14	16	16	12	13	13	16	17	14	16	36.5	36.5	36.5	77.528	683	683	0	53.636	By MS/MS	By MS/MS	By MS/MS	By MS/MS	By MS/MS	By MS/MS
O43396	O43396	15	15	15	Thioredoxin-like protein 1	TXNL1	sp|O43396|TXNL1_HUMAN Thioredoxin-like protein 1 OS=Homo sapiens OX=9606 GN=TXNL1 PE=1 SV=3	1	15	15	15	13	13	12	14	14	13	12	14	13	13	12	14	14	13	12	14	13	13	12	14	14	13	12	14	67.1	67.1	67.1	32.251	289	289	0	108.67	By MS/MS	By MS/MS	By MS/MS	By MS/MS	By MS/MS	By MS/MS
O43399	O43399	13	13	13	Tumor protein D54	TPD52L2	sp|O43399|TPD54_HUMAN Tumor protein D54 OS=Homo sapiens OX=9606 GN=TPD52L2 PE=1 SV=2	1	13	13	13	12	11	12	13	12	13	11	12	12	11	12	13	12	13	11	12	12	11	12	13	12	13	11	12	72.8	72.8	72.8	22.237	206	206	0	249.25	By MS/MS	By MS/MS	By MS/MS	By MS/MS	By MS/MS	By MS/MS
O43402	O43402	4	4	4	ER membrane protein complex subunit 8	EMC8	sp|O43402|EMC8_HUMAN ER membrane protein complex subunit 8 OS=Homo sapiens OX=9606 GN=EMC8 PE=1 SV=1	1	4	4	4	4	2	4	1	4	4	3	4	4	2	4	1	4	4	3	4	4	2	4	1	4	4	3	4	19.5	19.5	19.5	23.773	210	210	0	7.376	By MS/MS	By MS/MS	By MS/MS	By MS/MS	By MS/MS	By MS/MS
O43414	O43414	3	3	3	ERI1 exoribonuclease 3	ERI3	sp|O43414|ERI3_HUMAN ERI1 exoribonuclease 3 OS=Homo sapiens OX=9606 GN=ERI3 PE=1 SV=2	1	3	3	3	2	1	1	1	2	3	2	2	2	1	1	1	2	3	2	2	2	1	1	1	2	3	2	2	11.6	11.6	11.6	37.238	337	337	0.00025176	3.2531	By MS/MS	By matching	By matching	By MS/MS	By MS/MS	By matching
O43432	O43432	16	11	11	Eukaryotic translation initiation factor 4 gamma 3	EIF4G3	sp|O43432|IF4G3_HUMAN Eukaryotic translation initiation factor 4 gamma 3 OS=Homo sapiens OX=9606 GN=EIF4G3 PE=1 SV=2	1	16	11	11	14	14	12	11	14	14	13	15	9	9	7	7	9	9	8	10	9	9	7	7	9	9	8	10	12.1	9	9	176.65	1585	1585	0	14.164	By MS/MS	By MS/MS	By matching	By MS/MS	By MS/MS	By MS/MS
O43447	O43447	8	8	8	Peptidyl-prolyl cis-trans isomerase H	PPIH	sp|O43447|PPIH_HUMAN Peptidyl-prolyl cis-trans isomerase H OS=Homo sapiens OX=9606 GN=PPIH PE=1 SV=1	1	8	8	8	8	8	8	8	7	7	8	8	8	8	8	8	7	7	8	8	8	8	8	8	7	7	8	8	48	48	48	19.208	177	177	0	74.588	By MS/MS	By MS/MS	By MS/MS	By MS/MS	By MS/MS	By MS/MS
O43464	O43464	3	3	3	Serine protease HTRA2, mitochondrial	HTRA2	sp|O43464|HTRA2_HUMAN Serine protease HTRA2, mitochondrial OS=Homo sapiens OX=9606 GN=HTRA2 PE=1 SV=2	1	3	3	3	3	3	3	3	3	3	3	2	3	3	3	3	3	3	3	2	3	3	3	3	3	3	3	2	5.7	5.7	5.7	48.84	458	458	0	6.1557	By MS/MS	By MS/MS	By MS/MS	By MS/MS	By MS/MS	By matching
O43482	O43482	1	1	1	Protein Mis18-beta	OIP5	sp|O43482|MS18B_HUMAN Protein Mis18-beta OS=Homo sapiens OX=9606 GN=OIP5 PE=1 SV=2	1	1	1	1	0	0	0	0	1	1	1	1	0	0	0	0	1	1	1	1	0	0	0	0	1	1	1	1	7.9	7.9	7.9	24.691	229	229	0	5.9244					By MS/MS	By MS/MS
O43488;Q8NHP1;O95154	O43488	10;4;1	10;4;1	10;4;1	Aflatoxin B1 aldehyde reductase member 2	AKR7A2	sp|O43488|ARK72_HUMAN Aflatoxin B1 aldehyde reductase member 2 OS=Homo sapiens OX=9606 GN=AKR7A2 PE=1 SV=3	3	10	10	10	7	9	8	9	7	9	8	8	7	9	8	9	7	9	8	8	7	9	8	9	7	9	8	8	33.1	33.1	33.1	39.589	359	359;331;331	0	87.24	By MS/MS	By MS/MS	By MS/MS	By MS/MS	By MS/MS	By MS/MS
O43491;Q9H4G0	O43491	57;1	57;1	52;0	Band 4.1-like protein 2	EPB41L2	sp|O43491|E41L2_HUMAN Band 4.1-like protein 2 OS=Homo sapiens OX=9606 GN=EPB41L2 PE=1 SV=1	2	57	57	52	46	42	43	40	51	45	44	45	46	42	43	40	51	45	44	45	42	38	39	37	47	41	41	41	59.8	59.8	55.9	112.59	1005	1005;881	0	323.31	By MS/MS	By MS/MS	By MS/MS	By MS/MS	By MS/MS	By MS/MS
O43493	O43493	4	4	4	Trans-Golgi network integral membrane protein 2	TGOLN2	sp|O43493|TGON2_HUMAN Trans-Golgi network integral membrane protein 2 OS=Homo sapiens OX=9606 GN=TGOLN2 PE=1 SV=4	1	4	4	4	3	3	3	3	4	3	3	2	3	3	3	3	4	3	3	2	3	3	3	3	4	3	3	2	15.3	15.3	15.3	45.879	437	437	0	15.643	By MS/MS	By MS/MS	By MS/MS	By matching	By MS/MS	By MS/MS
O43502	O43502	2	2	2	DNA repair protein RAD51 homolog 3	RAD51C	sp|O43502|RA51C_HUMAN DNA repair protein RAD51 homolog 3 OS=Homo sapiens OX=9606 GN=RAD51C PE=1 SV=1	1	2	2	2	2	1	1	1	2	2	1	2	2	1	1	1	2	2	1	2	2	1	1	1	2	2	1	2	9	9	9	42.189	376	376	0.00023563	2.4148	By matching	By matching	By MS/MS	By matching	By MS/MS	By MS/MS
O43504	O43504	4	4	4	Ragulator complex protein LAMTOR5	LAMTOR5	sp|O43504|LTOR5_HUMAN Ragulator complex protein LAMTOR5 OS=Homo sapiens OX=9606 GN=LAMTOR5 PE=1 SV=1	1	4	4	4	4	2	3	3	4	3	4	4	4	2	3	3	4	3	4	4	4	2	3	3	4	3	4	4	70.3	70.3	70.3	9.6138	91	91	0	25.918	By MS/MS	By MS/MS	By MS/MS	By MS/MS	By MS/MS	By MS/MS
O43516	O43516	1	1	1	WAS/WASL-interacting protein family member 1	WIPF1	sp|O43516|WIPF1_HUMAN WAS/WASL-interacting protein family member 1 OS=Homo sapiens OX=9606 GN=WIPF1 PE=1 SV=3	1	1	1	1	1	1	1	1	1	1	1	1	1	1	1	1	1	1	1	1	1	1	1	1	1	1	1	1	3.2	3.2	3.2	51.258	503	503	0.00025113	3.2042	By MS/MS	By MS/MS	By matching	By matching	By MS/MS	By MS/MS
O43524	O43524	3	3	3	Forkhead box protein O3	FOXO3	sp|O43524|FOXO3_HUMAN Forkhead box protein O3 OS=Homo sapiens OX=9606 GN=FOXO3 PE=1 SV=1	1	3	3	3	0	1	1	1	1	1	2	1	0	1	1	1	1	1	2	1	0	1	1	1	1	1	2	1	9.7	9.7	9.7	71.276	673	673	0	9.9432		By MS/MS	By matching	By MS/MS	By matching	By MS/MS
O43583	O43583	9	9	9	Density-regulated protein	DENR	sp|O43583|DENR_HUMAN Density-regulated protein OS=Homo sapiens OX=9606 GN=DENR PE=1 SV=2	1	9	9	9	8	9	9	7	7	8	8	7	8	9	9	7	7	8	8	7	8	9	9	7	7	8	8	7	42.9	42.9	42.9	22.092	198	198	0	285.45	By MS/MS	By MS/MS	By MS/MS	By MS/MS	By MS/MS	By MS/MS
O43592	O43592	6	6	6	Exportin-T	XPOT	sp|O43592|XPOT_HUMAN Exportin-T OS=Homo sapiens OX=9606 GN=XPOT PE=1 SV=2	1	6	6	6	4	4	3	4	5	5	3	4	4	4	3	4	5	5	3	4	4	4	3	4	5	5	3	4	9.9	9.9	9.9	109.96	962	962	0	16.374	By MS/MS	By MS/MS	By MS/MS	By MS/MS	By MS/MS	By MS/MS
O43598	O43598	5	5	5	2-deoxynucleoside 5-phosphate N-hydrolase 1	DNPH1	sp|O43598|DNPH1_HUMAN 5-hydroxymethyl-dUMP N-hydrolase OS=Homo sapiens OX=9606 GN=DNPH1 PE=1 SV=1	1	5	5	5	2	2	3	4	4	3	2	4	2	2	3	4	4	3	2	4	2	2	3	4	4	3	2	4	29.9	29.9	29.9	19.108	174	174	0	12.622	By MS/MS	By matching	By MS/MS	By MS/MS	By MS/MS	By MS/MS
O43615	O43615	15	15	15	Mitochondrial import inner membrane translocase subunit TIM44	TIMM44	sp|O43615|TIM44_HUMAN Mitochondrial import inner membrane translocase subunit TIM44 OS=Homo sapiens OX=9606 GN=TIMM44 PE=1 SV=2	1	15	15	15	14	14	12	14	13	14	14	13	14	14	12	14	13	14	14	13	14	14	12	14	13	14	14	13	32.7	32.7	32.7	51.355	452	452	0	43.585	By MS/MS	By MS/MS	By MS/MS	By MS/MS	By MS/MS	By MS/MS
O43617	O43617	4	4	4	Trafficking protein particle complex subunit 3	TRAPPC3	sp|O43617|TPPC3_HUMAN Trafficking protein particle complex subunit 3 OS=Homo sapiens OX=9606 GN=TRAPPC3 PE=1 SV=1	1	4	4	4	2	2	2	3	3	2	3	2	2	2	2	3	3	2	3	2	2	2	2	3	3	2	3	2	20.6	20.6	20.6	20.274	180	180	0	9.6428	By matching	By matching	By matching	By MS/MS	By MS/MS	By MS/MS
O43633	O43633	9	9	9	Charged multivesicular body protein 2a	CHMP2A	sp|O43633|CHM2A_HUMAN Charged multivesicular body protein 2a OS=Homo sapiens OX=9606 GN=CHMP2A PE=1 SV=1	1	9	9	9	5	5	5	6	4	7	5	6	5	5	5	6	4	7	5	6	5	5	5	6	4	7	5	6	32.4	32.4	32.4	25.104	222	222	0	44.861	By MS/MS	By MS/MS	By MS/MS	By MS/MS	By MS/MS	By MS/MS
O43639	O43639	2	2	2	Cytoplasmic protein NCK2	NCK2	sp|O43639|NCK2_HUMAN Cytoplasmic protein NCK2 OS=Homo sapiens OX=9606 GN=NCK2 PE=1 SV=2	1	2	2	2	2	2	1	0	0	1	0	2	2	2	1	0	0	1	0	2	2	2	1	0	0	1	0	2	9.7	9.7	9.7	42.915	380	380	0	4.1631	By matching	By matching	By matching			By matching
O43657	O43657	2	2	2	Tetraspanin-6	TSPAN6	sp|O43657|TSN6_HUMAN Tetraspanin-6 OS=Homo sapiens OX=9606 GN=TSPAN6 PE=1 SV=1	1	2	2	2	0	0	0	0	2	1	1	0	0	0	0	0	2	1	1	0	0	0	0	0	2	1	1	0	13.5	13.5	13.5	27.563	245	245	0	4.8076					By MS/MS	By MS/MS
O43660	O43660	13	13	13	Pleiotropic regulator 1	PLRG1	sp|O43660|PLRG1_HUMAN Pleiotropic regulator 1 OS=Homo sapiens OX=9606 GN=PLRG1 PE=1 SV=1	1	13	13	13	11	11	10	11	10	12	9	9	11	11	10	11	10	12	9	9	11	11	10	11	10	12	9	9	39.3	39.3	39.3	57.193	514	514	0	71.348	By MS/MS	By MS/MS	By MS/MS	By MS/MS	By MS/MS	By MS/MS
O43663	O43663	4	4	4	Protein regulator of cytokinesis 1	PRC1	sp|O43663|PRC1_HUMAN Protein regulator of cytokinesis 1 OS=Homo sapiens OX=9606 GN=PRC1 PE=1 SV=2	1	4	4	4	1	0	1	1	1	1	3	0	1	0	1	1	1	1	3	0	1	0	1	1	1	1	3	0	11.3	11.3	11.3	71.606	620	620	0	3.5464	By matching		By MS/MS	By MS/MS	By MS/MS	By MS/MS
O43665	O43665	6	6	6	Regulator of G-protein signaling 10	RGS10	sp|O43665|RGS10_HUMAN Regulator of G-protein signaling 10 OS=Homo sapiens OX=9606 GN=RGS10 PE=1 SV=3	1	6	6	6	4	5	3	4	4	3	3	3	4	5	3	4	4	3	3	3	4	5	3	4	4	3	3	3	37	37	37	21.21	181	181	0	98.969	By MS/MS	By MS/MS	By MS/MS	By MS/MS	By MS/MS	By MS/MS
O43670	O43670	4	4	4	BUB3-interacting and GLEBS motif-containing protein ZNF207	ZNF207	sp|O43670|ZN207_HUMAN BUB3-interacting and GLEBS motif-containing protein ZNF207 OS=Homo sapiens OX=9606 GN=ZNF207 PE=1 SV=1	1	4	4	4	4	4	4	4	4	4	3	4	4	4	4	4	4	4	3	4	4	4	4	4	4	4	3	4	7.1	7.1	7.1	50.75	478	478	0	63.9	By MS/MS	By MS/MS	By MS/MS	By MS/MS	By MS/MS	By MS/MS
O43674	O43674	4	4	4	NADH dehydrogenase [ubiquinone] 1 beta subcomplex subunit 5, mitochondrial	NDUFB5	sp|O43674|NDUB5_HUMAN NADH dehydrogenase [ubiquinone] 1 beta subcomplex subunit 5, mitochondrial OS=Homo sapiens OX=9606 GN=NDUFB5 PE=1 SV=1	1	4	4	4	3	3	1	3	3	4	3	3	3	3	1	3	3	4	3	3	3	3	1	3	3	4	3	3	21.2	21.2	21.2	21.75	189	189	0	3.8294	By MS/MS	By matching	By matching	By MS/MS	By MS/MS	By MS/MS
O43676	O43676	4	4	4	NADH dehydrogenase [ubiquinone] 1 beta subcomplex subunit 3	NDUFB3	sp|O43676|NDUB3_HUMAN NADH dehydrogenase [ubiquinone] 1 beta subcomplex subunit 3 OS=Homo sapiens OX=9606 GN=NDUFB3 PE=1 SV=3	1	4	4	4	3	4	3	3	3	4	4	4	3	4	3	3	3	4	4	4	3	4	3	3	3	4	4	4	29.6	29.6	29.6	11.402	98	98	0	4.6905	By MS/MS	By MS/MS	By MS/MS	By MS/MS	By MS/MS	By MS/MS
O43678	O43678	5	5	5	NADH dehydrogenase [ubiquinone] 1 alpha subcomplex subunit 2	NDUFA2	sp|O43678|NDUA2_HUMAN NADH dehydrogenase [ubiquinone] 1 alpha subcomplex subunit 2 OS=Homo sapiens OX=9606 GN=NDUFA2 PE=1 SV=3	1	5	5	5	5	3	3	4	5	4	4	3	5	3	3	4	5	4	4	3	5	3	3	4	5	4	4	3	56.6	56.6	56.6	10.921	99	99	0	16.983	By MS/MS	By MS/MS	By MS/MS	By MS/MS	By MS/MS	By MS/MS
O43681	O43681	7	7	7	ATPase ASNA1	ASNA1	sp|O43681|GET3_HUMAN ATPase GET3 OS=Homo sapiens OX=9606 GN=GET3 PE=1 SV=2	1	7	7	7	5	7	6	5	4	3	5	5	5	7	6	5	4	3	5	5	5	7	6	5	4	3	5	5	32.5	32.5	32.5	38.792	348	348	0	26.181	By MS/MS	By MS/MS	By MS/MS	By MS/MS	By MS/MS	By MS/MS
O43683	O43683	5	5	5	Mitotic checkpoint serine/threonine-protein kinase BUB1	BUB1	sp|O43683|BUB1_HUMAN Mitotic checkpoint serine/threonine-protein kinase BUB1 OS=Homo sapiens OX=9606 GN=BUB1 PE=1 SV=1	1	5	5	5	3	3	1	1	2	3	2	4	3	3	1	1	2	3	2	4	3	3	1	1	2	3	2	4	7.2	7.2	7.2	122.37	1085	1085	0	13.952	By MS/MS	By MS/MS	By matching	By MS/MS	By MS/MS	By MS/MS
O43684	O43684	15	15	15	Mitotic checkpoint protein BUB3	BUB3	sp|O43684|BUB3_HUMAN Mitotic checkpoint protein BUB3 OS=Homo sapiens OX=9606 GN=BUB3 PE=1 SV=1	1	15	15	15	11	13	11	9	14	11	10	12	11	13	11	9	14	11	10	12	11	13	11	9	14	11	10	12	51.8	51.8	51.8	37.154	328	328	0	179.35	By MS/MS	By MS/MS	By MS/MS	By MS/MS	By MS/MS	By MS/MS
O43707;Q08043	O43707	57;9	57;9	36;0	Alpha-actinin-4	ACTN4	sp|O43707|ACTN4_HUMAN Alpha-actinin-4 OS=Homo sapiens OX=9606 GN=ACTN4 PE=1 SV=2	2	57	57	36	43	38	37	37	53	53	53	45	43	38	37	37	53	53	53	45	30	26	26	25	34	36	34	30	56.6	56.6	36.4	104.85	911	911;901	0	323.31	By MS/MS	By MS/MS	By MS/MS	By MS/MS	By MS/MS	By MS/MS
O43708	O43708	2	2	2	Maleylacetoacetate isomerase	GSTZ1	sp|O43708|MAAI_HUMAN Maleylacetoacetate isomerase OS=Homo sapiens OX=9606 GN=GSTZ1 PE=1 SV=3	1	2	2	2	1	1	0	0	2	2	2	1	1	1	0	0	2	2	2	1	1	1	0	0	2	2	2	1	11.6	11.6	11.6	24.212	216	216	0	3.5673	By matching	By matching			By matching	By MS/MS
O43709	O43709	3	3	3	Probable 18S rRNA (guanine-N(7))-methyltransferase	WBSCR22	sp|O43709|BUD23_HUMAN 18S rRNA (guanine-N(7))-methyltransferase OS=Homo sapiens OX=9606 GN=BUD23 PE=1 SV=2	1	3	3	3	2	1	1	1	3	3	2	2	2	1	1	1	3	3	2	2	2	1	1	1	3	3	2	2	17.4	17.4	17.4	31.88	281	281	0	5.5551	By matching	By MS/MS	By MS/MS	By matching	By MS/MS	By matching
O43715	O43715	3	3	3	TP53-regulated inhibitor of apoptosis 1	TRIAP1	sp|O43715|TRIA1_HUMAN TP53-regulated inhibitor of apoptosis 1 OS=Homo sapiens OX=9606 GN=TRIAP1 PE=1 SV=1	1	3	3	3	3	3	3	3	3	3	3	3	3	3	3	3	3	3	3	3	3	3	3	3	3	3	3	3	46.1	46.1	46.1	8.7858	76	76	0	9.5776	By MS/MS	By MS/MS	By MS/MS	By MS/MS	By MS/MS	By MS/MS
O43716	O43716	5	5	5	Glutamyl-tRNA(Gln) amidotransferase subunit C, mitochondrial	GATC	sp|O43716|GATC_HUMAN Glutamyl-tRNA(Gln) amidotransferase subunit C, mitochondrial OS=Homo sapiens OX=9606 GN=GATC PE=1 SV=1	1	5	5	5	5	3	2	2	1	2	1	2	5	3	2	2	1	2	1	2	5	3	2	2	1	2	1	2	34.6	34.6	34.6	15.086	136	136	0.00024073	2.671	By MS/MS	By MS/MS	By MS/MS	By matching	By MS/MS	By MS/MS
O43719	O43719	25	25	25	HIV Tat-specific factor 1	HTATSF1	sp|O43719|HTSF1_HUMAN 17S U2 SnRNP complex component HTATSF1 OS=Homo sapiens OX=9606 GN=HTATSF1 PE=1 SV=1	1	25	25	25	11	13	13	11	21	19	18	12	11	13	13	11	21	19	18	12	11	13	13	11	21	19	18	12	42.9	42.9	42.9	85.852	755	755	0	277.48	By MS/MS	By MS/MS	By MS/MS	By MS/MS	By MS/MS	By MS/MS
O43741	O43741	1	1	1	5-AMP-activated protein kinase subunit beta-2	PRKAB2	sp|O43741|AAKB2_HUMAN 5-AMP-activated protein kinase subunit beta-2 OS=Homo sapiens OX=9606 GN=PRKAB2 PE=1 SV=1	1	1	1	1	0	1	1	1	0	0	0	0	0	1	1	1	0	0	0	0	0	1	1	1	0	0	0	0	8.5	8.5	8.5	30.302	272	272	0.0030382	1.5307		By matching	By matching	By MS/MS
O43747	O43747	9	9	9	AP-1 complex subunit gamma-1	AP1G1	sp|O43747|AP1G1_HUMAN AP-1 complex subunit gamma-1 OS=Homo sapiens OX=9606 GN=AP1G1 PE=1 SV=5	1	9	9	9	6	3	5	7	6	6	7	5	6	3	5	7	6	6	7	5	6	3	5	7	6	6	7	5	10.9	10.9	10.9	91.35	822	822	0	11.302	By MS/MS	By MS/MS	By MS/MS	By MS/MS	By MS/MS	By MS/MS
O43760	O43760	2	2	2	Synaptogyrin-2	SYNGR2	sp|O43760|SNG2_HUMAN Synaptogyrin-2 OS=Homo sapiens OX=9606 GN=SYNGR2 PE=1 SV=1	1	2	2	2	0	2	2	2	1	1	1	2	0	2	2	2	1	1	1	2	0	2	2	2	1	1	1	2	8.5	8.5	8.5	24.81	224	224	0.00024594	2.9294		By MS/MS	By MS/MS	By MS/MS	By matching	By MS/MS
O43765	O43765	13	13	13	Small glutamine-rich tetratricopeptide repeat-containing protein alpha	SGTA	sp|O43765|SGTA_HUMAN Small glutamine-rich tetratricopeptide repeat-containing protein alpha OS=Homo sapiens OX=9606 GN=SGTA PE=1 SV=1	1	13	13	13	12	12	13	11	10	9	10	12	12	12	13	11	10	9	10	12	12	12	13	11	10	9	10	12	38	38	38	34.063	313	313	0	70.707	By MS/MS	By MS/MS	By MS/MS	By MS/MS	By MS/MS	By MS/MS
O43768	O43768	11	11	10	Alpha-endosulfine	ENSA	sp|O43768|ENSA_HUMAN Alpha-endosulfine OS=Homo sapiens OX=9606 GN=ENSA PE=1 SV=1	1	11	11	10	11	11	10	10	11	10	11	11	11	11	10	10	11	10	11	11	10	10	9	9	10	9	10	10	75.2	75.2	66.1	13.389	121	121	0	323.31	By MS/MS	By MS/MS	By MS/MS	By MS/MS	By MS/MS	By MS/MS
O43776	O43776	21	21	21	Asparagine--tRNA ligase, cytoplasmic	NARS	sp|O43776|SYNC_HUMAN Asparagine--tRNA ligase, cytoplasmic OS=Homo sapiens OX=9606 GN=NARS1 PE=1 SV=1	1	21	21	21	13	15	12	13	18	17	18	13	13	15	12	13	18	17	18	13	13	15	12	13	18	17	18	13	34.7	34.7	34.7	62.942	548	548	0	180.82	By MS/MS	By MS/MS	By MS/MS	By MS/MS	By MS/MS	By MS/MS
O43795;Q9UBC5	O43795	9;2	9;2	9;2	Unconventional myosin-Ib	MYO1B	sp|O43795|MYO1B_HUMAN Unconventional myosin-Ib OS=Homo sapiens OX=9606 GN=MYO1B PE=1 SV=3	2	9	9	9	8	6	5	5	7	9	8	7	8	6	5	5	7	9	8	7	8	6	5	5	7	9	8	7	11.7	11.7	11.7	131.98	1136	1136;1043	0	61.88	By MS/MS	By MS/MS	By MS/MS	By MS/MS	By MS/MS	By MS/MS
O43805	O43805	4	4	4	Sjoegren syndrome nuclear autoantigen 1	SSNA1	sp|O43805|SSNA1_HUMAN Microtubule nucleation factor SSNA1 OS=Homo sapiens OX=9606 GN=SSNA1 PE=1 SV=2	1	4	4	4	2	2	3	3	1	2	2	3	2	2	3	3	1	2	2	3	2	2	3	3	1	2	2	3	38.7	38.7	38.7	13.596	119	119	0	11.115	By MS/MS	By MS/MS	By MS/MS	By MS/MS	By MS/MS	By matching
O43809	O43809	12	12	12	Cleavage and polyadenylation specificity factor subunit 5	NUDT21	sp|O43809|CPSF5_HUMAN Cleavage and polyadenylation specificity factor subunit 5 OS=Homo sapiens OX=9606 GN=NUDT21 PE=1 SV=1	1	12	12	12	10	9	9	10	12	11	11	11	10	9	9	10	12	11	11	11	10	9	9	10	12	11	11	11	43.2	43.2	43.2	26.227	227	227	0	25.975	By MS/MS	By MS/MS	By MS/MS	By MS/MS	By MS/MS	By MS/MS
O43813	O43813	5	5	5	LanC-like protein 1	LANCL1	sp|O43813|LANC1_HUMAN Glutathione S-transferase LANCL1 OS=Homo sapiens OX=9606 GN=LANCL1 PE=1 SV=1	1	5	5	5	5	5	5	5	4	5	4	4	5	5	5	5	4	5	4	4	5	5	5	5	4	5	4	4	15.3	15.3	15.3	45.283	399	399	0	16.487	By MS/MS	By MS/MS	By MS/MS	By MS/MS	By MS/MS	By MS/MS
O43815	O43815	9	8	8	Striatin	STRN	sp|O43815|STRN_HUMAN Striatin OS=Homo sapiens OX=9606 GN=STRN PE=1 SV=4	1	9	8	8	5	4	5	5	6	7	6	6	4	3	4	5	5	6	5	5	4	3	4	5	5	6	5	5	18.8	17.9	17.9	86.131	780	780	0	28.753	By MS/MS	By MS/MS	By MS/MS	By MS/MS	By MS/MS	By MS/MS
O43818	O43818	13	13	13	U3 small nucleolar RNA-interacting protein 2	RRP9	sp|O43818|U3IP2_HUMAN U3 small nucleolar RNA-interacting protein 2 OS=Homo sapiens OX=9606 GN=RRP9 PE=1 SV=1	1	13	13	13	7	6	8	6	11	10	11	10	7	6	8	6	11	10	11	10	7	6	8	6	11	10	11	10	33.3	33.3	33.3	51.84	475	475	0	43.206	By MS/MS	By MS/MS	By MS/MS	By MS/MS	By MS/MS	By MS/MS
O43819	O43819	2	2	2	Protein SCO2 homolog, mitochondrial	SCO2	sp|O43819|SCO2_HUMAN Protein SCO2 homolog, mitochondrial OS=Homo sapiens OX=9606 GN=SCO2 PE=1 SV=3	1	2	2	2	1	1	1	1	2	1	1	1	1	1	1	1	2	1	1	1	1	1	1	1	2	1	1	1	7.1	7.1	7.1	29.81	266	266	0.00067873	2.011	By matching	By matching	By matching	By matching	By MS/MS	By MS/MS
O43823	O43823	14	14	14	A-kinase anchor protein 8	AKAP8	sp|O43823|AKAP8_HUMAN A-kinase anchor protein 8 OS=Homo sapiens OX=9606 GN=AKAP8 PE=1 SV=1	1	14	14	14	10	11	8	10	11	11	10	9	10	11	8	10	11	11	10	9	10	11	8	10	11	11	10	9	27.9	27.9	27.9	76.107	692	692	0	35.896	By MS/MS	By MS/MS	By MS/MS	By MS/MS	By MS/MS	By MS/MS
O43837	O43837	13	13	13	Isocitrate dehydrogenase [NAD] subunit beta, mitochondrial	IDH3B	sp|O43837|IDH3B_HUMAN Isocitrate dehydrogenase [NAD] subunit beta, mitochondrial OS=Homo sapiens OX=9606 GN=IDH3B PE=1 SV=2	1	13	13	13	10	9	9	9	11	11	10	10	10	9	9	9	11	11	10	10	10	9	9	9	11	11	10	10	45.7	45.7	45.7	42.183	385	385	0	33.569	By MS/MS	By MS/MS	By MS/MS	By MS/MS	By MS/MS	By MS/MS
O43847	O43847	12	12	12	Nardilysin	NRD1	sp|O43847|NRDC_HUMAN Nardilysin OS=Homo sapiens OX=9606 GN=NRDC PE=1 SV=3	1	12	12	12	8	7	7	8	11	9	9	9	8	7	7	8	11	9	9	9	8	7	7	8	11	9	9	9	15.6	15.6	15.6	131.7	1151	1151	0	35.164	By MS/MS	By MS/MS	By MS/MS	By MS/MS	By MS/MS	By MS/MS
O43852	O43852	16	16	16	Calumenin	CALU	sp|O43852|CALU_HUMAN Calumenin OS=Homo sapiens OX=9606 GN=CALU PE=1 SV=2	1	16	16	16	11	14	11	10	14	14	15	14	11	14	11	10	14	14	15	14	11	14	11	10	14	14	15	14	50.5	50.5	50.5	37.106	315	315	0	97.435	By MS/MS	By MS/MS	By MS/MS	By MS/MS	By MS/MS	By MS/MS
O43865	O43865	10	10	5	Putative adenosylhomocysteinase 2	AHCYL1	sp|O43865|SAHH2_HUMAN S-adenosylhomocysteine hydrolase-like protein 1 OS=Homo sapiens OX=9606 GN=AHCYL1 PE=1 SV=2	1	10	10	5	8	6	7	6	10	8	8	8	8	6	7	6	10	8	8	8	3	1	2	2	5	3	3	3	20.6	20.6	9.8	58.951	530	530	0	21.112	By matching	By MS/MS	By MS/MS	By MS/MS	By MS/MS	By MS/MS
O43913	O43913	2	2	2	Origin recognition complex subunit 5	ORC5	sp|O43913|ORC5_HUMAN Origin recognition complex subunit 5 OS=Homo sapiens OX=9606 GN=ORC5 PE=1 SV=1	1	2	2	2	0	2	2	1	0	1	1	2	0	2	2	1	0	1	1	2	0	2	2	1	0	1	1	2	4.1	4.1	4.1	50.282	435	435	0.0032411	1.4831		By MS/MS	By matching	By MS/MS		By matching
O43920	O43920	4	4	4	NADH dehydrogenase [ubiquinone] iron-sulfur protein 5	NDUFS5	sp|O43920|NDUS5_HUMAN NADH dehydrogenase [ubiquinone] iron-sulfur protein 5 OS=Homo sapiens OX=9606 GN=NDUFS5 PE=1 SV=3	1	4	4	4	4	2	2	2	2	3	3	3	4	2	2	2	2	3	3	3	4	2	2	2	2	3	3	3	33	33	33	12.517	106	106	0	8.1755	By MS/MS	By MS/MS	By MS/MS	By MS/MS	By MS/MS	By MS/MS
O43924	O43924	1	1	1	Retinal rod rhodopsin-sensitive cGMP 3,5-cyclic phosphodiesterase subunit delta	PDE6D	sp|O43924|PDE6D_HUMAN Retinal rod rhodopsin-sensitive cGMP 3,5-cyclic phosphodiesterase subunit delta OS=Homo sapiens OX=9606 GN=PDE6D PE=1 SV=1	1	1	1	1	0	1	0	1	1	1	1	0	0	1	0	1	1	1	1	0	0	1	0	1	1	1	1	0	8	8	8	17.42	150	150	0.0004562	2.1035		By matching		By MS/MS	By MS/MS	By matching
O43929;CON__Q2YDI2	O43929;CON__Q2YDI2	4;2	4;2	4;2	Origin recognition complex subunit 4	ORC4	sp|O43929|ORC4_HUMAN Origin recognition complex subunit 4 OS=Homo sapiens OX=9606 GN=ORC4 PE=1 SV=2;	2	4	4	4	3	3	2	3	4	3	3	3	3	3	2	3	4	3	3	3	3	3	2	3	4	3	3	3	12.4	12.4	12.4	50.377	436	436;436	0	9.6812	By MS/MS	By MS/MS	By MS/MS	By MS/MS	By MS/MS	By MS/MS
O60216;Q9H4I0	O60216	13;1	13;1	13;1	Double-strand-break repair protein rad21 homolog	RAD21	sp|O60216|RAD21_HUMAN Double-strand-break repair protein rad21 homolog OS=Homo sapiens OX=9606 GN=RAD21 PE=1 SV=2	2	13	13	13	10	9	10	11	11	11	10	9	10	9	10	11	11	11	10	9	10	9	10	11	11	11	10	9	34.7	34.7	34.7	71.689	631	631;556	0	44.839	By MS/MS	By MS/MS	By MS/MS	By MS/MS	By MS/MS	By MS/MS
O60220	O60220	5	5	5	Mitochondrial import inner membrane translocase subunit Tim8 A	TIMM8A	sp|O60220|TIM8A_HUMAN Mitochondrial import inner membrane translocase subunit Tim8 A OS=Homo sapiens OX=9606 GN=TIMM8A PE=1 SV=1	1	5	5	5	4	2	3	2	4	4	4	3	4	2	3	2	4	4	4	3	4	2	3	2	4	4	4	3	74.2	74.2	74.2	10.998	97	97	0	71.401	By MS/MS	By MS/MS	By MS/MS	By MS/MS	By MS/MS	By MS/MS
O60231	O60231	16	15	15	Putative pre-mRNA-splicing factor ATP-dependent RNA helicase DHX16	DHX16	sp|O60231|DHX16_HUMAN Pre-mRNA-splicing factor ATP-dependent RNA helicase DHX16 OS=Homo sapiens OX=9606 GN=DHX16 PE=1 SV=2	1	16	15	15	9	10	6	11	12	11	11	9	9	10	6	11	11	10	10	9	9	10	6	11	11	10	10	9	19.2	18.3	18.3	119.26	1041	1041	0	35.125	By MS/MS	By MS/MS	By MS/MS	By MS/MS	By MS/MS	By MS/MS
O60232	O60232	7	7	7	Sjoegren syndrome/scleroderma autoantigen 1	SSSCA1	sp|O60232|ZNRD2_HUMAN Protein ZNRD2 OS=Homo sapiens OX=9606 GN=ZNRD2 PE=1 SV=1	1	7	7	7	6	7	5	5	6	6	6	6	6	7	5	5	6	6	6	6	6	7	5	5	6	6	6	6	63.3	63.3	63.3	21.474	199	199	0	67.307	By MS/MS	By MS/MS	By MS/MS	By MS/MS	By MS/MS	By MS/MS
O60245	O60245	1	1	1	Protocadherin-7	PCDH7	sp|O60245|PCDH7_HUMAN Protocadherin-7 OS=Homo sapiens OX=9606 GN=PCDH7 PE=1 SV=2	1	1	1	1	1	0	1	1	1	1	1	1	1	0	1	1	1	1	1	1	1	0	1	1	1	1	1	1	1.5	1.5	1.5	116.07	1069	1069	0.00090375	2.0001	By MS/MS		By matching	By matching	By MS/MS	By matching
O60256	O60256	10	10	9	Phosphoribosyl pyrophosphate synthase-associated protein 2	PRPSAP2	sp|O60256|KPRB_HUMAN Phosphoribosyl pyrophosphate synthase-associated protein 2 OS=Homo sapiens OX=9606 GN=PRPSAP2 PE=1 SV=1	1	10	10	9	6	6	5	6	10	10	10	7	6	6	5	6	10	10	10	7	5	5	4	5	9	9	9	6	36.9	36.9	33.1	40.925	369	369	0	42.053	By MS/MS	By MS/MS	By MS/MS	By MS/MS	By MS/MS	By MS/MS
O60264	O60264	44	44	30	SWI/SNF-related matrix-associated actin-dependent regulator of chromatin subfamily A member 5	SMARCA5	sp|O60264|SMCA5_HUMAN SWI/SNF-related matrix-associated actin-dependent regulator of chromatin subfamily A member 5 OS=Homo sapiens OX=9606 GN=SMARCA5 PE=1 SV=1	1	44	44	30	30	30	24	27	38	39	36	30	30	30	24	27	38	39	36	30	18	20	15	16	28	27	26	19	41.8	41.8	28.9	121.9	1052	1052	0	203	By MS/MS	By MS/MS	By MS/MS	By MS/MS	By MS/MS	By MS/MS
O60271;Q9UPT6	O60271	30;1	30;1	30;1	C-Jun-amino-terminal kinase-interacting protein 4	SPAG9	sp|O60271|JIP4_HUMAN C-Jun-amino-terminal kinase-interacting protein 4 OS=Homo sapiens OX=9606 GN=SPAG9 PE=1 SV=4	2	30	30	30	24	25	20	25	23	25	21	20	24	25	20	25	23	25	21	20	24	25	20	25	23	25	21	20	31.9	31.9	31.9	146.2	1321	1321;1336	0	86.336	By MS/MS	By MS/MS	By MS/MS	By MS/MS	By MS/MS	By MS/MS
O60282	O60282	12	4	3	Kinesin heavy chain isoform 5C	KIF5C	sp|O60282|KIF5C_HUMAN Kinesin heavy chain isoform 5C OS=Homo sapiens OX=9606 GN=KIF5C PE=1 SV=1	1	12	4	3	11	11	10	9	9	8	7	9	3	4	2	1	2	1	1	2	2	3	2	1	1	1	0	1	16.1	6	4.2	109.49	957	957	0	7.1073	By MS/MS	By MS/MS	By MS/MS	By MS/MS	By matching	By matching
O60306	O60306	7	7	7	Intron-binding protein aquarius	AQR	sp|O60306|AQR_HUMAN RNA helicase aquarius OS=Homo sapiens OX=9606 GN=AQR PE=1 SV=4	1	7	7	7	5	5	4	5	4	5	4	5	5	5	4	5	4	5	4	5	5	5	4	5	4	5	4	5	5.9	5.9	5.9	171.29	1485	1485	0	12.027	By MS/MS	By MS/MS	By MS/MS	By MS/MS	By MS/MS	By MS/MS
O60313	O60313	8	8	8	Dynamin-like 120 kDa protein, mitochondrial;Dynamin-like 120 kDa protein, form S1	OPA1	sp|O60313|OPA1_HUMAN Dynamin-like GTPase OPA1, mitochondrial OS=Homo sapiens OX=9606 GN=OPA1 PE=1 SV=3	1	8	8	8	8	6	7	7	6	7	7	6	8	6	7	7	6	7	7	6	8	6	7	7	6	7	7	6	12.3	12.3	12.3	111.63	960	960	0	12.642	By MS/MS	By MS/MS	By MS/MS	By MS/MS	By MS/MS	By MS/MS
O60318	O60318	2	2	2	Germinal-center associated nuclear protein	MCM3AP	sp|O60318|GANP_HUMAN Germinal-center associated nuclear protein OS=Homo sapiens OX=9606 GN=MCM3AP PE=1 SV=2	1	2	2	2	1	1	0	1	2	2	0	1	1	1	0	1	2	2	0	1	1	1	0	1	2	2	0	1	2	2	2	218.4	1980	1980	0.0048688	1.2428	By MS/MS	By matching		By matching	By matching	By MS/MS
O60333;O43896	O60333	7;1	7;1	5;0	Kinesin-like protein KIF1B	KIF1B	sp|O60333|KIF1B_HUMAN Kinesin-like protein KIF1B OS=Homo sapiens OX=9606 GN=KIF1B PE=1 SV=5	2	7	7	5	4	4	6	2	5	3	3	5	4	4	6	2	5	3	3	5	2	2	4	0	3	2	2	3	5.1	5.1	3.4	204.47	1816	1816;1103	0	15.311	By MS/MS	By MS/MS	By MS/MS	By MS/MS	By MS/MS	By MS/MS
O60341	O60341	10	10	10	Lysine-specific histone demethylase 1A	KDM1A	sp|O60341|KDM1A_HUMAN Lysine-specific histone demethylase 1A OS=Homo sapiens OX=9606 GN=KDM1A PE=1 SV=2	1	10	10	10	3	3	2	2	9	8	9	2	3	3	2	2	9	8	9	2	3	3	2	2	9	8	9	2	18.9	18.9	18.9	92.902	852	852	0	19.104	By MS/MS	By MS/MS	By MS/MS	By MS/MS	By MS/MS	By MS/MS
O60343;Q86TI0	O60343	10;1	10;1	10;1	TBC1 domain family member 4	TBC1D4	sp|O60343|TBCD4_HUMAN TBC1 domain family member 4 OS=Homo sapiens OX=9606 GN=TBC1D4 PE=1 SV=2	2	10	10	10	6	4	5	6	5	7	6	5	6	4	5	6	5	7	6	5	6	4	5	6	5	7	6	5	11.5	11.5	11.5	146.56	1298	1298;1168	0	12.286	By MS/MS	By MS/MS	By MS/MS	By MS/MS	By MS/MS	By MS/MS
O60488	O60488	12	9	9	Long-chain-fatty-acid--CoA ligase 4	ACSL4	sp|O60488|ACSL4_HUMAN Long-chain-fatty-acid--CoA ligase 4 OS=Homo sapiens OX=9606 GN=ACSL4 PE=1 SV=2	1	12	9	9	7	5	7	10	8	9	6	7	5	4	6	8	7	8	4	6	5	4	6	8	7	8	4	6	21.1	16.2	16.2	79.187	711	711	0	81.937	By MS/MS	By MS/MS	By MS/MS	By MS/MS	By MS/MS	By MS/MS
O60493	O60493	12	12	11	Sorting nexin-3	SNX3	sp|O60493|SNX3_HUMAN Sorting nexin-3 OS=Homo sapiens OX=9606 GN=SNX3 PE=1 SV=3	1	12	12	11	11	10	10	10	10	10	10	11	11	10	10	10	10	10	10	11	10	9	9	9	9	9	9	10	71	71	66.7	18.762	162	162	0	32.985	By MS/MS	By MS/MS	By MS/MS	By MS/MS	By MS/MS	By MS/MS
O60499	O60499	3	3	3	Syntaxin-10	STX10	sp|O60499|STX10_HUMAN Syntaxin-10 OS=Homo sapiens OX=9606 GN=STX10 PE=1 SV=1	1	3	3	3	3	1	2	3	2	2	2	2	3	1	2	3	2	2	2	2	3	1	2	3	2	2	2	2	12.4	12.4	12.4	28.114	249	249	0	15.466	By matching	By MS/MS	By matching	By matching	By MS/MS	By matching
O60502	O60502	12	12	12	Protein O-GlcNAcase	MGEA5	sp|O60502|OGA_HUMAN Protein O-GlcNAcase OS=Homo sapiens OX=9606 GN=OGA PE=1 SV=2	1	12	12	12	7	6	5	6	11	9	10	6	7	6	5	6	11	9	10	6	7	6	5	6	11	9	10	6	15.9	15.9	15.9	102.91	916	916	0	21.896	By MS/MS	By MS/MS	By MS/MS	By MS/MS	By MS/MS	By MS/MS
O60506	O60506	40	40	31	Heterogeneous nuclear ribonucleoprotein Q	SYNCRIP	sp|O60506|HNRPQ_HUMAN Heterogeneous nuclear ribonucleoprotein Q OS=Homo sapiens OX=9606 GN=SYNCRIP PE=1 SV=2	1	40	40	31	29	28	29	26	36	32	32	30	29	28	29	26	36	32	32	30	23	22	22	21	28	26	25	24	62.9	62.9	52.2	69.602	623	623	0	323.31	By MS/MS	By MS/MS	By MS/MS	By MS/MS	By MS/MS	By MS/MS
O60508	O60508	5	5	5	Pre-mRNA-processing factor 17	CDC40	sp|O60508|PRP17_HUMAN Pre-mRNA-processing factor 17 OS=Homo sapiens OX=9606 GN=CDC40 PE=1 SV=1	1	5	5	5	1	2	2	1	4	5	4	2	1	2	2	1	4	5	4	2	1	2	2	1	4	5	4	2	14.7	14.7	14.7	65.521	579	579	0	10.744	By MS/MS	By matching	By matching	By matching	By MS/MS	By MS/MS
O60524	O60524	4	4	4	Nuclear export mediator factor NEMF	NEMF	sp|O60524|NEMF_HUMAN Ribosome quality control complex subunit NEMF OS=Homo sapiens OX=9606 GN=NEMF PE=1 SV=4	1	4	4	4	4	4	3	3	3	4	4	4	4	4	3	3	3	4	4	4	4	4	3	3	3	4	4	4	4.3	4.3	4.3	122.95	1076	1076	0	7.7266	By MS/MS	By matching	By matching	By matching	By MS/MS	By MS/MS
O60547	O60547	4	4	4	GDP-mannose 4,6 dehydratase	GMDS	sp|O60547|GMDS_HUMAN GDP-mannose 4,6 dehydratase OS=Homo sapiens OX=9606 GN=GMDS PE=1 SV=1	1	4	4	4	4	4	4	3	3	3	4	4	4	4	4	3	3	3	4	4	4	4	4	3	3	3	4	4	14.2	14.2	14.2	41.949	372	372	0	11.606	By MS/MS	By MS/MS	By MS/MS	By MS/MS	By MS/MS	By MS/MS
O60563	O60563	2	2	2	Cyclin-T1	CCNT1	sp|O60563|CCNT1_HUMAN Cyclin-T1 OS=Homo sapiens OX=9606 GN=CCNT1 PE=1 SV=1	1	2	2	2	1	1	1	1	0	2	1	1	1	1	1	1	0	2	1	1	1	1	1	1	0	2	1	1	5.8	5.8	5.8	80.684	726	726	0	16.857	By MS/MS	By MS/MS	By MS/MS	By MS/MS		By MS/MS
O60566	O60566	15	15	15	Mitotic checkpoint serine/threonine-protein kinase BUB1 beta	BUB1B	sp|O60566|BUB1B_HUMAN Mitotic checkpoint serine/threonine-protein kinase BUB1 beta OS=Homo sapiens OX=9606 GN=BUB1B PE=1 SV=3	1	15	15	15	7	4	2	5	12	9	11	7	7	4	2	5	12	9	11	7	7	4	2	5	12	9	11	7	22.7	22.7	22.7	119.54	1050	1050	0	60.598	By MS/MS	By MS/MS	By MS/MS	By MS/MS	By MS/MS	By MS/MS
O60568	O60568	5	5	5	Procollagen-lysine,2-oxoglutarate 5-dioxygenase 3	PLOD3	sp|O60568|PLOD3_HUMAN Multifunctional procollagen lysine hydroxylase and glycosyltransferase LH3 OS=Homo sapiens OX=9606 GN=PLOD3 PE=1 SV=1	1	5	5	5	4	3	2	4	3	4	4	3	4	3	2	4	3	4	4	3	4	3	2	4	3	4	4	3	8.1	8.1	8.1	84.784	738	738	0	9.2799	By MS/MS	By MS/MS	By matching	By MS/MS	By MS/MS	By MS/MS
O60573	O60573	8	8	8	Eukaryotic translation initiation factor 4E type 2	EIF4E2	sp|O60573|IF4E2_HUMAN Eukaryotic translation initiation factor 4E type 2 OS=Homo sapiens OX=9606 GN=EIF4E2 PE=1 SV=1	1	8	8	8	2	1	1	1	5	4	6	1	2	1	1	1	5	4	6	1	2	1	1	1	5	4	6	1	37.1	37.1	37.1	28.362	245	245	0	26.627	By MS/MS	By MS/MS	By MS/MS	By MS/MS	By MS/MS	By MS/MS
O60610	O60610	17	17	17	Protein diaphanous homolog 1	DIAPH1	sp|O60610|DIAP1_HUMAN Protein diaphanous homolog 1 OS=Homo sapiens OX=9606 GN=DIAPH1 PE=1 SV=2	1	17	17	17	11	12	10	14	13	14	12	13	11	12	10	14	13	14	12	13	11	12	10	14	13	14	12	13	14.9	14.9	14.9	141.35	1272	1272	0	29.379	By MS/MS	By MS/MS	By MS/MS	By MS/MS	By MS/MS	By MS/MS
O60613	O60613	2	2	2	15 kDa selenoprotein	SEP15	sp|O60613|SEP15_HUMAN Selenoprotein F OS=Homo sapiens OX=9606 GN=SELENOF PE=1 SV=4	1	2	2	2	0	1	1	1	2	2	2	1	0	1	1	1	2	2	2	1	0	1	1	1	2	2	2	1	15.2	15.2	15.2	18.092	165	165	0	4.425		By matching	By matching	By matching	By matching	By MS/MS
O60645	O60645	1	1	1	Exocyst complex component 3	EXOC3	sp|O60645|EXOC3_HUMAN Exocyst complex component 3 OS=Homo sapiens OX=9606 GN=EXOC3 PE=1 SV=3	1	1	1	1	1	1	0	1	1	1	0	1	1	1	0	1	1	1	0	1	1	1	0	1	1	1	0	1	2.3	2.3	2.3	85.566	745	745	0.00045819	2.1479	By MS/MS	By matching		By MS/MS	By MS/MS	By matching
O60664	O60664	20	20	20	Perilipin-3	PLIN3	sp|O60664|PLIN3_HUMAN Perilipin-3 OS=Homo sapiens OX=9606 GN=PLIN3 PE=1 SV=3	1	20	20	20	17	14	16	15	15	15	12	16	17	14	16	15	15	15	12	16	17	14	16	15	15	15	12	16	56.7	56.7	56.7	47.074	434	434	0	143.68	By MS/MS	By MS/MS	By MS/MS	By MS/MS	By MS/MS	By MS/MS
O60678	O60678	7	7	7	Protein arginine N-methyltransferase 3	PRMT3	sp|O60678|ANM3_HUMAN Protein arginine N-methyltransferase 3 OS=Homo sapiens OX=9606 GN=PRMT3 PE=1 SV=4	1	7	7	7	4	4	3	2	4	7	6	4	4	4	3	2	4	7	6	4	4	4	3	2	4	7	6	4	15.4	15.4	15.4	59.902	531	531	0	10.353	By MS/MS	By matching	By matching	By MS/MS	By MS/MS	By MS/MS
O60684;O15131	O60684	13;4	13;4	9;1	Importin subunit alpha-7	KPNA6	sp|O60684|IMA7_HUMAN Importin subunit alpha-7 OS=Homo sapiens OX=9606 GN=KPNA6 PE=1 SV=1	2	13	13	9	7	8	7	10	9	10	11	9	7	8	7	10	9	10	11	9	7	6	6	8	7	7	7	7	27.1	27.1	17.5	60.029	536	536;539	0	66.347	By MS/MS	By MS/MS	By MS/MS	By MS/MS	By MS/MS	By MS/MS
O60701	O60701	8	8	8	UDP-glucose 6-dehydrogenase	UGDH	sp|O60701|UGDH_HUMAN UDP-glucose 6-dehydrogenase OS=Homo sapiens OX=9606 GN=UGDH PE=1 SV=1	1	8	8	8	5	3	5	5	6	5	6	4	5	3	5	5	6	5	6	4	5	3	5	5	6	5	6	4	19.2	19.2	19.2	55.023	494	494	0	17.812	By MS/MS	By matching	By MS/MS	By MS/MS	By MS/MS	By MS/MS
O60716	O60716	29	29	29	Catenin delta-1	CTNND1	sp|O60716|CTND1_HUMAN Catenin delta-1 OS=Homo sapiens OX=9606 GN=CTNND1 PE=1 SV=1	1	29	29	29	19	20	19	19	23	23	22	21	19	20	19	19	23	23	22	21	19	20	19	19	23	23	22	21	39.3	39.3	39.3	108.17	968	968	0	153.63	By MS/MS	By MS/MS	By MS/MS	By MS/MS	By MS/MS	By MS/MS
O60739	O60739	7	1	1	Eukaryotic translation initiation factor 1b	EIF1B	sp|O60739|EIF1B_HUMAN Eukaryotic translation initiation factor 1b OS=Homo sapiens OX=9606 GN=EIF1B PE=1 SV=2	1	7	1	1	7	6	5	7	6	5	6	6	1	0	0	1	1	0	1	1	1	0	0	1	1	0	1	1	65.5	15	15	12.823	113	113	0	5.1052	By MS/MS	By matching	By matching	By matching	By MS/MS	By matching
O60749	O60749	21	21	20	Sorting nexin-2	SNX2	sp|O60749|SNX2_HUMAN Sorting nexin-2 OS=Homo sapiens OX=9606 GN=SNX2 PE=1 SV=2	1	21	21	20	14	14	12	13	20	20	19	14	14	14	12	13	20	20	19	14	14	14	12	13	19	19	18	14	40.8	40.8	38.9	58.47	519	519	0	133.46	By MS/MS	By MS/MS	By MS/MS	By MS/MS	By MS/MS	By MS/MS
O60762	O60762	3	3	3	Dolichol-phosphate mannosyltransferase subunit 1	DPM1	sp|O60762|DPM1_HUMAN Dolichol-phosphate mannosyltransferase subunit 1 OS=Homo sapiens OX=9606 GN=DPM1 PE=1 SV=1	1	3	3	3	1	1	1	2	2	2	2	2	1	1	1	2	2	2	2	2	1	1	1	2	2	2	2	2	14.6	14.6	14.6	29.634	260	260	0	3.8418	By MS/MS	By MS/MS	By MS/MS	By MS/MS	By MS/MS	By MS/MS
O60763	O60763	26	26	26	General vesicular transport factor p115	USO1	sp|O60763|USO1_HUMAN General vesicular transport factor p115 OS=Homo sapiens OX=9606 GN=USO1 PE=1 SV=2	1	26	26	26	21	22	22	23	24	22	20	21	21	22	22	23	24	22	20	21	21	22	22	23	24	22	20	21	33.2	33.2	33.2	107.89	962	962	0	195.78	By MS/MS	By MS/MS	By MS/MS	By MS/MS	By MS/MS	By MS/MS
O60783	O60783	1	1	1	28S ribosomal protein S14, mitochondrial	MRPS14	sp|O60783|RT14_HUMAN Small ribosomal subunit protein uS14m OS=Homo sapiens OX=9606 GN=MRPS14 PE=1 SV=1	1	1	1	1	0	1	1	0	1	1	0	1	0	1	1	0	1	1	0	1	0	1	1	0	1	1	0	1	10.2	10.2	10.2	15.139	128	128	0	4.3944		By MS/MS	By matching		By MS/MS	By MS/MS
O60784	O60784	4	4	4	Target of Myb protein 1	TOM1	sp|O60784|TOM1_HUMAN Target of Myb1 membrane trafficking protein OS=Homo sapiens OX=9606 GN=TOM1 PE=1 SV=2	1	4	4	4	3	4	2	4	4	3	3	4	3	4	2	4	4	3	3	4	3	4	2	4	4	3	3	4	16.7	16.7	16.7	53.818	492	492	0	26.474	By MS/MS	By MS/MS	By MS/MS	By MS/MS	By MS/MS	By MS/MS
Q99879;Q99877;Q93079;Q5QNW6;P62807;P58876;O60814;P57053;Q99880;Q96A08	Q99879;Q99877;Q93079;Q5QNW6;P62807;P58876;O60814;P57053;Q99880	13;13;13;13;13;13;13;11;11;3	13;13;13;13;13;13;13;11;11;3	3;3;3;3;3;3;3;3;3;0	Histone H2B type 1-M;Histone H2B type 1-N;Histone H2B type 1-H;Histone H2B type 2-F;Histone H2B type 1-C/E/F/G/I;Histone H2B type 1-D;Histone H2B type 1-K;Histone H2B type F-S;Histone H2B type 1-L	HIST1H2BM;HIST1H2BN;HIST1H2BH;HIST2H2BF;HIST1H2BC;HIST1H2BD;HIST1H2BK;H2BFS;HIST1H2BL	sp|Q99879|H2B1M_HUMAN Histone H2B type 1-M OS=Homo sapiens OX=9606 GN=H2BC14 PE=1 SV=3;sp|Q99877|H2B1N_HUMAN Histone H2B type 1-N OS=Homo sapiens OX=9606 GN=H2BC15 PE=1 SV=3;sp|Q93079|H2B1H_HUMAN Histone H2B type 1-H OS=Homo sapiens OX=9606 GN=H2BC9 PE=1 S	10	13	13	3	10	10	10	9	11	9	12	9	10	10	10	9	11	9	12	9	1	2	2	1	2	1	2	1	58.7	58.7	9.5	13.989	126	126;126;126;126;126;126;126;126;126;127	0	109.09	By MS/MS	By MS/MS	By MS/MS	By MS/MS	By MS/MS	By MS/MS
O60825	O60825	2	2	2	6-phosphofructo-2-kinase/fructose-2,6-bisphosphatase 2;6-phosphofructo-2-kinase;Fructose-2,6-bisphosphatase	PFKFB2	sp|O60825|F262_HUMAN 6-phosphofructo-2-kinase/fructose-2,6-bisphosphatase 2 OS=Homo sapiens OX=9606 GN=PFKFB2 PE=1 SV=2	1	2	2	2	2	1	1	1	1	2	1	1	2	1	1	1	1	2	1	1	2	1	1	1	1	2	1	1	5.3	5.3	5.3	58.476	505	505	0	6.9423	By matching	By matching	By matching	By MS/MS	By matching	By MS/MS
O60826	O60826	11	11	11	Coiled-coil domain-containing protein 22	CCDC22	sp|O60826|CCD22_HUMAN Coiled-coil domain-containing protein 22 OS=Homo sapiens OX=9606 GN=CCDC22 PE=1 SV=1	1	11	11	11	8	7	7	6	9	7	6	6	8	7	7	6	9	7	6	6	8	7	7	6	9	7	6	6	24.7	24.7	24.7	70.755	627	627	0	23.52	By MS/MS	By MS/MS	By MS/MS	By MS/MS	By MS/MS	By MS/MS
O60828	O60828	4	4	4	Polyglutamine-binding protein 1	PQBP1	sp|O60828|PQBP1_HUMAN Polyglutamine-binding protein 1 OS=Homo sapiens OX=9606 GN=PQBP1 PE=1 SV=1	1	4	4	4	3	3	3	4	4	4	4	4	3	3	3	4	4	4	4	4	3	3	3	4	4	4	4	4	23	23	23	30.472	265	265	0	16.251	By MS/MS	By MS/MS	By MS/MS	By MS/MS	By MS/MS	By MS/MS
O60830	O60830	1	1	1	Mitochondrial import inner membrane translocase subunit Tim17-B	TIMM17B	sp|O60830|TI17B_HUMAN Mitochondrial import inner membrane translocase subunit Tim17-B OS=Homo sapiens OX=9606 GN=TIMM17B PE=1 SV=1	1	1	1	1	1	1	1	1	1	1	1	1	1	1	1	1	1	1	1	1	1	1	1	1	1	1	1	1	8.7	8.7	8.7	18.273	172	172	0.0058467	1.0987	By matching	By matching	By matching	By matching	By MS/MS	By MS/MS
O60831	O60831	2	2	2	PRA1 family protein 2	PRAF2	sp|O60831|PRAF2_HUMAN PRA1 family protein 2 OS=Homo sapiens OX=9606 GN=PRAF2 PE=1 SV=1	1	2	2	2	1	1	2	2	0	0	1	1	1	1	2	2	0	0	1	1	1	1	2	2	0	0	1	1	9	9	9	19.258	178	178	0.00024432	2.8692	By matching	By matching	By MS/MS	By MS/MS
O60832	O60832	19	19	19	H/ACA ribonucleoprotein complex subunit 4	DKC1	sp|O60832|DKC1_HUMAN H/ACA ribonucleoprotein complex subunit DKC1 OS=Homo sapiens OX=9606 GN=DKC1 PE=1 SV=3	1	19	19	19	16	12	15	13	16	15	15	16	16	12	15	13	16	15	15	16	16	12	15	13	16	15	15	16	37.9	37.9	37.9	57.673	514	514	0	149.31	By MS/MS	By MS/MS	By MS/MS	By MS/MS	By MS/MS	By MS/MS
O60841	O60841	37	37	37	Eukaryotic translation initiation factor 5B	EIF5B	sp|O60841|IF2P_HUMAN Eukaryotic translation initiation factor 5B OS=Homo sapiens OX=9606 GN=EIF5B PE=1 SV=4	1	37	37	37	32	31	29	32	33	34	28	34	32	31	29	32	33	34	28	34	32	31	29	32	33	34	28	34	31.6	31.6	31.6	138.83	1220	1220	0	273.71	By MS/MS	By MS/MS	By MS/MS	By MS/MS	By MS/MS	By MS/MS
O60869	O60869	10	10	10	Endothelial differentiation-related factor 1	EDF1	sp|O60869|EDF1_HUMAN Endothelial differentiation-related factor 1 OS=Homo sapiens OX=9606 GN=EDF1 PE=1 SV=1	1	10	10	10	8	8	9	9	10	10	9	10	8	8	9	9	10	10	9	10	8	8	9	9	10	10	9	10	50.7	50.7	50.7	16.368	148	148	0	26.802	By MS/MS	By MS/MS	By MS/MS	By MS/MS	By MS/MS	By MS/MS
O60870	O60870	6	6	6	DNA/RNA-binding protein KIN17	KIN	sp|O60870|KIN17_HUMAN DNA/RNA-binding protein KIN17 OS=Homo sapiens OX=9606 GN=KIN PE=1 SV=2	1	6	6	6	3	1	3	3	5	4	5	2	3	1	3	3	5	4	5	2	3	1	3	3	5	4	5	2	22.9	22.9	22.9	45.373	393	393	0	26.754	By MS/MS	By matching	By MS/MS	By matching	By MS/MS	By MS/MS
O60879	O60879	2	2	2	Protein diaphanous homolog 2	DIAPH2	sp|O60879|DIAP2_HUMAN Protein diaphanous homolog 2 OS=Homo sapiens OX=9606 GN=DIAPH2 PE=1 SV=1	1	2	2	2	1	1	2	2	0	0	0	0	1	1	2	2	0	0	0	0	1	1	2	2	0	0	0	0	3.4	3.4	3.4	125.57	1101	1101	0	5.9711	By matching	By MS/MS	By MS/MS	By MS/MS
O60884	O60884	20	20	20	DnaJ homolog subfamily A member 2	DNAJA2	sp|O60884|DNJA2_HUMAN DnaJ homolog subfamily A member 2 OS=Homo sapiens OX=9606 GN=DNAJA2 PE=1 SV=1	1	20	20	20	13	13	12	11	17	16	15	9	13	13	12	11	17	16	15	9	13	13	12	11	17	16	15	9	55.8	55.8	55.8	45.745	412	412	0	64.635	By MS/MS	By MS/MS	By MS/MS	By MS/MS	By MS/MS	By MS/MS
O60885;Q58F21	O60885	12;1	9;1	7;0	Bromodomain-containing protein 4	BRD4	sp|O60885|BRD4_HUMAN Bromodomain-containing protein 4 OS=Homo sapiens OX=9606 GN=BRD4 PE=1 SV=2	2	12	9	7	11	11	10	9	11	11	11	10	8	8	7	6	8	8	8	7	6	6	5	4	6	6	6	5	10.1	8.4	6.9	152.22	1362	1362;947	0	11.741	By MS/MS	By MS/MS	By MS/MS	By MS/MS	By MS/MS	By MS/MS
O60888	O60888	2	2	2	Protein CutA	CUTA	sp|O60888|CUTA_HUMAN Protein CutA OS=Homo sapiens OX=9606 GN=CUTA PE=1 SV=2	1	2	2	2	1	1	1	1	2	2	2	2	1	1	1	1	2	2	2	2	1	1	1	1	2	2	2	2	15.6	15.6	15.6	19.116	179	179	0	8.6672	By MS/MS	By MS/MS	By MS/MS	By matching	By MS/MS	By MS/MS
O60921	O60921	3	3	3	Checkpoint protein HUS1	HUS1	sp|O60921|HUS1_HUMAN Checkpoint protein HUS1 OS=Homo sapiens OX=9606 GN=HUS1 PE=1 SV=1	1	3	3	3	3	2	2	1	1	1	1	2	3	2	2	1	1	1	1	2	3	2	2	1	1	1	1	2	12.5	12.5	12.5	31.691	280	280	0.00023912	2.5918	By MS/MS	By matching	By MS/MS	By matching	By matching	By matching
O60925	O60925	6	6	6	Prefoldin subunit 1	PFDN1	sp|O60925|PFD1_HUMAN Prefoldin subunit 1 OS=Homo sapiens OX=9606 GN=PFDN1 PE=1 SV=2	1	6	6	6	6	6	5	4	6	6	6	6	6	6	5	4	6	6	6	6	6	6	5	4	6	6	6	6	37.7	37.7	37.7	14.21	122	122	0	10.482	By MS/MS	By MS/MS	By MS/MS	By MS/MS	By MS/MS	By MS/MS
O60934	O60934	4	4	4	Nibrin	NBN	sp|O60934|NBN_HUMAN Nibrin OS=Homo sapiens OX=9606 GN=NBN PE=1 SV=1	1	4	4	4	4	4	4	4	3	4	4	4	4	4	4	4	3	4	4	4	4	4	4	4	3	4	4	4	8.4	8.4	8.4	84.958	754	754	0	14.13	By MS/MS	By MS/MS	By MS/MS	By MS/MS	By MS/MS	By MS/MS
O75027	O75027	1	1	1	ATP-binding cassette sub-family B member 7, mitochondrial	ABCB7	sp|O75027|ABCB7_HUMAN Iron-sulfur clusters transporter ABCB7, mitochondrial OS=Homo sapiens OX=9606 GN=ABCB7 PE=1 SV=2	1	1	1	1	0	1	1	1	0	0	0	0	0	1	1	1	0	0	0	0	0	1	1	1	0	0	0	0	1.6	1.6	1.6	82.64	752	752	1	-2		By matching	By matching	By MS/MS
O75044;P0DMP2;P0DJJ0;Q7Z6B7	O75044	10;3;3;2	10;3;3;2	10;3;3;2	SLIT-ROBO Rho GTPase-activating protein 2	SRGAP2	sp|O75044|SRGP2_HUMAN SLIT-ROBO Rho GTPase-activating protein 2 OS=Homo sapiens OX=9606 GN=SRGAP2 PE=1 SV=3	4	10	10	10	5	6	6	7	8	7	6	7	5	6	6	7	8	7	6	7	5	6	6	7	8	7	6	7	16.7	16.7	16.7	120.87	1071	1071;458;459;1085	0	20.323	By MS/MS	By MS/MS	By MS/MS	By MS/MS	By MS/MS	By MS/MS
O75083	O75083	20	20	20	WD repeat-containing protein 1	WDR1	sp|O75083|WDR1_HUMAN WD repeat-containing protein 1 OS=Homo sapiens OX=9606 GN=WDR1 PE=1 SV=4	1	20	20	20	15	13	14	14	17	16	18	18	15	13	14	14	17	16	18	18	15	13	14	14	17	16	18	18	50.5	50.5	50.5	66.193	606	606	0	150.24	By MS/MS	By MS/MS	By MS/MS	By MS/MS	By MS/MS	By MS/MS
O75116	O75116	11	6	6	Rho-associated protein kinase 2	ROCK2	sp|O75116|ROCK2_HUMAN Rho-associated protein kinase 2 OS=Homo sapiens OX=9606 GN=ROCK2 PE=1 SV=4	1	11	6	6	9	9	9	6	11	9	10	8	5	5	5	3	6	6	6	4	5	5	5	3	6	6	6	4	8.6	5.7	5.7	160.9	1388	1388	0	14.47	By MS/MS	By MS/MS	By MS/MS	By MS/MS	By MS/MS	By MS/MS
O75122	O75122	19	19	16	CLIP-associating protein 2	CLASP2	sp|O75122|CLAP2_HUMAN CLIP-associating protein 2 OS=Homo sapiens OX=9606 GN=CLASP2 PE=1 SV=3	1	19	19	16	14	12	9	14	14	15	16	15	14	12	9	14	14	15	16	15	11	9	8	13	12	12	13	12	21.3	21.3	18.3	141.06	1294	1294	0	150.52	By MS/MS	By MS/MS	By MS/MS	By MS/MS	By MS/MS	By MS/MS
O75127	O75127	2	2	2	Pentatricopeptide repeat-containing protein 1, mitochondrial	PTCD1	sp|O75127|PTCD1_HUMAN Pentatricopeptide repeat-containing protein 1, mitochondrial OS=Homo sapiens OX=9606 GN=PTCD1 PE=1 SV=2	1	2	2	2	2	1	0	2	1	1	1	1	2	1	0	2	1	1	1	1	2	1	0	2	1	1	1	1	3.3	3.3	3.3	78.855	700	700	0.002181	1.5953	By MS/MS	By MS/MS		By matching	By matching	By MS/MS
O75131;Q8IYJ1;Q96A23;O95741;Q86YQ8;Q9HCH3;Q9UBL6	O75131	20;1;1;1;1;1;1	20;1;1;1;1;1;1	19;0;0;0;0;0;0	Copine-3	CPNE3	sp|O75131|CPNE3_HUMAN Copine-3 OS=Homo sapiens OX=9606 GN=CPNE3 PE=1 SV=1	7	20	20	19	15	14	13	15	17	17	17	15	15	14	13	15	17	17	17	15	15	14	12	14	16	16	16	14	35.2	35.2	33.5	60.13	537	537;553;557;557;564;593;633	0	83.227	By MS/MS	By MS/MS	By MS/MS	By MS/MS	By MS/MS	By MS/MS
O75143	O75143	2	2	2	Autophagy-related protein 13	ATG13	sp|O75143|ATG13_HUMAN Autophagy-related protein 13 OS=Homo sapiens OX=9606 GN=ATG13 PE=1 SV=1	1	2	2	2	2	1	0	2	0	0	0	1	2	1	0	2	0	0	0	1	2	1	0	2	0	0	0	1	3.9	3.9	3.9	56.571	517	517	0.00067904	2.0191	By MS/MS	By matching		By MS/MS
O75146	O75146	5	5	5	Huntingtin-interacting protein 1-related protein	HIP1R	sp|O75146|HIP1R_HUMAN Huntingtin-interacting protein 1-related protein OS=Homo sapiens OX=9606 GN=HIP1R PE=1 SV=2	1	5	5	5	4	4	5	4	3	4	3	4	4	4	5	4	3	4	3	4	4	4	5	4	3	4	3	4	6.7	6.7	6.7	119.39	1068	1068	0	9.0787	By matching	By MS/MS	By MS/MS	By matching	By MS/MS	By MS/MS
O75147	O75147	6	6	6	Obscurin-like protein 1	OBSL1	sp|O75147|OBSL1_HUMAN Obscurin-like protein 1 OS=Homo sapiens OX=9606 GN=OBSL1 PE=1 SV=4	1	6	6	6	3	3	1	4	5	3	5	4	3	3	1	4	5	3	5	4	3	3	1	4	5	3	5	4	4.5	4.5	4.5	206.94	1896	1896	0	6.781	By matching	By matching	By matching	By matching	By MS/MS	By MS/MS
O75150	O75150	22	19	19	E3 ubiquitin-protein ligase BRE1B	RNF40	sp|O75150|BRE1B_HUMAN E3 ubiquitin-protein ligase BRE1B OS=Homo sapiens OX=9606 GN=RNF40 PE=1 SV=5	1	22	19	19	18	15	18	17	17	17	18	17	15	12	15	14	14	15	15	14	15	12	15	14	14	15	15	14	30.1	27	27	113.68	1001	1001	0	42.762	By MS/MS	By MS/MS	By MS/MS	By MS/MS	By MS/MS	By MS/MS
O75152;P0DQW0;A0A1B0GTU1	O75152	19;5;4	19;5;4	19;5;4	Zinc finger CCCH domain-containing protein 11A	ZC3H11A	sp|O75152|ZC11A_HUMAN Zinc finger CCCH domain-containing protein 11A OS=Homo sapiens OX=9606 GN=ZC3H11A PE=1 SV=3	3	19	19	19	17	17	16	18	18	14	17	14	17	17	16	18	18	14	17	14	17	17	16	18	18	14	17	14	31.7	31.7	31.7	89.13	810	810;805;805	0	110.08	By MS/MS	By MS/MS	By MS/MS	By MS/MS	By MS/MS	By MS/MS
O75153	O75153	23	23	23	Clustered mitochondria protein homolog	CLUH	sp|O75153|CLU_HUMAN Clustered mitochondria protein homolog OS=Homo sapiens OX=9606 GN=CLUH PE=1 SV=2	1	23	23	23	13	10	9	14	17	18	18	16	13	10	9	14	17	18	18	16	13	10	9	14	17	18	18	16	27.7	27.7	27.7	146.67	1309	1309	0	56.469	By MS/MS	By MS/MS	By MS/MS	By MS/MS	By MS/MS	By MS/MS
O75155	O75155	4	2	2	Cullin-associated NEDD8-dissociated protein 2	CAND2	sp|O75155|CAND2_HUMAN Cullin-associated NEDD8-dissociated protein 2 OS=Homo sapiens OX=9606 GN=CAND2 PE=1 SV=3	1	4	2	2	2	3	2	3	3	4	2	3	1	1	1	1	2	2	1	1	1	1	1	1	2	2	1	1	3.5	2	2	135.25	1236	1236	0	6.1564	By MS/MS	By MS/MS	By MS/MS	By MS/MS	By MS/MS	By MS/MS
O75157	O75157	3	3	3	TSC22 domain family protein 2	TSC22D2	sp|O75157|T22D2_HUMAN TSC22 domain family protein 2 OS=Homo sapiens OX=9606 GN=TSC22D2 PE=1 SV=3	1	3	3	3	2	2	1	1	2	3	0	1	2	2	1	1	2	3	0	1	2	2	1	1	2	3	0	1	9.4	9.4	9.4	79.227	780	780	0	5.2552	By MS/MS	By MS/MS	By matching	By matching	By MS/MS	By MS/MS
O75164	O75164	2	2	2	Lysine-specific demethylase 4A	KDM4A	sp|O75164|KDM4A_HUMAN Lysine-specific demethylase 4A OS=Homo sapiens OX=9606 GN=KDM4A PE=1 SV=2	1	2	2	2	1	0	1	1	2	2	2	1	1	0	1	1	2	2	2	1	1	0	1	1	2	2	2	1	2.9	2.9	2.9	120.66	1064	1064	0.00024988	3.1495	By matching		By matching	By MS/MS	By matching	By MS/MS
O75165	O75165	4	4	4	DnaJ homolog subfamily C member 13	DNAJC13	sp|O75165|DJC13_HUMAN DnaJ homolog subfamily C member 13 OS=Homo sapiens OX=9606 GN=DNAJC13 PE=1 SV=5	1	4	4	4	2	2	2	3	3	3	4	3	2	2	2	3	3	3	4	3	2	2	2	3	3	3	4	3	2.5	2.5	2.5	254.41	2243	2243	0	4.1437	By matching	By MS/MS	By matching	By MS/MS	By MS/MS	By MS/MS
O75175	O75175	4	4	4	CCR4-NOT transcription complex subunit 3	CNOT3	sp|O75175|CNOT3_HUMAN CCR4-NOT transcription complex subunit 3 OS=Homo sapiens OX=9606 GN=CNOT3 PE=1 SV=1	1	4	4	4	4	4	3	3	3	4	4	4	4	4	3	3	3	4	4	4	4	4	3	3	3	4	4	4	7.2	7.2	7.2	81.871	753	753	0	10.607	By MS/MS	By MS/MS	By MS/MS	By MS/MS	By MS/MS	By MS/MS
O75179	O75179	23	23	11	Ankyrin repeat domain-containing protein 17	ANKRD17	sp|O75179|ANR17_HUMAN Ankyrin repeat domain-containing protein 17 OS=Homo sapiens OX=9606 GN=ANKRD17 PE=1 SV=3	1	23	23	11	16	16	13	16	16	19	18	18	16	16	13	16	16	19	18	18	7	5	4	7	7	8	8	8	12.2	12.2	6.8	274.25	2603	2603	0	50.521	By MS/MS	By MS/MS	By MS/MS	By MS/MS	By MS/MS	By MS/MS
O75190;Q8NHS0	O75190;Q8NHS0	4;2	4;2	4;2	DnaJ homolog subfamily B member 6;DnaJ homolog subfamily B member 8	DNAJB6;DNAJB8	sp|O75190|DNJB6_HUMAN DnaJ homolog subfamily B member 6 OS=Homo sapiens OX=9606 GN=DNAJB6 PE=1 SV=2;sp|Q8NHS0|DNJB8_HUMAN DnaJ homolog subfamily B member 8 OS=Homo sapiens OX=9606 GN=DNAJB8 PE=1 SV=1	2	4	4	4	2	2	3	2	3	4	3	4	2	2	3	2	3	4	3	4	2	2	3	2	3	4	3	4	16.3	16.3	16.3	36.087	326	326;232	0	13.932	By MS/MS	By matching	By matching	By MS/MS	By MS/MS	By MS/MS
O75191	O75191	4	4	4	Xylulose kinase	XYLB	sp|O75191|XYLB_HUMAN Xylulose kinase OS=Homo sapiens OX=9606 GN=XYLB PE=1 SV=3	1	4	4	4	3	3	1	2	4	3	2	3	3	3	1	2	4	3	2	3	3	3	1	2	4	3	2	3	14	14	14	58.382	536	536	0	3.6834	By matching	By MS/MS	By matching	By matching	By MS/MS	By MS/MS
O75208	O75208	3	3	3	Ubiquinone biosynthesis protein COQ9, mitochondrial	COQ9	sp|O75208|COQ9_HUMAN Ubiquinone biosynthesis protein COQ9, mitochondrial OS=Homo sapiens OX=9606 GN=COQ9 PE=1 SV=1	1	3	3	3	1	1	2	3	3	3	3	2	1	1	2	3	3	3	3	2	1	1	2	3	3	3	3	2	21.1	21.1	21.1	35.509	318	318	0	12.735	By matching	By MS/MS	By matching	By MS/MS	By MS/MS	By MS/MS
O75223	O75223	8	8	8	Gamma-glutamylcyclotransferase	GGCT	sp|O75223|GGCT_HUMAN Gamma-glutamylcyclotransferase OS=Homo sapiens OX=9606 GN=GGCT PE=1 SV=1	1	8	8	8	8	8	7	8	8	8	7	8	8	8	7	8	8	8	7	8	8	8	7	8	8	8	7	8	50	50	50	21.007	188	188	0	87.247	By MS/MS	By MS/MS	By MS/MS	By MS/MS	By MS/MS	By MS/MS
O75251	O75251	4	4	4	NADH dehydrogenase [ubiquinone] iron-sulfur protein 7, mitochondrial	NDUFS7	sp|O75251|NDUS7_HUMAN NADH dehydrogenase [ubiquinone] iron-sulfur protein 7, mitochondrial OS=Homo sapiens OX=9606 GN=NDUFS7 PE=1 SV=3	1	4	4	4	3	2	2	2	3	3	4	3	3	2	2	2	3	3	4	3	3	2	2	2	3	3	4	3	22.5	22.5	22.5	23.563	213	213	0	36.527	By MS/MS	By MS/MS	By MS/MS	By MS/MS	By MS/MS	By MS/MS
O75306	O75306	6	6	6	NADH dehydrogenase [ubiquinone] iron-sulfur protein 2, mitochondrial	NDUFS2	sp|O75306|NDUS2_HUMAN NADH dehydrogenase [ubiquinone] iron-sulfur protein 2, mitochondrial OS=Homo sapiens OX=9606 GN=NDUFS2 PE=1 SV=2	1	6	6	6	4	4	4	4	4	6	5	5	4	4	4	4	4	6	5	5	4	4	4	4	4	6	5	5	14.5	14.5	14.5	52.545	463	463	0	9.3894	By MS/MS	By MS/MS	By matching	By MS/MS	By MS/MS	By MS/MS
O75312	O75312	14	14	14	Zinc finger protein ZPR1	ZPR1	sp|O75312|ZPR1_HUMAN Zinc finger protein ZPR1 OS=Homo sapiens OX=9606 GN=ZPR1 PE=1 SV=1	1	14	14	14	11	10	9	9	11	11	9	11	11	10	9	9	11	11	9	11	11	10	9	9	11	11	9	11	47.3	47.3	47.3	50.925	459	459	0	75.142	By MS/MS	By MS/MS	By MS/MS	By MS/MS	By MS/MS	By MS/MS
O75319	O75319	1	1	1	RNA/RNP complex-1-interacting phosphatase	DUSP11	sp|O75319|DUS11_HUMAN RNA/RNP complex-1-interacting phosphatase OS=Homo sapiens OX=9606 GN=DUSP11 PE=1 SV=3	1	1	1	1	1	1	1	1	1	1	1	1	1	1	1	1	1	1	1	1	1	1	1	1	1	1	1	1	4.8	4.8	4.8	38.938	330	330	0.0064409	1.0558	By matching	By matching	By matching	By MS/MS	By matching	By matching
O75323	O75323	5	5	5	Protein NipSnap homolog 2	GBAS	sp|O75323|NIPS2_HUMAN Protein NipSnap homolog 2 OS=Homo sapiens OX=9606 GN=NIPSNAP2 PE=1 SV=1	1	5	5	5	5	3	4	4	5	5	5	5	5	3	4	4	5	5	5	5	5	3	4	4	5	5	5	5	18.9	18.9	18.9	33.742	286	286	0	6.9371	By MS/MS	By MS/MS	By MS/MS	By MS/MS	By MS/MS	By MS/MS
O75330	O75330	3	3	3	Hyaluronan mediated motility receptor	HMMR	sp|O75330|HMMR_HUMAN Hyaluronan mediated motility receptor OS=Homo sapiens OX=9606 GN=HMMR PE=1 SV=2	1	3	3	3	2	2	1	2	2	3	2	1	2	2	1	2	2	3	2	1	2	2	1	2	2	3	2	1	5.7	5.7	5.7	84.099	724	724	0	11.202	By MS/MS	By matching	By MS/MS	By matching	By MS/MS	By MS/MS
O75340	O75340	5	5	5	Programmed cell death protein 6	PDCD6	sp|O75340|PDCD6_HUMAN Programmed cell death protein 6 OS=Homo sapiens OX=9606 GN=PDCD6 PE=1 SV=1	1	5	5	5	2	2	2	1	4	3	2	2	2	2	2	1	4	3	2	2	2	2	2	1	4	3	2	2	31.9	31.9	31.9	21.868	191	191	0	6.3881	By matching	By MS/MS	By matching	By matching	By MS/MS	By MS/MS
O75347	O75347	14	14	14	Tubulin-specific chaperone A	TBCA	sp|O75347|TBCA_HUMAN Tubulin-specific chaperone A OS=Homo sapiens OX=9606 GN=TBCA PE=1 SV=3	1	14	14	14	12	13	13	11	12	13	11	11	12	13	13	11	12	13	11	11	12	13	13	11	12	13	11	11	58.3	58.3	58.3	12.855	108	108	0	61.855	By MS/MS	By MS/MS	By MS/MS	By MS/MS	By MS/MS	By MS/MS
O75348;O95670	O75348	6;2	6;2	6;2	V-type proton ATPase subunit G 1	ATP6V1G1	sp|O75348|VATG1_HUMAN V-type proton ATPase subunit G 1 OS=Homo sapiens OX=9606 GN=ATP6V1G1 PE=1 SV=3	2	6	6	6	5	6	5	5	2	5	4	5	5	6	5	5	2	5	4	5	5	6	5	5	2	5	4	5	44.9	44.9	44.9	13.757	118	118;118	0	72.46	By MS/MS	By MS/MS	By MS/MS	By MS/MS	By MS/MS	By MS/MS
O75351	O75351	14	14	9	Vacuolar protein sorting-associated protein 4B	VPS4B	sp|O75351|VPS4B_HUMAN Vacuolar protein sorting-associated protein 4B OS=Homo sapiens OX=9606 GN=VPS4B PE=1 SV=2	1	14	14	9	10	9	7	9	13	10	8	10	10	9	7	9	13	10	8	10	5	6	4	5	8	5	5	5	32.7	32.7	26.1	49.301	444	444	0	20.469	By MS/MS	By MS/MS	By MS/MS	By MS/MS	By MS/MS	By MS/MS
O75352	O75352	2	2	2	Mannose-P-dolichol utilization defect 1 protein	MPDU1	sp|O75352|MPU1_HUMAN Mannose-P-dolichol utilization defect 1 protein OS=Homo sapiens OX=9606 GN=MPDU1 PE=1 SV=2	1	2	2	2	1	1	1	1	1	1	2	1	1	1	1	1	1	1	2	1	1	1	1	1	1	1	2	1	8.1	8.1	8.1	26.638	247	247	0.0038577	1.4013	By matching	By MS/MS	By matching	By matching	By MS/MS	By MS/MS
O75367	O75367	11	11	10	Core histone macro-H2A.1	H2AFY	sp|O75367|H2AY_HUMAN Core histone macro-H2A.1 OS=Homo sapiens OX=9606 GN=MACROH2A1 PE=1 SV=5	1	11	11	10	8	9	8	8	11	9	10	9	8	9	8	8	11	9	10	9	7	8	7	7	10	8	9	8	38.5	38.5	36	39.183	369	369	0	52.779	By MS/MS	By MS/MS	By MS/MS	By MS/MS	By MS/MS	By MS/MS
O75368	O75368	7	7	7	SH3 domain-binding glutamic acid-rich-like protein	SH3BGRL	sp|O75368|SH3L1_HUMAN Adapter SH3BGRL OS=Homo sapiens OX=9606 GN=SH3BGRL PE=1 SV=1	1	7	7	7	6	6	6	6	7	7	7	7	6	6	6	6	7	7	7	7	6	6	6	6	7	7	7	7	48.2	48.2	48.2	12.774	114	114	0	23.496	By MS/MS	By MS/MS	By MS/MS	By MS/MS	By MS/MS	By MS/MS
O75369	O75369	99	89	87	Filamin-B	FLNB	sp|O75369|FLNB_HUMAN Filamin-B OS=Homo sapiens OX=9606 GN=FLNB PE=1 SV=2	1	99	89	87	73	75	70	76	87	89	82	79	66	70	66	71	78	82	74	73	64	68	65	69	76	80	73	71	48.8	47.1	45.9	278.16	2602	2602	0	323.31	By MS/MS	By MS/MS	By MS/MS	By MS/MS	By MS/MS	By MS/MS
O75376	O75376	5	5	5	Nuclear receptor corepressor 1	NCOR1	sp|O75376|NCOR1_HUMAN Nuclear receptor corepressor 1 OS=Homo sapiens OX=9606 GN=NCOR1 PE=1 SV=2	1	5	5	5	1	1	2	4	3	3	4	4	1	1	2	4	3	3	4	4	1	1	2	4	3	3	4	4	3	3	3	270.21	2440	2440	0	4.443	By MS/MS	By matching	By MS/MS	By MS/MS	By MS/MS	By MS/MS
O75379	O75379	1	1	1	Vesicle-associated membrane protein 4	VAMP4	sp|O75379|VAMP4_HUMAN Vesicle-associated membrane protein 4 OS=Homo sapiens OX=9606 GN=VAMP4 PE=1 SV=2	1	1	1	1	1	0	1	0	1	0	1	1	1	0	1	0	1	0	1	1	1	0	1	0	1	0	1	1	8.5	8.5	8.5	16.397	141	141	0.0013444	1.9033	By MS/MS		By matching		By MS/MS
O75380	O75380	5	5	5	NADH dehydrogenase [ubiquinone] iron-sulfur protein 6, mitochondrial	NDUFS6	sp|O75380|NDUS6_HUMAN NADH dehydrogenase [ubiquinone] iron-sulfur protein 6, mitochondrial OS=Homo sapiens OX=9606 GN=NDUFS6 PE=1 SV=1	1	5	5	5	4	3	3	5	3	4	3	4	4	3	3	5	3	4	3	4	4	3	3	5	3	4	3	4	55.6	55.6	55.6	13.711	124	124	0	11.983	By MS/MS	By MS/MS	By MS/MS	By MS/MS	By MS/MS	By MS/MS
O75381	O75381	6	6	6	Peroxisomal membrane protein PEX14	PEX14	sp|O75381|PEX14_HUMAN Peroxisomal membrane protein PEX14 OS=Homo sapiens OX=9606 GN=PEX14 PE=1 SV=1	1	6	6	6	2	2	2	3	6	4	5	4	2	2	2	3	6	4	5	4	2	2	2	3	6	4	5	4	30	30	30	41.236	377	377	0	27.587	By MS/MS	By MS/MS	By MS/MS	By MS/MS	By MS/MS	By MS/MS
O75390	O75390	16	16	16	Citrate synthase, mitochondrial	CS	sp|O75390|CISY_HUMAN Citrate synthase, mitochondrial OS=Homo sapiens OX=9606 GN=CS PE=1 SV=2	1	16	16	16	11	12	14	15	14	14	13	13	11	12	14	15	14	14	13	13	11	12	14	15	14	14	13	13	31.8	31.8	31.8	51.712	466	466	0	29.298	By MS/MS	By MS/MS	By MS/MS	By MS/MS	By MS/MS	By MS/MS
O75391	O75391	5	5	5	Sperm-associated antigen 7	SPAG7	sp|O75391|SPAG7_HUMAN Sperm-associated antigen 7 OS=Homo sapiens OX=9606 GN=SPAG7 PE=1 SV=2	1	5	5	5	3	3	3	3	3	5	4	5	3	3	3	3	3	5	4	5	3	3	3	3	3	5	4	5	30.4	30.4	30.4	26.034	227	227	0	28.978	By matching	By MS/MS	By MS/MS	By MS/MS	By MS/MS	By MS/MS
O75394	O75394	2	2	2	39S ribosomal protein L33, mitochondrial	MRPL33	sp|O75394|RM33_HUMAN Large ribosomal subunit protein bL33m OS=Homo sapiens OX=9606 GN=MRPL33 PE=1 SV=1	1	2	2	2	1	2	2	2	1	1	0	1	1	2	2	2	1	1	0	1	1	2	2	2	1	1	0	1	40	40	40	7.6191	65	65	0	4.3802	By matching	By matching	By MS/MS	By matching	By matching	By matching
O75396	O75396	13	13	13	Vesicle-trafficking protein SEC22b	SEC22B	sp|O75396|SC22B_HUMAN Vesicle-trafficking protein SEC22b OS=Homo sapiens OX=9606 GN=SEC22B PE=1 SV=5	1	13	13	13	9	10	7	12	12	11	11	12	9	10	7	12	12	11	11	12	9	10	7	12	12	11	11	12	57.2	57.2	57.2	24.74	215	215	0	153.48	By MS/MS	By MS/MS	By MS/MS	By MS/MS	By MS/MS	By MS/MS
O75400	O75400	13	13	13	Pre-mRNA-processing factor 40 homolog A	PRPF40A	sp|O75400|PR40A_HUMAN Pre-mRNA-processing factor 40 homolog A OS=Homo sapiens OX=9606 GN=PRPF40A PE=1 SV=2	1	13	13	13	9	8	9	8	13	12	12	9	9	8	9	8	13	12	12	9	9	8	9	8	13	12	12	9	17.1	17.1	17.1	108.8	957	957	0	37.459	By MS/MS	By MS/MS	By MS/MS	By MS/MS	By MS/MS	By MS/MS
O75410	O75410	4	4	4	Transforming acidic coiled-coil-containing protein 1	TACC1	sp|O75410|TACC1_HUMAN Transforming acidic coiled-coil-containing protein 1 OS=Homo sapiens OX=9606 GN=TACC1 PE=1 SV=2	1	4	4	4	4	3	3	4	2	2	3	1	4	3	3	4	2	2	3	1	4	3	3	4	2	2	3	1	6.7	6.7	6.7	87.793	805	805	0	4.7682	By matching	By MS/MS	By matching	By MS/MS	By MS/MS	By matching
O75414	O75414	2	2	2	Nucleoside diphosphate kinase 6	NME6	sp|O75414|NDK6_HUMAN Nucleoside diphosphate kinase 6 OS=Homo sapiens OX=9606 GN=NME6 PE=1 SV=3	1	2	2	2	1	1	1	2	2	2	2	1	1	1	1	2	2	2	2	1	1	1	1	2	2	2	2	1	11.3	11.3	11.3	21.142	186	186	0.0013435	1.8949	By matching	By matching	By matching	By matching	By matching	By matching
O75419	O75419	2	2	2	Cell division control protein 45 homolog	CDC45	sp|O75419|CDC45_HUMAN Cell division control protein 45 homolog OS=Homo sapiens OX=9606 GN=CDC45 PE=1 SV=1	1	2	2	2	1	0	1	1	1	1	2	1	1	0	1	1	1	1	2	1	1	0	1	1	1	1	2	1	4.8	4.8	4.8	65.568	566	566	0.00023408	2.3574	By matching		By matching	By matching	By matching	By MS/MS
O75431	O75431	3	3	3	Metaxin-2	MTX2	sp|O75431|MTX2_HUMAN Metaxin-2 OS=Homo sapiens OX=9606 GN=MTX2 PE=1 SV=1	1	3	3	3	3	3	3	3	2	3	2	3	3	3	3	3	2	3	2	3	3	3	3	3	2	3	2	3	11.8	11.8	11.8	29.763	263	263	0	13.731	By MS/MS	By MS/MS	By MS/MS	By MS/MS	By MS/MS	By MS/MS
O75436	O75436	9	9	9	Vacuolar protein sorting-associated protein 26A	VPS26A	sp|O75436|VP26A_HUMAN Vacuolar protein sorting-associated protein 26A OS=Homo sapiens OX=9606 GN=VPS26A PE=1 SV=2	1	9	9	9	7	7	6	8	7	7	8	8	7	7	6	8	7	7	8	8	7	7	6	8	7	7	8	8	35.2	35.2	35.2	38.169	327	327	0	33.643	By MS/MS	By MS/MS	By MS/MS	By MS/MS	By MS/MS	By MS/MS
O75438	O75438	2	2	2	NADH dehydrogenase [ubiquinone] 1 beta subcomplex subunit 1	NDUFB1	sp|O75438|NDUB1_HUMAN NADH dehydrogenase [ubiquinone] 1 beta subcomplex subunit 1 OS=Homo sapiens OX=9606 GN=NDUFB1 PE=1 SV=1	1	2	2	2	1	2	2	2	2	2	2	2	1	2	2	2	2	2	2	2	1	2	2	2	2	2	2	2	15.5	15.5	15.5	6.9611	58	58	0.0044558	1.2699	By MS/MS	By matching	By MS/MS	By matching	By MS/MS	By matching
O75439	O75439	15	14	14	Mitochondrial-processing peptidase subunit beta	PMPCB	sp|O75439|MPPB_HUMAN Mitochondrial-processing peptidase subunit beta OS=Homo sapiens OX=9606 GN=PMPCB PE=1 SV=2	1	15	14	14	13	13	11	13	13	12	12	12	12	12	10	12	12	11	12	11	12	12	10	12	12	11	12	11	35.6	34.2	34.2	54.366	489	489	0	41.571	By MS/MS	By MS/MS	By MS/MS	By MS/MS	By MS/MS	By MS/MS
O75446	O75446	3	3	3	Histone deacetylase complex subunit SAP30	SAP30	sp|O75446|SAP30_HUMAN Histone deacetylase complex subunit SAP30 OS=Homo sapiens OX=9606 GN=SAP30 PE=1 SV=1	1	3	3	3	3	1	3	3	2	1	2	2	3	1	3	3	2	1	2	2	3	1	3	3	2	1	2	2	14.5	14.5	14.5	23.306	220	220	0	5.4329	By matching	By MS/MS	By MS/MS	By MS/MS	By MS/MS	By matching
O75449;Q9BW62	O75449	3;1	3;1	3;1	Katanin p60 ATPase-containing subunit A1	KATNA1	sp|O75449|KTNA1_HUMAN Katanin p60 ATPase-containing subunit A1 OS=Homo sapiens OX=9606 GN=KATNA1 PE=1 SV=1	2	3	3	3	1	1	0	1	2	1	2	1	1	1	0	1	2	1	2	1	1	1	0	1	2	1	2	1	7.7	7.7	7.7	55.964	491	491;490	0	5.2329	By MS/MS	By MS/MS		By MS/MS	By MS/MS	By matching
O75475	O75475	22	21	21	PC4 and SFRS1-interacting protein	PSIP1	sp|O75475|PSIP1_HUMAN PC4 and SFRS1-interacting protein OS=Homo sapiens OX=9606 GN=PSIP1 PE=1 SV=1	1	22	21	21	17	16	16	14	18	18	17	15	16	16	16	14	17	17	16	14	16	16	16	14	17	17	16	14	44.7	43.2	43.2	60.103	530	530	0	124.06	By MS/MS	By MS/MS	By MS/MS	By MS/MS	By MS/MS	By MS/MS
O75477	O75477	5	3	3	Erlin-1	ERLIN1	sp|O75477|ERLN1_HUMAN Erlin-1 OS=Homo sapiens OX=9606 GN=ERLIN1 PE=1 SV=2	1	5	3	3	4	3	3	3	5	5	3	4	2	2	2	2	3	3	2	3	2	2	2	2	3	3	2	3	15.5	10.1	10.1	39.171	348	348	0	6.6076	By MS/MS	By MS/MS	By MS/MS	By MS/MS	By MS/MS	By MS/MS
O75487	O75487	2	2	2	Glypican-4;Secreted glypican-4	GPC4	sp|O75487|GPC4_HUMAN Glypican-4 OS=Homo sapiens OX=9606 GN=GPC4 PE=1 SV=4	1	2	2	2	2	2	2	2	2	2	2	1	2	2	2	2	2	2	2	1	2	2	2	2	2	2	2	1	5.6	5.6	5.6	62.411	556	556	0	7.4652	By MS/MS	By matching	By matching	By MS/MS	By MS/MS	By MS/MS
O75489	O75489	10	10	10	NADH dehydrogenase [ubiquinone] iron-sulfur protein 3, mitochondrial	NDUFS3	sp|O75489|NDUS3_HUMAN NADH dehydrogenase [ubiquinone] iron-sulfur protein 3, mitochondrial OS=Homo sapiens OX=9606 GN=NDUFS3 PE=1 SV=1	1	10	10	10	7	8	8	6	10	10	9	8	7	8	8	6	10	10	9	8	7	8	8	6	10	10	9	8	41.3	41.3	41.3	30.241	264	264	0	28.056	By MS/MS	By MS/MS	By MS/MS	By MS/MS	By MS/MS	By MS/MS
O75494;Q8WXF0	O75494	7;1	7;1	7;1	Serine/arginine-rich splicing factor 10	SRSF10	sp|O75494|SRS10_HUMAN Serine/arginine-rich splicing factor 10 OS=Homo sapiens OX=9606 GN=SRSF10 PE=1 SV=1	2	7	7	7	5	6	6	5	4	4	4	5	5	6	6	5	4	4	4	5	5	6	6	5	4	4	4	5	30.2	30.2	30.2	31.3	262	262;261	0	25.006	By MS/MS	By MS/MS	By MS/MS	By MS/MS	By MS/MS	By MS/MS
O75496	O75496	4	4	4	Geminin	GMNN	sp|O75496|GEMI_HUMAN Geminin OS=Homo sapiens OX=9606 GN=GMNN PE=1 SV=1	1	4	4	4	3	3	3	3	3	4	4	3	3	3	3	3	3	4	4	3	3	3	3	3	3	4	4	3	30.1	30.1	30.1	23.565	209	209	0	13.551	By MS/MS	By MS/MS	By MS/MS	By MS/MS	By MS/MS	By MS/MS
O75506	O75506	4	4	4	Heat shock factor-binding protein 1	HSBP1	sp|O75506|HSBP1_HUMAN Heat shock factor-binding protein 1 OS=Homo sapiens OX=9606 GN=HSBP1 PE=1 SV=1	1	4	4	4	4	4	4	4	3	3	1	4	4	4	4	4	3	3	1	4	4	4	4	4	3	3	1	4	73.7	73.7	73.7	8.5435	76	76	0	40.724	By MS/MS	By MS/MS	By MS/MS	By MS/MS	By MS/MS	By MS/MS
O75521	O75521	12	12	12	Enoyl-CoA delta isomerase 2, mitochondrial	ECI2	sp|O75521|ECI2_HUMAN Enoyl-CoA delta isomerase 2 OS=Homo sapiens OX=9606 GN=ECI2 PE=1 SV=4	1	12	12	12	9	8	7	6	9	10	10	10	9	8	7	6	9	10	10	10	9	8	7	6	9	10	10	10	40.6	40.6	40.6	43.585	394	394	0	99.404	By MS/MS	By MS/MS	By MS/MS	By MS/MS	By MS/MS	By MS/MS
O75525	O75525	4	4	4	KH domain-containing, RNA-binding, signal transduction-associated protein 3	KHDRBS3	sp|O75525|KHDR3_HUMAN KH domain-containing, RNA-binding, signal transduction-associated protein 3 OS=Homo sapiens OX=9606 GN=KHDRBS3 PE=1 SV=1	1	4	4	4	4	4	4	4	4	3	3	4	4	4	4	4	4	3	3	4	4	4	4	4	4	3	3	4	11.3	11.3	11.3	38.799	346	346	0	6.286	By MS/MS	By MS/MS	By MS/MS	By MS/MS	By matching	By matching
O75528	O75528	1	1	1	Transcriptional adapter 3	TADA3	sp|O75528|TADA3_HUMAN Transcriptional adapter 3 OS=Homo sapiens OX=9606 GN=TADA3 PE=1 SV=1	1	1	1	1	1	1	1	1	1	1	1	1	1	1	1	1	1	1	1	1	1	1	1	1	1	1	1	1	4.2	4.2	4.2	48.902	432	432	0.00045714	2.1265	By matching	By matching	By MS/MS	By MS/MS	By MS/MS	By MS/MS
O75529	O75529	1	1	1	TAF5-like RNA polymerase II p300/CBP-associated factor-associated factor 65 kDa subunit 5L	TAF5L	sp|O75529|TAF5L_HUMAN TAF5-like RNA polymerase II p300/CBP-associated factor-associated factor 65 kDa subunit 5L OS=Homo sapiens OX=9606 GN=TAF5L PE=1 SV=1	1	1	1	1	1	0	0	0	0	0	0	0	1	0	0	0	0	0	0	0	1	0	0	0	0	0	0	0	1.7	1.7	1.7	66.155	589	589	0.0092574	0.96247	By MS/MS
O75530	O75530	2	2	2	Polycomb protein EED	EED	sp|O75530|EED_HUMAN Polycomb protein EED OS=Homo sapiens OX=9606 GN=EED PE=1 SV=2	1	2	2	2	1	2	1	1	2	1	1	1	1	2	1	1	2	1	1	1	1	2	1	1	2	1	1	1	4.5	4.5	4.5	50.197	441	441	0.0002524	3.2742	By matching	By matching	By matching	By matching	By MS/MS	By matching
O75531	O75531	9	9	9	Barrier-to-autointegration factor;Barrier-to-autointegration factor, N-terminally processed	BANF1	sp|O75531|BAF_HUMAN Barrier-to-autointegration factor OS=Homo sapiens OX=9606 GN=BANF1 PE=1 SV=1	1	9	9	9	7	7	6	5	9	7	8	7	7	7	6	5	9	7	8	7	7	7	6	5	9	7	8	7	62.9	62.9	62.9	10.058	89	89	0	41.862	By MS/MS	By MS/MS	By MS/MS	By MS/MS	By MS/MS	By MS/MS
O75533	O75533	55	55	55	Splicing factor 3B subunit 1	SF3B1	sp|O75533|SF3B1_HUMAN Splicing factor 3B subunit 1 OS=Homo sapiens OX=9606 GN=SF3B1 PE=1 SV=3	1	55	55	55	36	37	36	37	49	43	49	42	36	37	36	37	49	43	49	42	36	37	36	37	49	43	49	42	46	46	46	145.83	1304	1304	0	323.31	By MS/MS	By MS/MS	By MS/MS	By MS/MS	By MS/MS	By MS/MS
O75534	O75534	43	43	43	Cold shock domain-containing protein E1	CSDE1	sp|O75534|CSDE1_HUMAN Cold shock domain-containing protein E1 OS=Homo sapiens OX=9606 GN=CSDE1 PE=1 SV=2	1	43	43	43	33	32	34	33	40	36	36	39	33	32	34	33	40	36	36	39	33	32	34	33	40	36	36	39	54.1	54.1	54.1	88.884	798	798	0	185.69	By MS/MS	By MS/MS	By MS/MS	By MS/MS	By MS/MS	By MS/MS
O75554	O75554	1	1	1	WW domain-binding protein 4	WBP4	sp|O75554|WBP4_HUMAN WW domain-binding protein 4 OS=Homo sapiens OX=9606 GN=WBP4 PE=1 SV=1	1	1	1	1	1	1	1	1	0	0	0	0	1	1	1	1	0	0	0	0	1	1	1	1	0	0	0	0	2.9	2.9	2.9	42.506	376	376	0.0015552	1.8113	By matching	By MS/MS	By MS/MS	By matching
O75569	O75569	7	7	7	Interferon-inducible double-stranded RNA-dependent protein kinase activator A	PRKRA	sp|O75569|PRKRA_HUMAN Interferon-inducible double-stranded RNA-dependent protein kinase activator A OS=Homo sapiens OX=9606 GN=PRKRA PE=1 SV=1	1	7	7	7	5	4	4	3	6	4	5	4	5	4	4	3	6	4	5	4	5	4	4	3	6	4	5	4	29.1	29.1	29.1	34.404	313	313	0	15.962	By MS/MS	By MS/MS	By MS/MS	By MS/MS	By MS/MS	By MS/MS
O75575	O75575	3	3	3	DNA-directed RNA polymerase III subunit RPC9	CRCP	sp|O75575|RPC9_HUMAN DNA-directed RNA polymerase III subunit RPC9 OS=Homo sapiens OX=9606 GN=CRCP PE=1 SV=1	1	3	3	3	1	1	2	2	3	2	1	2	1	1	2	2	3	2	1	2	1	1	2	2	3	2	1	2	27	27	27	16.871	148	148	0	6.5628	By MS/MS	By MS/MS	By MS/MS	By MS/MS	By MS/MS	By matching
O75592	O75592	4	4	4	E3 ubiquitin-protein ligase MYCBP2	MYCBP2	sp|O75592|MYCB2_HUMAN E3 ubiquitin-protein ligase MYCBP2 OS=Homo sapiens OX=9606 GN=MYCBP2 PE=1 SV=4	1	4	4	4	2	3	2	4	1	3	3	3	2	3	2	4	1	3	3	3	2	3	2	4	1	3	3	3	1	1	1	513.63	4678	4678	0	12.197	By matching	By matching	By MS/MS	By MS/MS	By matching	By MS/MS
O75600	O75600	3	3	3	2-amino-3-ketobutyrate coenzyme A ligase, mitochondrial	GCAT	sp|O75600|KBL_HUMAN 2-amino-3-ketobutyrate coenzyme A ligase, mitochondrial OS=Homo sapiens OX=9606 GN=GCAT PE=1 SV=1	1	3	3	3	2	1	2	2	2	2	2	2	2	1	2	2	2	2	2	2	2	1	2	2	2	2	2	2	9.8	9.8	9.8	45.285	419	419	0	9.7168	By MS/MS	By MS/MS	By matching	By MS/MS	By MS/MS	By MS/MS
O75607	O75607	7	7	7	Nucleoplasmin-3	NPM3	sp|O75607|NPM3_HUMAN Nucleoplasmin-3 OS=Homo sapiens OX=9606 GN=NPM3 PE=1 SV=3	1	7	7	7	7	6	4	5	5	5	5	6	7	6	4	5	5	5	5	6	7	6	4	5	5	5	5	6	57.9	57.9	57.9	19.343	178	178	0	211.76	By MS/MS	By MS/MS	By matching	By MS/MS	By MS/MS	By MS/MS
O75608	O75608	4	4	4	Acyl-protein thioesterase 1	LYPLA1	sp|O75608|LYPA1_HUMAN Acyl-protein thioesterase 1 OS=Homo sapiens OX=9606 GN=LYPLA1 PE=1 SV=1	1	4	4	4	2	2	2	2	3	2	2	3	2	2	2	2	3	2	2	3	2	2	2	2	3	2	2	3	24.3	24.3	24.3	24.669	230	230	0	16.814	By MS/MS	By MS/MS	By MS/MS	By MS/MS	By MS/MS	By matching
O75616	O75616	5	5	5	GTPase Era, mitochondrial	ERAL1	sp|O75616|ERAL1_HUMAN GTPase Era, mitochondrial OS=Homo sapiens OX=9606 GN=ERAL1 PE=1 SV=2	1	5	5	5	4	4	3	4	5	4	3	4	4	4	3	4	5	4	3	4	4	4	3	4	5	4	3	4	16.2	16.2	16.2	48.349	437	437	0	8.0139	By MS/MS	By MS/MS	By MS/MS	By MS/MS	By MS/MS	By MS/MS
O75629	O75629	2	2	2	Protein CREG1	CREG1	sp|O75629|CREG1_HUMAN Protein CREG1 OS=Homo sapiens OX=9606 GN=CREG1 PE=1 SV=1	1	2	2	2	1	1	1	1	1	2	1	0	1	1	1	1	1	2	1	0	1	1	1	1	1	2	1	0	10.5	10.5	10.5	24.074	220	220	0.00046361	2.2658	By MS/MS	By MS/MS	By matching	By matching	By MS/MS	By matching
O75643	O75643	62	62	62	U5 small nuclear ribonucleoprotein 200 kDa helicase	SNRNP200	sp|O75643|U520_HUMAN U5 small nuclear ribonucleoprotein 200 kDa helicase OS=Homo sapiens OX=9606 GN=SNRNP200 PE=1 SV=2	1	62	62	62	43	34	33	41	55	55	53	49	43	34	33	41	55	55	53	49	43	34	33	41	55	55	53	49	31.3	31.3	31.3	244.5	2136	2136	0	298.94	By MS/MS	By MS/MS	By MS/MS	By MS/MS	By MS/MS	By MS/MS
O75663	O75663	14	14	14	TIP41-like protein	TIPRL	sp|O75663|TIPRL_HUMAN TIP41-like protein OS=Homo sapiens OX=9606 GN=TIPRL PE=1 SV=2	1	14	14	14	11	7	7	8	11	12	11	12	11	7	7	8	11	12	11	12	11	7	7	8	11	12	11	12	59.9	59.9	59.9	31.444	272	272	0	43.302	By MS/MS	By MS/MS	By MS/MS	By MS/MS	By MS/MS	By MS/MS
O75665	O75665	1	1	1	Oral-facial-digital syndrome 1 protein	OFD1	sp|O75665|OFD1_HUMAN Centriole and centriolar satellite protein OFD1 OS=Homo sapiens OX=9606 GN=OFD1 PE=1 SV=1	1	1	1	1	0	1	0	0	1	0	0	0	0	1	0	0	1	0	0	0	0	1	0	0	1	0	0	0	1.3	1.3	1.3	116.67	1012	1012	0.00024624	2.9553		By matching			By MS/MS
O75683	O75683	6	6	6	Surfeit locus protein 6	SURF6	sp|O75683|SURF6_HUMAN Surfeit locus protein 6 OS=Homo sapiens OX=9606 GN=SURF6 PE=1 SV=3	1	6	6	6	5	4	4	3	6	5	5	4	5	4	4	3	6	5	5	4	5	4	4	3	6	5	5	4	20.8	20.8	20.8	41.45	361	361	0	12.968	By MS/MS	By MS/MS	By MS/MS	By MS/MS	By MS/MS	By MS/MS
O75688	O75688	9	9	7	Protein phosphatase 1B	PPM1B	sp|O75688|PPM1B_HUMAN Protein phosphatase 1B OS=Homo sapiens OX=9606 GN=PPM1B PE=1 SV=1	1	9	9	7	4	5	3	4	8	6	8	6	4	5	3	4	8	6	8	6	3	4	2	3	6	5	7	5	23	23	18.6	52.642	479	479	0	20.305	By MS/MS	By MS/MS	By MS/MS	By MS/MS	By MS/MS	By MS/MS
O75691	O75691	7	7	7	Small subunit processome component 20 homolog	UTP20	sp|O75691|UTP20_HUMAN Small subunit processome component 20 homolog OS=Homo sapiens OX=9606 GN=UTP20 PE=1 SV=3	1	7	7	7	4	4	3	2	4	4	6	3	4	4	3	2	4	4	6	3	4	4	3	2	4	4	6	3	3.2	3.2	3.2	318.38	2785	2785	0	7.8065	By MS/MS	By MS/MS	By MS/MS	By MS/MS	By MS/MS	By MS/MS
O75694	O75694	17	17	17	Nuclear pore complex protein Nup155	NUP155	sp|O75694|NU155_HUMAN Nuclear pore complex protein Nup155 OS=Homo sapiens OX=9606 GN=NUP155 PE=1 SV=1	1	17	17	17	11	11	9	12	16	15	15	15	11	11	9	12	16	15	15	15	11	11	9	12	16	15	15	15	17.7	17.7	17.7	155.2	1391	1391	0	61.077	By MS/MS	By MS/MS	By MS/MS	By MS/MS	By MS/MS	By MS/MS
O75695	O75695	2	2	2	Protein XRP2	RP2	sp|O75695|XRP2_HUMAN Protein XRP2 OS=Homo sapiens OX=9606 GN=RP2 PE=1 SV=4	1	2	2	2	1	2	2	2	1	2	2	2	1	2	2	2	1	2	2	2	1	2	2	2	1	2	2	2	5.1	5.1	5.1	39.641	350	350	0	3.3055	By matching	By MS/MS	By MS/MS	By MS/MS	By MS/MS	By MS/MS
O75717	O75717	20	20	20	WD repeat and HMG-box DNA-binding protein 1	WDHD1	sp|O75717|WDHD1_HUMAN WD repeat and HMG-box DNA-binding protein 1 OS=Homo sapiens OX=9606 GN=WDHD1 PE=1 SV=1	1	20	20	20	13	12	13	14	15	15	16	13	13	12	13	14	15	15	16	13	13	12	13	14	15	15	16	13	22.1	22.1	22.1	125.97	1129	1129	0	141.12	By MS/MS	By MS/MS	By MS/MS	By MS/MS	By MS/MS	By MS/MS
O75718	O75718	3	3	3	Cartilage-associated protein	CRTAP	sp|O75718|CRTAP_HUMAN Cartilage-associated protein OS=Homo sapiens OX=9606 GN=CRTAP PE=1 SV=1	1	3	3	3	2	2	3	2	3	3	3	2	2	2	3	2	3	3	3	2	2	2	3	2	3	3	3	2	9	9	9	46.561	401	401	0	5.3557	By MS/MS	By MS/MS	By MS/MS	By MS/MS	By MS/MS	By MS/MS
O75746	O75746	6	4	4	Calcium-binding mitochondrial carrier protein Aralar1	SLC25A12	sp|O75746|S2512_HUMAN Electrogenic aspartate/glutamate antiporter SLC25A12, mitochondrial OS=Homo sapiens OX=9606 GN=SLC25A12 PE=1 SV=2	1	6	4	4	4	5	4	6	4	4	1	4	3	3	2	4	2	2	0	2	3	3	2	4	2	2	0	2	11.5	7.8	7.8	74.761	678	678	0	4.4293	By MS/MS	By MS/MS	By matching	By MS/MS	By MS/MS	By MS/MS
O75787	O75787	4	4	4	Renin receptor	ATP6AP2	sp|O75787|RENR_HUMAN Renin receptor OS=Homo sapiens OX=9606 GN=ATP6AP2 PE=1 SV=2	1	4	4	4	3	1	1	3	4	3	2	3	3	1	1	3	4	3	2	3	3	1	1	3	4	3	2	3	18.3	18.3	18.3	39.008	350	350	0	11.933	By matching	By matching	By matching	By MS/MS	By MS/MS	By MS/MS
O75792	O75792	6	6	6	Ribonuclease H2 subunit A	RNASEH2A	sp|O75792|RNH2A_HUMAN Ribonuclease H2 subunit A OS=Homo sapiens OX=9606 GN=RNASEH2A PE=1 SV=2	1	6	6	6	5	5	5	5	6	6	5	4	5	5	5	5	6	6	5	4	5	5	5	5	6	6	5	4	33.1	33.1	33.1	33.395	299	299	0	30.013	By MS/MS	By MS/MS	By MS/MS	By MS/MS	By MS/MS	By MS/MS
O75794	O75794	8	8	8	Cell division cycle protein 123 homolog	CDC123	sp|O75794|CD123_HUMAN Translation initiation factor eIF2 assembly protein OS=Homo sapiens OX=9606 GN=CDC123 PE=1 SV=1	1	8	8	8	6	6	6	6	8	7	7	6	6	6	6	6	8	7	7	6	6	6	6	6	8	7	7	6	28	28	28	39.134	336	336	0	13.464	By MS/MS	By MS/MS	By MS/MS	By MS/MS	By MS/MS	By MS/MS
O75817	O75817	2	2	2	Ribonuclease P protein subunit p20	POP7	sp|O75817|POP7_HUMAN Ribonuclease P protein subunit p20 OS=Homo sapiens OX=9606 GN=POP7 PE=1 SV=2	1	2	2	2	1	1	1	1	2	2	2	1	1	1	1	1	2	2	2	1	1	1	1	1	2	2	2	1	19.3	19.3	19.3	15.651	140	140	0	5.6102	By MS/MS	By MS/MS	By matching	By matching	By MS/MS	By MS/MS
O75818	O75818	3	3	3	Ribonuclease P protein subunit p40	RPP40	sp|O75818|RPP40_HUMAN Ribonuclease P protein subunit p40 OS=Homo sapiens OX=9606 GN=RPP40 PE=1 SV=3	1	3	3	3	3	1	2	1	0	0	0	3	3	1	2	1	0	0	0	3	3	1	2	1	0	0	0	3	11	11	11	41.833	363	363	0.00024402	2.8528	By MS/MS	By MS/MS	By matching	By MS/MS
O75821	O75821	20	20	20	Eukaryotic translation initiation factor 3 subunit G	EIF3G	sp|O75821|EIF3G_HUMAN Eukaryotic translation initiation factor 3 subunit G OS=Homo sapiens OX=9606 GN=EIF3G PE=1 SV=2	1	20	20	20	15	15	17	15	18	18	19	18	15	15	17	15	18	18	19	18	15	15	17	15	18	18	19	18	57.5	57.5	57.5	35.611	320	320	0	170.22	By MS/MS	By MS/MS	By MS/MS	By MS/MS	By MS/MS	By MS/MS
O75822	O75822	11	11	11	Eukaryotic translation initiation factor 3 subunit J	EIF3J	sp|O75822|EIF3J_HUMAN Eukaryotic translation initiation factor 3 subunit J OS=Homo sapiens OX=9606 GN=EIF3J PE=1 SV=2	1	11	11	11	8	7	8	8	11	10	9	9	8	7	8	8	11	10	9	9	8	7	8	8	11	10	9	9	55.4	55.4	55.4	29.062	258	258	0	94.565	By MS/MS	By MS/MS	By MS/MS	By MS/MS	By MS/MS	By MS/MS
O75828	O75828	11	8	8	Carbonyl reductase [NADPH] 3	CBR3	sp|O75828|CBR3_HUMAN Carbonyl reductase [NADPH] 3 OS=Homo sapiens OX=9606 GN=CBR3 PE=1 SV=3	1	11	8	8	9	8	9	10	9	10	10	9	6	5	6	7	6	7	7	6	6	5	6	7	6	7	7	6	49.5	36.1	36.1	30.85	277	277	0	12.204	By MS/MS	By MS/MS	By MS/MS	By MS/MS	By MS/MS	By MS/MS
O75832	O75832	12	12	12	26S proteasome non-ATPase regulatory subunit 10	PSMD10	sp|O75832|PSD10_HUMAN 26S proteasome non-ATPase regulatory subunit 10 OS=Homo sapiens OX=9606 GN=PSMD10 PE=1 SV=1	1	12	12	12	9	8	9	8	10	11	10	7	9	8	9	8	10	11	10	7	9	8	9	8	10	11	10	7	76.1	76.1	76.1	24.428	226	226	0	100.26	By MS/MS	By MS/MS	By MS/MS	By MS/MS	By MS/MS	By MS/MS
O75844	O75844	8	8	8	CAAX prenyl protease 1 homolog	ZMPSTE24	sp|O75844|FACE1_HUMAN CAAX prenyl protease 1 homolog OS=Homo sapiens OX=9606 GN=ZMPSTE24 PE=1 SV=2	1	8	8	8	7	8	7	7	8	7	6	6	7	8	7	7	8	7	6	6	7	8	7	7	8	7	6	6	16.8	16.8	16.8	54.812	475	475	0	24.838	By MS/MS	By MS/MS	By MS/MS	By MS/MS	By MS/MS	By MS/MS
O75874	O75874	23	23	21	Isocitrate dehydrogenase [NADP] cytoplasmic	IDH1	sp|O75874|IDHC_HUMAN Isocitrate dehydrogenase [NADP] cytoplasmic OS=Homo sapiens OX=9606 GN=IDH1 PE=1 SV=2	1	23	23	21	17	16	16	16	20	19	18	18	17	16	16	16	20	19	18	18	16	15	15	15	18	18	17	17	58	58	54.1	46.659	414	414	0	103.78	By MS/MS	By MS/MS	By MS/MS	By MS/MS	By MS/MS	By MS/MS
O75879	O75879	2	2	2	Glutamyl-tRNA(Gln) amidotransferase subunit B, mitochondrial	GATB	sp|O75879|GATB_HUMAN Glutamyl-tRNA(Gln) amidotransferase subunit B, mitochondrial OS=Homo sapiens OX=9606 GN=GATB PE=1 SV=1	1	2	2	2	2	2	1	2	1	2	2	1	2	2	1	2	1	2	2	1	2	2	1	2	1	2	2	1	4.3	4.3	4.3	61.863	557	557	0.00023305	2.3255	By MS/MS	By MS/MS	By matching	By matching	By matching	By MS/MS
O75880	O75880	2	2	2	Protein SCO1 homolog, mitochondrial	SCO1	sp|O75880|SCO1_HUMAN Protein SCO1 homolog, mitochondrial OS=Homo sapiens OX=9606 GN=SCO1 PE=1 SV=1	1	2	2	2	1	0	0	2	1	1	1	1	1	0	0	2	1	1	1	1	1	0	0	2	1	1	1	1	12	12	12	33.814	301	301	0	7.0876	By matching			By MS/MS	By MS/MS	By MS/MS
O75886	O75886	4	3	3	Signal transducing adapter molecule 2	STAM2	sp|O75886|STAM2_HUMAN Signal transducing adapter molecule 2 OS=Homo sapiens OX=9606 GN=STAM2 PE=1 SV=1	1	4	3	3	4	3	3	3	3	3	4	3	3	2	2	2	2	2	3	2	3	2	2	2	2	2	3	2	9.5	7.6	7.6	58.164	525	525	0	5.1145	By MS/MS	By MS/MS	By matching	By MS/MS	By MS/MS	By MS/MS
O75909	O75909	1	1	1	Cyclin-K	CCNK	sp|O75909|CCNK_HUMAN Cyclin-K OS=Homo sapiens OX=9606 GN=CCNK PE=1 SV=2	1	1	1	1	0	1	0	0	0	1	1	0	0	1	0	0	0	1	1	0	0	1	0	0	0	1	1	0	2.8	2.8	2.8	64.239	580	580	0	10.828		By matching				By MS/MS
O75915	O75915	3	3	3	PRA1 family protein 3	ARL6IP5	sp|O75915|PRAF3_HUMAN PRA1 family protein 3 OS=Homo sapiens OX=9606 GN=ARL6IP5 PE=1 SV=1	1	3	3	3	1	1	1	2	2	2	1	2	1	1	1	2	2	2	1	2	1	1	1	2	2	2	1	2	21.8	21.8	21.8	21.614	188	188	0	7.1755	By matching	By matching	By MS/MS	By MS/MS	By MS/MS	By MS/MS
O75934	O75934	8	8	8	Pre-mRNA-splicing factor SPF27	BCAS2	sp|O75934|SPF27_HUMAN Pre-mRNA-splicing factor SPF27 OS=Homo sapiens OX=9606 GN=BCAS2 PE=1 SV=1	1	8	8	8	5	6	6	6	7	6	6	6	5	6	6	6	7	6	6	6	5	6	6	6	7	6	6	6	36.9	36.9	36.9	26.131	225	225	0	34.435	By MS/MS	By MS/MS	By MS/MS	By MS/MS	By MS/MS	By MS/MS
O75935	O75935	9	9	9	Dynactin subunit 3	DCTN3	sp|O75935|DCTN3_HUMAN Dynactin subunit 3 OS=Homo sapiens OX=9606 GN=DCTN3 PE=1 SV=1	1	9	9	9	8	8	8	7	7	8	8	8	8	8	8	7	7	8	8	8	8	8	8	7	7	8	8	8	35.5	35.5	35.5	21.119	186	186	0	8.7438	By MS/MS	By MS/MS	By MS/MS	By MS/MS	By MS/MS	By MS/MS
O75937	O75937	16	16	16	DnaJ homolog subfamily C member 8	DNAJC8	sp|O75937|DNJC8_HUMAN DnaJ homolog subfamily C member 8 OS=Homo sapiens OX=9606 GN=DNAJC8 PE=1 SV=2	1	16	16	16	15	12	12	13	15	13	14	14	15	12	12	13	15	13	14	14	15	12	12	13	15	13	14	14	60.5	60.5	60.5	29.841	253	253	0	233.2	By MS/MS	By MS/MS	By MS/MS	By MS/MS	By MS/MS	By MS/MS
O75940	O75940	8	8	8	Survival of motor neuron-related-splicing factor 30	SMNDC1	sp|O75940|SPF30_HUMAN Survival of motor neuron-related-splicing factor 30 OS=Homo sapiens OX=9606 GN=SMNDC1 PE=1 SV=1	1	8	8	8	6	4	6	5	6	7	7	6	6	4	6	5	6	7	7	6	6	4	6	5	6	7	7	6	46.6	46.6	46.6	26.711	238	238	0	63.51	By MS/MS	By MS/MS	By MS/MS	By MS/MS	By MS/MS	By MS/MS
O75947	O75947	12	12	12	ATP synthase subunit d, mitochondrial	ATP5H	sp|O75947|ATP5H_HUMAN ATP synthase subunit d, mitochondrial OS=Homo sapiens OX=9606 GN=ATP5PD PE=1 SV=3	1	12	12	12	6	6	6	5	10	9	9	5	6	6	6	5	10	9	9	5	6	6	6	5	10	9	9	5	77	77	77	18.491	161	161	0	24.891	By MS/MS	By MS/MS	By MS/MS	By MS/MS	By MS/MS	By MS/MS
O75955	O75955	10	10	10	Flotillin-1	FLOT1	sp|O75955|FLOT1_HUMAN Flotillin-1 OS=Homo sapiens OX=9606 GN=FLOT1 PE=1 SV=3	1	10	10	10	7	8	9	7	9	8	8	9	7	8	9	7	9	8	8	9	7	8	9	7	9	8	8	9	33.5	33.5	33.5	47.355	427	427	0	34.24	By MS/MS	By MS/MS	By MS/MS	By MS/MS	By MS/MS	By MS/MS
O75964	O75964	6	6	6	ATP synthase subunit g, mitochondrial	ATP5L	sp|O75964|ATP5L_HUMAN ATP synthase subunit g, mitochondrial OS=Homo sapiens OX=9606 GN=ATP5MG PE=1 SV=3	1	6	6	6	4	4	4	4	6	6	6	5	4	4	4	4	6	6	6	5	4	4	4	4	6	6	6	5	47.6	47.6	47.6	11.428	103	103	0	27.801	By MS/MS	By MS/MS	By MS/MS	By MS/MS	By MS/MS	By MS/MS
O75976	O75976	7	7	7	Carboxypeptidase D	CPD	sp|O75976|CBPD_HUMAN Carboxypeptidase D OS=Homo sapiens OX=9606 GN=CPD PE=1 SV=2	1	7	7	7	5	5	5	6	5	4	5	2	5	5	5	6	5	4	5	2	5	5	5	6	5	4	5	2	8.7	8.7	8.7	152.93	1380	1380	0	25.282	By MS/MS	By MS/MS	By MS/MS	By MS/MS	By MS/MS	By MS/MS
O76003	O76003	19	19	19	Glutaredoxin-3	GLRX3	sp|O76003|GLRX3_HUMAN Glutaredoxin-3 OS=Homo sapiens OX=9606 GN=GLRX3 PE=1 SV=2	1	19	19	19	17	15	17	14	17	17	18	17	17	15	17	14	17	17	18	17	17	15	17	14	17	17	18	17	51	51	51	37.432	335	335	0	172.64	By MS/MS	By MS/MS	By MS/MS	By MS/MS	By MS/MS	By MS/MS
O76021	O76021	30	30	30	Ribosomal L1 domain-containing protein 1	RSL1D1	sp|O76021|RL1D1_HUMAN Ribosomal L1 domain-containing protein 1 OS=Homo sapiens OX=9606 GN=RSL1D1 PE=1 SV=3	1	30	30	30	22	24	24	22	24	25	29	25	22	24	24	22	24	25	29	25	22	24	24	22	24	25	29	25	49.6	49.6	49.6	54.972	490	490	0	138.77	By MS/MS	By MS/MS	By MS/MS	By MS/MS	By MS/MS	By MS/MS
O76024	O76024	3	3	3	Wolframin	WFS1	sp|O76024|WFS1_HUMAN Wolframin OS=Homo sapiens OX=9606 GN=WFS1 PE=1 SV=2	1	3	3	3	1	1	0	2	2	2	1	2	1	1	0	2	2	2	1	2	1	1	0	2	2	2	1	2	6.2	6.2	6.2	100.29	890	890	0	7.4997	By MS/MS	By matching		By MS/MS	By MS/MS	By MS/MS
O76031	O76031	17	17	17	ATP-dependent Clp protease ATP-binding subunit clpX-like, mitochondrial	CLPX	sp|O76031|CLPX_HUMAN ATP-dependent Clp protease ATP-binding subunit clpX-like, mitochondrial OS=Homo sapiens OX=9606 GN=CLPX PE=1 SV=2	1	17	17	17	13	15	14	14	16	15	16	14	13	15	14	14	16	15	16	14	13	15	14	14	16	15	16	14	31.9	31.9	31.9	69.223	633	633	0	47.879	By MS/MS	By MS/MS	By MS/MS	By MS/MS	By MS/MS	By MS/MS
O76071	O76071	7	7	7	Probable cytosolic iron-sulfur protein assembly protein CIAO1	CIAO1	sp|O76071|CIAO1_HUMAN Probable cytosolic iron-sulfur protein assembly protein CIAO1 OS=Homo sapiens OX=9606 GN=CIAO1 PE=1 SV=1	1	7	7	7	0	1	2	2	3	4	4	2	0	1	2	2	3	4	4	2	0	1	2	2	3	4	4	2	28.9	28.9	28.9	37.84	339	339	0	18.874		By MS/MS	By MS/MS	By MS/MS	By MS/MS	By MS/MS
O76080	O76080	5	5	4	AN1-type zinc finger protein 5	ZFAND5	sp|O76080|ZFAN5_HUMAN AN1-type zinc finger protein 5 OS=Homo sapiens OX=9606 GN=ZFAND5 PE=1 SV=1	1	5	5	4	5	4	4	4	5	5	5	5	5	4	4	4	5	5	5	5	4	3	3	3	4	4	4	4	40.4	40.4	35.7	23.132	213	213	0	133.41	By MS/MS	By MS/MS	By MS/MS	By MS/MS	By MS/MS	By MS/MS
O76094	O76094	27	27	27	Signal recognition particle subunit SRP72	SRP72	sp|O76094|SRP72_HUMAN Signal recognition particle subunit SRP72 OS=Homo sapiens OX=9606 GN=SRP72 PE=1 SV=3	1	27	27	27	18	20	19	17	22	22	23	19	18	20	19	17	22	22	23	19	18	20	19	17	22	22	23	19	48.9	48.9	48.9	74.605	671	671	0	125.83	By MS/MS	By MS/MS	By MS/MS	By MS/MS	By MS/MS	By MS/MS
O77932	O77932	1	1	1	Decapping and exoribonuclease protein	DXO	sp|O77932|DXO_HUMAN Decapping and exoribonuclease protein OS=Homo sapiens OX=9606 GN=DXO PE=1 SV=2	1	1	1	1	1	1	1	1	1	1	1	1	1	1	1	1	1	1	1	1	1	1	1	1	1	1	1	1	6.3	6.3	6.3	44.928	396	396	0.0023965	1.5777	By MS/MS	By matching	By matching	By matching	By matching	By matching
O94760	O94760	6	6	6	N(G),N(G)-dimethylarginine dimethylaminohydrolase 1	DDAH1	sp|O94760|DDAH1_HUMAN N(G),N(G)-dimethylarginine dimethylaminohydrolase 1 OS=Homo sapiens OX=9606 GN=DDAH1 PE=1 SV=3	1	6	6	6	4	5	4	5	5	4	4	4	4	5	4	5	5	4	4	4	4	5	4	5	5	4	4	4	30.2	30.2	30.2	31.121	285	285	0	6.388	By matching	By MS/MS	By MS/MS	By MS/MS	By MS/MS	By MS/MS
O94761	O94761	3	3	3	ATP-dependent DNA helicase Q4	RECQL4	sp|O94761|RECQ4_HUMAN ATP-dependent DNA helicase Q4 OS=Homo sapiens OX=9606 GN=RECQL4 PE=1 SV=2	1	3	3	3	2	2	1	2	2	3	3	2	2	2	1	2	2	3	3	2	2	2	1	2	2	3	3	2	3.1	3.1	3.1	133.07	1208	1208	0	3.28	By MS/MS	By matching	By matching	By matching	By MS/MS	By MS/MS
O94763	O94763	6	6	6	Unconventional prefoldin RPB5 interactor 1	URI1	sp|O94763|RMP_HUMAN Unconventional prefoldin RPB5 interactor 1 OS=Homo sapiens OX=9606 GN=URI1 PE=1 SV=3	1	6	6	6	6	5	5	4	4	4	3	4	6	5	5	4	4	4	3	4	6	5	5	4	4	4	3	4	22.1	22.1	22.1	59.832	535	535	0	13.529	By MS/MS	By MS/MS	By MS/MS	By matching	By MS/MS	By MS/MS
O94776	O94776	28	28	26	Metastasis-associated protein MTA2	MTA2	sp|O94776|MTA2_HUMAN Metastasis-associated protein MTA2 OS=Homo sapiens OX=9606 GN=MTA2 PE=1 SV=1	1	28	28	26	18	20	18	18	25	23	22	21	18	20	18	18	25	23	22	21	17	19	17	17	23	21	20	20	49.7	49.7	46.6	75.022	668	668	0	86.356	By MS/MS	By MS/MS	By MS/MS	By MS/MS	By MS/MS	By MS/MS
O94782	O94782	2	2	2	Ubiquitin carboxyl-terminal hydrolase 1	USP1	sp|O94782|UBP1_HUMAN Ubiquitin carboxyl-terminal hydrolase 1 OS=Homo sapiens OX=9606 GN=USP1 PE=1 SV=1	1	2	2	2	2	1	0	1	1	0	2	1	2	1	0	1	1	0	2	1	2	1	0	1	1	0	2	1	2.8	2.8	2.8	88.206	785	785	0.00023502	2.3982	By MS/MS	By matching		By matching	By matching
O94788	O94788	22	20	19	Retinal dehydrogenase 2	ALDH1A2	sp|O94788|AL1A2_HUMAN Retinal dehydrogenase 2 OS=Homo sapiens OX=9606 GN=ALDH1A2 PE=1 SV=3	1	22	20	19	17	16	16	14	19	17	18	20	15	14	14	12	17	15	16	18	14	13	13	11	16	14	15	17	44.6	42.9	41.1	56.723	518	518	0	163.11	By MS/MS	By MS/MS	By MS/MS	By MS/MS	By MS/MS	By MS/MS
O94804	O94804	3	3	3	Serine/threonine-protein kinase 10	STK10	sp|O94804|STK10_HUMAN Serine/threonine-protein kinase 10 OS=Homo sapiens OX=9606 GN=STK10 PE=1 SV=1	1	3	3	3	2	3	3	3	3	3	2	3	2	3	3	3	3	3	2	3	2	3	3	3	3	3	2	3	5.4	5.4	5.4	112.13	968	968	0	8.1209	By MS/MS	By MS/MS	By MS/MS	By MS/MS	By MS/MS	By MS/MS
O94806;Q15139	O94806;Q15139	2;2	2;2	2;2	Serine/threonine-protein kinase D3;Serine/threonine-protein kinase D1	PRKD3;PRKD1	sp|O94806|KPCD3_HUMAN Serine/threonine-protein kinase D3 OS=Homo sapiens OX=9606 GN=PRKD3 PE=1 SV=1;sp|Q15139|KPCD1_HUMAN Serine/threonine-protein kinase D1 OS=Homo sapiens OX=9606 GN=PRKD1 PE=1 SV=2	2	2	2	2	2	1	2	1	1	1	0	1	2	1	2	1	1	1	0	1	2	1	2	1	1	1	0	1	3.3	3.3	3.3	100.47	890	890;912	0	4.282	By MS/MS	By MS/MS	By matching	By MS/MS	By matching	By matching
O94813	O94813	9	9	9	Slit homolog 2 protein;Slit homolog 2 protein N-product;Slit homolog 2 protein C-product	SLIT2	sp|O94813|SLIT2_HUMAN Slit homolog 2 protein OS=Homo sapiens OX=9606 GN=SLIT2 PE=1 SV=1	1	9	9	9	4	1	4	4	7	7	5	8	4	1	4	4	7	7	5	8	4	1	4	4	7	7	5	8	10.1	10.1	10.1	169.87	1529	1529	0	19.177	By matching	By matching	By MS/MS	By MS/MS	By MS/MS	By MS/MS
O94826	O94826	21	21	21	Mitochondrial import receptor subunit TOM70	TOMM70A	sp|O94826|TOM70_HUMAN Mitochondrial import receptor subunit TOM70 OS=Homo sapiens OX=9606 GN=TOMM70 PE=1 SV=1	1	21	21	21	15	15	15	18	17	14	17	18	15	15	15	18	17	14	17	18	15	15	15	18	17	14	17	18	46.1	46.1	46.1	67.454	608	608	0	77.271	By MS/MS	By MS/MS	By MS/MS	By MS/MS	By MS/MS	By MS/MS
O94830	O94830	2	2	2	Phospholipase DDHD2	DDHD2	sp|O94830|DDHD2_HUMAN Phospholipase DDHD2 OS=Homo sapiens OX=9606 GN=DDHD2 PE=1 SV=2	1	2	2	2	2	1	0	2	2	0	0	1	2	1	0	2	2	0	0	1	2	1	0	2	2	0	0	1	4.9	4.9	4.9	81.031	711	711	0	3.8586	By MS/MS	By matching		By MS/MS	By MS/MS
O94832	O94832	3	3	3	Unconventional myosin-Id	MYO1D	sp|O94832|MYO1D_HUMAN Unconventional myosin-Id OS=Homo sapiens OX=9606 GN=MYO1D PE=1 SV=2	1	3	3	3	1	2	2	2	2	3	1	2	1	2	2	2	2	3	1	2	1	2	2	2	2	3	1	2	3.3	3.3	3.3	116.2	1006	1006	0.00024691	3.005	By MS/MS	By matching	By matching	By MS/MS	By MS/MS	By matching
O94842;O15405;Q96NM4;O94900	O94842	5;2;1;1	5;2;1;1	5;2;1;1	TOX high mobility group box family member 4	TOX4	sp|O94842|TOX4_HUMAN TOX high mobility group box family member 4 OS=Homo sapiens OX=9606 GN=TOX4 PE=1 SV=1	4	5	5	5	3	3	4	2	3	2	2	2	3	3	4	2	3	2	2	2	3	3	4	2	3	2	2	2	9.7	9.7	9.7	66.194	621	621;576;488;526	0	16.041	By matching	By MS/MS	By MS/MS	By matching	By MS/MS	By matching
O94855	O94855	9	7	7	Protein transport protein Sec24D	SEC24D	sp|O94855|SC24D_HUMAN Protein transport protein Sec24D OS=Homo sapiens OX=9606 GN=SEC24D PE=1 SV=2	1	9	7	7	3	5	4	5	7	7	7	5	3	5	3	5	6	5	5	4	3	5	3	5	6	5	5	4	12.7	11.2	11.2	113.01	1032	1032	0	12.497	By MS/MS	By MS/MS	By matching	By MS/MS	By MS/MS	By MS/MS
O94874	O94874	9	9	9	E3 UFM1-protein ligase 1	UFL1	sp|O94874|UFL1_HUMAN E3 UFM1-protein ligase 1 OS=Homo sapiens OX=9606 GN=UFL1 PE=1 SV=2	1	9	9	9	6	5	5	7	8	8	8	4	6	5	5	7	8	8	8	4	6	5	5	7	8	8	8	4	13.7	13.7	13.7	89.594	794	794	0	12.236	By MS/MS	By MS/MS	By MS/MS	By MS/MS	By MS/MS	By MS/MS
O94887	O94887	2	2	2	FERM, RhoGEF and pleckstrin domain-containing protein 2	FARP2	sp|O94887|FARP2_HUMAN FERM, ARHGEF and pleckstrin domain-containing protein 2 OS=Homo sapiens OX=9606 GN=FARP2 PE=1 SV=3	1	2	2	2	1	1	0	1	1	0	0	2	1	1	0	1	1	0	0	2	1	1	0	1	1	0	0	2	3.4	3.4	3.4	119.89	1054	1054	0.00046041	2.2162	By matching	By matching		By MS/MS	By matching
O94888	O94888	9	9	9	UBX domain-containing protein 7	UBXN7	sp|O94888|UBXN7_HUMAN UBX domain-containing protein 7 OS=Homo sapiens OX=9606 GN=UBXN7 PE=1 SV=2	1	9	9	9	7	6	5	5	6	8	8	6	7	6	5	5	6	8	8	6	7	6	5	5	6	8	8	6	25.4	25.4	25.4	54.862	489	489	0	30.652	By MS/MS	By MS/MS	By MS/MS	By MS/MS	By MS/MS	By MS/MS
O94901	O94901	3	3	3	SUN domain-containing protein 1	SUN1	sp|O94901|SUN1_HUMAN SUN domain-containing protein 1 OS=Homo sapiens OX=9606 GN=SUN1 PE=1 SV=4	1	3	3	3	1	1	0	0	2	2	3	1	1	1	0	0	2	2	3	1	1	1	0	0	2	2	3	1	5.7	5.7	5.7	87.109	785	785	0	6.5359	By matching	By matching			By MS/MS	By MS/MS
O94903	O94903	10	10	10	Proline synthase co-transcribed bacterial homolog protein	PROSC	sp|O94903|PLPHP_HUMAN Pyridoxal phosphate homeostasis protein OS=Homo sapiens OX=9606 GN=PLPBP PE=1 SV=1	1	10	10	10	8	6	7	7	8	7	6	8	8	6	7	7	8	7	6	8	8	6	7	7	8	7	6	8	42.5	42.5	42.5	30.344	275	275	0	19.804	By MS/MS	By MS/MS	By MS/MS	By MS/MS	By MS/MS	By matching
O94905	O94905	11	11	9	Erlin-2	ERLIN2	sp|O94905|ERLN2_HUMAN Erlin-2 OS=Homo sapiens OX=9606 GN=ERLIN2 PE=1 SV=1	1	11	11	9	10	10	10	9	10	11	10	9	10	10	10	9	10	11	10	9	8	9	9	8	8	9	9	8	32.2	32.2	30.1	37.839	339	339	0	52.189	By MS/MS	By MS/MS	By MS/MS	By MS/MS	By MS/MS	By MS/MS
O94906	O94906	20	20	20	Pre-mRNA-processing factor 6	PRPF6	sp|O94906|PRP6_HUMAN Pre-mRNA-processing factor 6 OS=Homo sapiens OX=9606 GN=PRPF6 PE=1 SV=1	1	20	20	20	14	14	12	14	18	15	16	15	14	14	12	14	18	15	16	15	14	14	12	14	18	15	16	15	24.8	24.8	24.8	106.92	941	941	0	118.07	By MS/MS	By MS/MS	By MS/MS	By MS/MS	By MS/MS	By MS/MS
O94913	O94913	6	6	6	Pre-mRNA cleavage complex 2 protein Pcf11	PCF11	sp|O94913|PCF11_HUMAN Pre-mRNA cleavage complex 2 protein Pcf11 OS=Homo sapiens OX=9606 GN=PCF11 PE=1 SV=3	1	6	6	6	2	1	5	4	4	3	3	6	2	1	5	4	4	3	3	6	2	1	5	4	4	3	3	6	6.8	6.8	6.8	173.05	1555	1555	0	12.712	By matching	By matching	By MS/MS	By matching	By MS/MS	By MS/MS
O94919	O94919	2	2	2	Endonuclease domain-containing 1 protein	ENDOD1	sp|O94919|ENDD1_HUMAN Endonuclease domain-containing 1 protein OS=Homo sapiens OX=9606 GN=ENDOD1 PE=1 SV=2	1	2	2	2	1	2	1	1	2	1	1	1	1	2	1	1	2	1	1	1	1	2	1	1	2	1	1	1	6	6	6	55.016	500	500	0.00024845	3.0832	By matching	By MS/MS	By matching	By MS/MS	By matching	By matching
O94925	O94925	16	16	16	Glutaminase kidney isoform, mitochondrial	GLS	sp|O94925|GLSK_HUMAN Glutaminase kidney isoform, mitochondrial OS=Homo sapiens OX=9606 GN=GLS PE=1 SV=1	1	16	16	16	13	14	10	13	15	13	11	13	13	14	10	13	15	13	11	13	13	14	10	13	15	13	11	13	30.2	30.2	30.2	73.46	669	669	0	142.48	By MS/MS	By MS/MS	By MS/MS	By MS/MS	By MS/MS	By MS/MS
O94927	O94927	3	3	3	HAUS augmin-like complex subunit 5	HAUS5	sp|O94927|HAUS5_HUMAN HAUS augmin-like complex subunit 5 OS=Homo sapiens OX=9606 GN=HAUS5 PE=1 SV=2	1	3	3	3	1	1	1	3	2	2	2	1	1	1	1	3	2	2	2	1	1	1	1	3	2	2	2	1	5.8	5.8	5.8	71.682	633	633	0	4.3362	By matching	By matching	By matching	By MS/MS	By MS/MS	By MS/MS
O94953	O94953	3	3	3	Lysine-specific demethylase 4B	KDM4B	sp|O94953|KDM4B_HUMAN Lysine-specific demethylase 4B OS=Homo sapiens OX=9606 GN=KDM4B PE=1 SV=4	1	3	3	3	1	1	0	1	2	2	2	1	1	1	0	1	2	2	2	1	1	1	0	1	2	2	2	1	3.2	3.2	3.2	121.9	1096	1096	0.00023764	2.5041	By MS/MS	By MS/MS		By matching	By MS/MS	By MS/MS
O94966	O94966	16	16	16	Ubiquitin carboxyl-terminal hydrolase 19	USP19	sp|O94966|UBP19_HUMAN Ubiquitin carboxyl-terminal hydrolase 19 OS=Homo sapiens OX=9606 GN=USP19 PE=1 SV=2	1	16	16	16	11	11	11	12	15	12	15	14	11	11	11	12	15	12	15	14	11	11	11	12	15	12	15	14	20.9	20.9	20.9	145.65	1318	1318	0	115.73	By MS/MS	By MS/MS	By MS/MS	By MS/MS	By MS/MS	By MS/MS
O94973	O94973	16	11	11	AP-2 complex subunit alpha-2	AP2A2	sp|O94973|AP2A2_HUMAN AP-2 complex subunit alpha-2 OS=Homo sapiens OX=9606 GN=AP2A2 PE=1 SV=2	1	16	11	11	12	8	10	9	13	13	13	14	9	4	6	6	10	9	9	9	9	4	6	6	10	9	9	9	22.5	16.3	16.3	103.96	939	939	0	22.15	By MS/MS	By MS/MS	By MS/MS	By MS/MS	By MS/MS	By MS/MS
O94979	O94979	28	28	28	Protein transport protein Sec31A	SEC31A	sp|O94979|SC31A_HUMAN Protein transport protein Sec31A OS=Homo sapiens OX=9606 GN=SEC31A PE=1 SV=3	1	28	28	28	23	19	21	21	22	21	23	18	23	19	21	21	22	21	23	18	23	19	21	21	22	21	23	18	27.2	27.2	27.2	133.01	1220	1220	0	67.609	By MS/MS	By MS/MS	By MS/MS	By MS/MS	By MS/MS	By MS/MS
O94992;Q96MH2	O94992	8;1	8;1	8;1	Protein HEXIM1	HEXIM1	sp|O94992|HEXI1_HUMAN Protein HEXIM1 OS=Homo sapiens OX=9606 GN=HEXIM1 PE=1 SV=1	2	8	8	8	3	6	5	4	5	5	4	4	3	6	5	4	5	5	4	4	3	6	5	4	5	5	4	4	32.9	32.9	32.9	40.623	359	359;286	0	42.681	By MS/MS	By MS/MS	By MS/MS	By MS/MS	By MS/MS	By MS/MS
O95059	O95059	2	2	2	Ribonuclease P protein subunit p14	RPP14	sp|O95059|RPP14_HUMAN Ribonuclease P protein subunit p14 OS=Homo sapiens OX=9606 GN=RPP14 PE=1 SV=3	1	2	2	2	2	0	1	1	2	2	0	2	2	0	1	1	2	2	0	2	2	0	1	1	2	2	0	2	20.2	20.2	20.2	13.693	124	124	0.00045579	2.0963	By matching		By matching	By matching	By MS/MS	By matching
O95067	O95067	3	3	3	G2/mitotic-specific cyclin-B2	CCNB2	sp|O95067|CCNB2_HUMAN G2/mitotic-specific cyclin-B2 OS=Homo sapiens OX=9606 GN=CCNB2 PE=1 SV=1	1	3	3	3	2	2	2	2	3	2	3	1	2	2	2	2	3	2	3	1	2	2	2	2	3	2	3	1	11.8	11.8	11.8	45.281	398	398	0	10.58	By MS/MS	By matching	By MS/MS	By MS/MS	By MS/MS	By MS/MS
O95070	O95070	1	1	1	Protein YIF1A	YIF1A	sp|O95070|YIF1A_HUMAN Protein YIF1A OS=Homo sapiens OX=9606 GN=YIF1A PE=1 SV=2	1	1	1	1	1	0	1	1	1	1	1	1	1	0	1	1	1	1	1	1	1	0	1	1	1	1	1	1	4.1	4.1	4.1	32.011	293	293	0	4.3714	By MS/MS		By MS/MS	By MS/MS	By MS/MS	By MS/MS
O95071	O95071	13	13	13	E3 ubiquitin-protein ligase UBR5	UBR5	sp|O95071|UBR5_HUMAN E3 ubiquitin-protein ligase UBR5 OS=Homo sapiens OX=9606 GN=UBR5 PE=1 SV=2	1	13	13	13	8	7	8	10	9	9	6	11	8	7	8	10	9	9	6	11	8	7	8	10	9	9	6	11	7.5	7.5	7.5	309.35	2799	2799	0	23.967	By MS/MS	By MS/MS	By MS/MS	By MS/MS	By MS/MS	By MS/MS
O95104	O95104	11	11	10	Splicing factor, arginine/serine-rich 15	SCAF4	sp|O95104|SCAF4_HUMAN SR-related and CTD-associated factor 4 OS=Homo sapiens OX=9606 GN=SCAF4 PE=1 SV=3	1	11	11	10	9	8	8	7	9	10	9	9	9	8	8	7	9	10	9	9	8	8	8	7	8	9	9	8	13.4	13.4	12.4	125.87	1147	1147	0	47.227	By MS/MS	By MS/MS	By MS/MS	By MS/MS	By MS/MS	By MS/MS
O95139;Q7Z6M2	O95139;Q7Z6M2	2;1	2;1	2;1	NADH dehydrogenase [ubiquinone] 1 beta subcomplex subunit 6;F-box only protein 33	NDUFB6;FBXO33	sp|O95139|NDUB6_HUMAN NADH dehydrogenase [ubiquinone] 1 beta subcomplex subunit 6 OS=Homo sapiens OX=9606 GN=NDUFB6 PE=1 SV=3;sp|Q7Z6M2|FBX33_HUMAN F-box only protein 33 OS=Homo sapiens OX=9606 GN=FBXO33 PE=1 SV=1	2	2	2	2	1	1	1	1	1	2	2	1	1	1	1	1	1	2	2	1	1	1	1	1	1	2	2	1	19.5	19.5	19.5	15.489	128	128;555	0	4.4301	By matching	By matching	By matching	By matching	By MS/MS	By MS/MS
O95149	O95149	3	3	3	Snurportin-1	SNUPN	sp|O95149|SPN1_HUMAN Snurportin-1 OS=Homo sapiens OX=9606 GN=SNUPN PE=1 SV=1	1	3	3	3	2	2	3	2	2	2	2	2	2	2	3	2	2	2	2	2	2	2	3	2	2	2	2	2	8.1	8.1	8.1	41.142	360	360	0.00023923	2.5995	By MS/MS	By matching	By matching	By MS/MS	By MS/MS	By MS/MS
O95155	O95155	5	5	5	Ubiquitin conjugation factor E4 B	UBE4B	sp|O95155|UBE4B_HUMAN Ubiquitin conjugation factor E4 B OS=Homo sapiens OX=9606 GN=UBE4B PE=1 SV=1	1	5	5	5	3	1	3	4	4	3	4	3	3	1	3	4	4	3	4	3	3	1	3	4	4	3	4	3	6.2	6.2	6.2	146.18	1302	1302	0	5.6364	By MS/MS	By MS/MS	By MS/MS	By MS/MS	By MS/MS	By MS/MS
O95163	O95163	13	13	13	Elongator complex protein 1	IKBKAP	sp|O95163|ELP1_HUMAN Elongator complex protein 1 OS=Homo sapiens OX=9606 GN=ELP1 PE=1 SV=3	1	13	13	13	7	8	8	9	11	12	12	8	7	8	8	9	11	12	12	8	7	8	8	9	11	12	12	8	17	17	17	150.25	1332	1332	0	58.145	By MS/MS	By MS/MS	By MS/MS	By MS/MS	By MS/MS	By MS/MS
O95167	O95167	2	2	2	NADH dehydrogenase [ubiquinone] 1 alpha subcomplex subunit 3	NDUFA3	sp|O95167|NDUA3_HUMAN NADH dehydrogenase [ubiquinone] 1 alpha subcomplex subunit 3 OS=Homo sapiens OX=9606 GN=NDUFA3 PE=1 SV=1	1	2	2	2	1	1	1	1	1	2	1	2	1	1	1	1	1	2	1	2	1	1	1	1	1	2	1	2	50	50	50	9.2787	84	84	0	6.8317	By MS/MS	By matching	By MS/MS	By MS/MS	By MS/MS	By MS/MS
O95168	O95168	6	6	6	NADH dehydrogenase [ubiquinone] 1 beta subcomplex subunit 4	NDUFB4	sp|O95168|NDUB4_HUMAN NADH dehydrogenase [ubiquinone] 1 beta subcomplex subunit 4 OS=Homo sapiens OX=9606 GN=NDUFB4 PE=1 SV=3	1	6	6	6	6	6	6	6	6	6	5	6	6	6	6	6	6	6	5	6	6	6	6	6	6	6	5	6	48.8	48.8	48.8	15.208	129	129	0	17.319	By MS/MS	By MS/MS	By MS/MS	By MS/MS	By MS/MS	By MS/MS
O95169	O95169	3	3	3	NADH dehydrogenase [ubiquinone] 1 beta subcomplex subunit 8, mitochondrial	NDUFB8	sp|O95169|NDUB8_HUMAN NADH dehydrogenase [ubiquinone] 1 beta subcomplex subunit 8, mitochondrial OS=Homo sapiens OX=9606 GN=NDUFB8 PE=1 SV=1	1	3	3	3	1	0	1	1	3	2	3	0	1	0	1	1	3	2	3	0	1	0	1	1	3	2	3	0	23.1	23.1	23.1	21.766	186	186	0	4.6982	By matching		By MS/MS	By MS/MS	By MS/MS	By MS/MS
O95178	O95178	1	1	1	NADH dehydrogenase [ubiquinone] 1 beta subcomplex subunit 2, mitochondrial	NDUFB2	sp|O95178|NDUB2_HUMAN NADH dehydrogenase [ubiquinone] 1 beta subcomplex subunit 2, mitochondrial OS=Homo sapiens OX=9606 GN=NDUFB2 PE=1 SV=1	1	1	1	1	1	1	1	1	1	0	1	1	1	1	1	1	1	0	1	1	1	1	1	1	1	0	1	1	8.6	8.6	8.6	12.058	105	105	0.0013429	1.8937	By matching	By matching	By matching	By matching	By MS/MS
O95182	O95182	2	2	2	NADH dehydrogenase [ubiquinone] 1 alpha subcomplex subunit 7	NDUFA7	sp|O95182|NDUA7_HUMAN NADH dehydrogenase [ubiquinone] 1 alpha subcomplex subunit 7 OS=Homo sapiens OX=9606 GN=NDUFA7 PE=1 SV=3	1	2	2	2	2	2	2	2	2	2	2	2	2	2	2	2	2	2	2	2	2	2	2	2	2	2	2	2	23.9	23.9	23.9	12.551	113	113	0	5.9805	By MS/MS	By MS/MS	By MS/MS	By MS/MS	By MS/MS	By MS/MS
O95197	O95197	3	3	3	Reticulon-3	RTN3	sp|O95197|RTN3_HUMAN Reticulon-3 OS=Homo sapiens OX=9606 GN=RTN3 PE=1 SV=2	1	3	3	3	3	3	3	3	3	3	2	2	3	3	3	3	3	3	2	2	3	3	3	3	3	3	2	2	5.8	5.8	5.8	112.61	1032	1032	0	50.386	By MS/MS	By MS/MS	By MS/MS	By MS/MS	By MS/MS	By MS/MS
O95202	O95202	19	19	19	LETM1 and EF-hand domain-containing protein 1, mitochondrial	LETM1	sp|O95202|LETM1_HUMAN Mitochondrial proton/calcium exchanger protein OS=Homo sapiens OX=9606 GN=LETM1 PE=1 SV=1	1	19	19	19	18	19	17	17	15	13	13	16	18	19	17	17	15	13	13	16	18	19	17	17	15	13	13	16	32.2	32.2	32.2	83.353	739	739	0	58.584	By MS/MS	By MS/MS	By MS/MS	By MS/MS	By MS/MS	By MS/MS
O95218	O95218	8	8	8	Zinc finger Ran-binding domain-containing protein 2	ZRANB2	sp|O95218|ZRAB2_HUMAN Zinc finger Ran-binding domain-containing protein 2 OS=Homo sapiens OX=9606 GN=ZRANB2 PE=1 SV=2	1	8	8	8	3	3	2	3	6	5	6	5	3	3	2	3	6	5	6	5	3	3	2	3	6	5	6	5	20.9	20.9	20.9	37.404	330	330	0	62.414	By MS/MS	By MS/MS	By MS/MS	By MS/MS	By MS/MS	By MS/MS
O95219	O95219	7	7	7	Sorting nexin-4	SNX4	sp|O95219|SNX4_HUMAN Sorting nexin-4 OS=Homo sapiens OX=9606 GN=SNX4 PE=1 SV=1	1	7	7	7	3	2	4	3	4	5	4	3	3	2	4	3	4	5	4	3	3	2	4	3	4	5	4	3	24.7	24.7	24.7	51.908	450	450	0	11.257	By MS/MS	By matching	By MS/MS	By MS/MS	By MS/MS	By MS/MS
O95229	O95229	3	3	3	ZW10 interactor	ZWINT	sp|O95229|ZWINT_HUMAN ZW10 interactor OS=Homo sapiens OX=9606 GN=ZWINT PE=1 SV=2	1	3	3	3	1	1	2	1	0	1	2	1	1	1	2	1	0	1	2	1	1	1	2	1	0	1	2	1	12.3	12.3	12.3	31.293	277	277	0	30.106	By MS/MS	By MS/MS	By MS/MS	By MS/MS		By MS/MS
O95232	O95232	15	15	15	Luc7-like protein 3	LUC7L3	sp|O95232|LC7L3_HUMAN Luc7-like protein 3 OS=Homo sapiens OX=9606 GN=LUC7L3 PE=1 SV=2	1	15	15	15	13	12	11	11	15	13	13	14	13	12	11	11	15	13	13	14	13	12	11	11	15	13	13	14	33.1	33.1	33.1	51.466	432	432	0	150.24	By MS/MS	By MS/MS	By MS/MS	By MS/MS	By MS/MS	By MS/MS
O95235	O95235	4	4	4	Kinesin-like protein KIF20A	KIF20A	sp|O95235|KI20A_HUMAN Kinesin-like protein KIF20A OS=Homo sapiens OX=9606 GN=KIF20A PE=1 SV=1	1	4	4	4	2	2	4	3	3	2	2	3	2	2	4	3	3	2	2	3	2	2	4	3	3	2	2	3	5.7	5.7	5.7	100.28	890	890	0	6.009	By MS/MS	By matching	By matching	By MS/MS	By MS/MS	By MS/MS
O95239;Q2VIQ3;Q6ZMV9	O95239	25;11;1	25;11;1	24;10;0	Chromosome-associated kinesin KIF4A	KIF4A	sp|O95239|KIF4A_HUMAN Chromosome-associated kinesin KIF4A OS=Homo sapiens OX=9606 GN=KIF4A PE=1 SV=3	3	25	25	24	17	15	14	15	19	19	19	19	17	15	14	15	19	19	19	19	16	14	13	14	18	18	18	18	24.8	24.8	23.9	139.88	1232	1232;1234;814	0	71.04	By MS/MS	By MS/MS	By MS/MS	By MS/MS	By MS/MS	By MS/MS
O95249	O95249	3	3	3	Golgi SNAP receptor complex member 1	GOSR1	sp|O95249|GOSR1_HUMAN Golgi SNAP receptor complex member 1 OS=Homo sapiens OX=9606 GN=GOSR1 PE=1 SV=1	1	3	3	3	1	1	1	1	1	2	2	1	1	1	1	1	1	2	2	1	1	1	1	1	1	2	2	1	17.6	17.6	17.6	28.612	250	250	0	3.3279	By matching	By MS/MS	By matching	By matching	By MS/MS	By MS/MS
O95251	O95251	2	2	2	Histone acetyltransferase KAT7	KAT7	sp|O95251|KAT7_HUMAN Histone acetyltransferase KAT7 OS=Homo sapiens OX=9606 GN=KAT7 PE=1 SV=1	1	2	2	2	1	1	1	1	1	2	1	1	1	1	1	1	1	2	1	1	1	1	1	1	1	2	1	1	4.6	4.6	4.6	70.642	611	611	0.00024759	3.0531	By MS/MS	By MS/MS	By MS/MS	By matching	By MS/MS	By MS/MS
O95260	O95260	3	3	3	Arginyl-tRNA--protein transferase 1	ATE1	sp|O95260|ATE1_HUMAN Arginyl-tRNA--protein transferase 1 OS=Homo sapiens OX=9606 GN=ATE1 PE=1 SV=2	1	3	3	3	3	2	2	3	2	3	3	3	3	2	2	3	2	3	3	3	3	2	2	3	2	3	3	3	9.7	9.7	9.7	59.09	518	518	0	3.6755	By matching	By MS/MS	By MS/MS	By MS/MS	By MS/MS	By matching
O95273	O95273	1	1	1	Cyclin-D1-binding protein 1	CCNDBP1	sp|O95273|CCDB1_HUMAN Cyclin-D1-binding protein 1 OS=Homo sapiens OX=9606 GN=CCNDBP1 PE=1 SV=2	1	1	1	1	1	0	0	0	1	1	0	0	1	0	0	0	1	1	0	0	1	0	0	0	1	1	0	0	5.8	5.8	5.8	40.262	360	360	0.00046019	2.2098	By MS/MS				By MS/MS	By MS/MS
O95292	O95292	11	10	10	Vesicle-associated membrane protein-associated protein B/C	VAPB	sp|O95292|VAPB_HUMAN Vesicle-associated membrane protein-associated protein B/C OS=Homo sapiens OX=9606 GN=VAPB PE=1 SV=3	1	11	10	10	9	9	8	9	10	10	10	8	8	8	7	8	9	9	9	7	8	8	7	8	9	9	9	7	41.6	41.6	41.6	27.228	243	243	0	26.99	By MS/MS	By MS/MS	By MS/MS	By MS/MS	By MS/MS	By MS/MS
O95295	O95295	5	5	5	SNARE-associated protein Snapin	SNAPIN	sp|O95295|SNAPN_HUMAN SNARE-associated protein Snapin OS=Homo sapiens OX=9606 GN=SNAPIN PE=1 SV=1	1	5	5	5	3	5	5	5	4	5	5	4	3	5	5	5	4	5	5	4	3	5	5	5	4	5	5	4	34.6	34.6	34.6	14.874	136	136	0	103.87	By MS/MS	By MS/MS	By MS/MS	By MS/MS	By MS/MS	By MS/MS
O95298	O95298	2	2	2	NADH dehydrogenase [ubiquinone] 1 subunit C2	NDUFC2	sp|O95298|NDUC2_HUMAN NADH dehydrogenase [ubiquinone] 1 subunit C2 OS=Homo sapiens OX=9606 GN=NDUFC2 PE=1 SV=1	1	2	2	2	1	2	1	2	2	2	1	2	1	2	1	2	2	2	1	2	1	2	1	2	2	2	1	2	16.8	16.8	16.8	14.187	119	119	0.0080462	0.99521	By MS/MS	By MS/MS	By matching	By MS/MS	By matching	By matching
O95299	O95299	9	9	9	NADH dehydrogenase [ubiquinone] 1 alpha subcomplex subunit 10, mitochondrial	NDUFA10	sp|O95299|NDUAA_HUMAN NADH dehydrogenase [ubiquinone] 1 alpha subcomplex subunit 10, mitochondrial OS=Homo sapiens OX=9606 GN=NDUFA10 PE=1 SV=1	1	9	9	9	8	6	6	7	9	7	7	8	8	6	6	7	9	7	7	8	8	6	6	7	9	7	7	8	31.3	31.3	31.3	40.75	355	355	0	17.974	By MS/MS	By MS/MS	By MS/MS	By MS/MS	By MS/MS	By MS/MS
O95336	O95336	11	11	11	6-phosphogluconolactonase	PGLS	sp|O95336|6PGL_HUMAN 6-phosphogluconolactonase OS=Homo sapiens OX=9606 GN=PGLS PE=1 SV=2	1	11	11	11	10	8	8	7	10	9	9	11	10	8	8	7	10	9	9	11	10	8	8	7	10	9	9	11	52.3	52.3	52.3	27.547	258	258	0	37.575	By MS/MS	By MS/MS	By MS/MS	By MS/MS	By MS/MS	By MS/MS
O95340	O95340	6	6	6	Bifunctional 3-phosphoadenosine 5-phosphosulfate synthase 2;Sulfate adenylyltransferase;Adenylyl-sulfate kinase	PAPSS2	sp|O95340|PAPS2_HUMAN Bifunctional 3-phosphoadenosine 5-phosphosulfate synthase 2 OS=Homo sapiens OX=9606 GN=PAPSS2 PE=1 SV=2	1	6	6	6	4	3	4	3	5	4	6	4	4	3	4	3	5	4	6	4	4	3	4	3	5	4	6	4	12.4	12.4	12.4	69.5	614	614	0	11.321	By MS/MS	By matching	By MS/MS	By MS/MS	By MS/MS	By matching
O95347	O95347	45	45	45	Structural maintenance of chromosomes protein 2	SMC2	sp|O95347|SMC2_HUMAN Structural maintenance of chromosomes protein 2 OS=Homo sapiens OX=9606 GN=SMC2 PE=1 SV=2	1	45	45	45	39	37	36	35	35	33	33	37	39	37	36	35	35	33	33	37	39	37	36	35	35	33	33	37	39.3	39.3	39.3	135.65	1197	1197	0	180.41	By MS/MS	By MS/MS	By MS/MS	By MS/MS	By MS/MS	By MS/MS
O95352	O95352	3	3	3	Ubiquitin-like modifier-activating enzyme ATG7	ATG7	sp|O95352|ATG7_HUMAN Ubiquitin-like modifier-activating enzyme ATG7 OS=Homo sapiens OX=9606 GN=ATG7 PE=1 SV=1	1	3	3	3	0	0	1	1	2	2	3	1	0	0	1	1	2	2	3	1	0	0	1	1	2	2	3	1	6.3	6.3	6.3	77.959	703	703	0	8.1731			By matching	By matching	By MS/MS	By MS/MS
O95372	O95372	9	9	9	Acyl-protein thioesterase 2	LYPLA2	sp|O95372|LYPA2_HUMAN Acyl-protein thioesterase 2 OS=Homo sapiens OX=9606 GN=LYPLA2 PE=1 SV=1	1	9	9	9	9	6	8	8	6	7	7	7	9	6	8	8	6	7	7	7	9	6	8	8	6	7	7	7	38.1	38.1	38.1	24.737	231	231	0	15.485	By MS/MS	By MS/MS	By MS/MS	By MS/MS	By MS/MS	By MS/MS
O95373	O95373	10	10	10	Importin-7	IPO7	sp|O95373|IPO7_HUMAN Importin-7 OS=Homo sapiens OX=9606 GN=IPO7 PE=1 SV=1	1	10	10	10	4	4	3	5	9	8	9	7	4	4	3	5	9	8	9	7	4	4	3	5	9	8	9	7	11.4	11.4	11.4	119.52	1038	1038	0	56.355	By MS/MS	By MS/MS	By MS/MS	By MS/MS	By MS/MS	By MS/MS
O95376	O95376	6	6	6	E3 ubiquitin-protein ligase ARIH2	ARIH2	sp|O95376|ARI2_HUMAN E3 ubiquitin-protein ligase ARIH2 OS=Homo sapiens OX=9606 GN=ARIH2 PE=1 SV=1	1	6	6	6	6	6	4	6	4	6	4	4	6	6	4	6	4	6	4	4	6	6	4	6	4	6	4	4	14.4	14.4	14.4	57.818	493	493	0	16.704	By MS/MS	By MS/MS	By MS/MS	By MS/MS	By MS/MS	By MS/MS
O95391	O95391	2	2	2	Pre-mRNA-splicing factor SLU7	SLU7	sp|O95391|SLU7_HUMAN Pre-mRNA-splicing factor SLU7 OS=Homo sapiens OX=9606 GN=SLU7 PE=1 SV=2	1	2	2	2	0	0	1	1	1	1	1	2	0	0	1	1	1	1	1	2	0	0	1	1	1	1	1	2	4.9	4.9	4.9	68.386	586	586	0	7.0453			By matching	By MS/MS	By matching	By matching
O95394	O95394	16	16	16	Phosphoacetylglucosamine mutase	PGM3	sp|O95394|AGM1_HUMAN Phosphoacetylglucosamine mutase OS=Homo sapiens OX=9606 GN=PGM3 PE=1 SV=1	1	16	16	16	13	11	9	13	14	13	11	14	13	11	9	13	14	13	11	14	13	11	9	13	14	13	11	14	31	31	31	59.851	542	542	0	50.263	By MS/MS	By MS/MS	By MS/MS	By MS/MS	By MS/MS	By MS/MS
O95400	O95400	4	4	4	CD2 antigen cytoplasmic tail-binding protein 2	CD2BP2	sp|O95400|CD2B2_HUMAN CD2 antigen cytoplasmic tail-binding protein 2 OS=Homo sapiens OX=9606 GN=CD2BP2 PE=1 SV=1	1	4	4	4	3	4	3	3	3	3	3	3	3	4	3	3	3	3	3	3	3	4	3	3	3	3	3	3	16.4	16.4	16.4	37.646	341	341	0	6.9238	By MS/MS	By MS/MS	By MS/MS	By MS/MS	By MS/MS	By MS/MS
O95429	O95429	3	3	3	BAG family molecular chaperone regulator 4	BAG4	sp|O95429|BAG4_HUMAN BAG family molecular chaperone regulator 4 OS=Homo sapiens OX=9606 GN=BAG4 PE=1 SV=1	1	3	3	3	1	1	1	2	3	2	3	2	1	1	1	2	3	2	3	2	1	1	1	2	3	2	3	2	9.8	9.8	9.8	49.593	457	457	0	12.895	By MS/MS	By MS/MS	By matching	By MS/MS	By MS/MS	By MS/MS
O95433	O95433	15	15	15	Activator of 90 kDa heat shock protein ATPase homolog 1	AHSA1	sp|O95433|AHSA1_HUMAN Activator of 90 kDa heat shock protein ATPase homolog 1 OS=Homo sapiens OX=9606 GN=AHSA1 PE=1 SV=1	1	15	15	15	10	10	9	12	14	14	14	10	10	10	9	12	14	14	14	10	10	10	9	12	14	14	14	10	50.9	50.9	50.9	38.274	338	338	0	143.11	By MS/MS	By MS/MS	By MS/MS	By MS/MS	By MS/MS	By MS/MS
O95453	O95453	12	12	12	Poly(A)-specific ribonuclease PARN	PARN	sp|O95453|PARN_HUMAN Poly(A)-specific ribonuclease PARN OS=Homo sapiens OX=9606 GN=PARN PE=1 SV=1	1	12	12	12	7	7	5	9	8	7	8	9	7	7	5	9	8	7	8	9	7	7	5	9	8	7	8	9	21.8	21.8	21.8	73.45	639	639	0	13.062	By MS/MS	By MS/MS	By MS/MS	By MS/MS	By MS/MS	By MS/MS
O95456	O95456	7	7	7	Proteasome assembly chaperone 1	PSMG1	sp|O95456|PSMG1_HUMAN Proteasome assembly chaperone 1 OS=Homo sapiens OX=9606 GN=PSMG1 PE=1 SV=1	1	7	7	7	5	5	4	4	7	6	6	5	5	5	4	4	7	6	6	5	5	5	4	4	7	6	6	5	29.2	29.2	29.2	32.854	288	288	0	29.742	By MS/MS	By MS/MS	By MS/MS	By MS/MS	By MS/MS	By MS/MS
O95470	O95470	6	6	6	Sphingosine-1-phosphate lyase 1	SGPL1	sp|O95470|SGPL1_HUMAN Sphingosine-1-phosphate lyase 1 OS=Homo sapiens OX=9606 GN=SGPL1 PE=1 SV=3	1	6	6	6	3	3	3	3	5	5	4	3	3	3	3	3	5	5	4	3	3	3	3	3	5	5	4	3	13.9	13.9	13.9	63.523	568	568	0	5.7799	By MS/MS	By MS/MS	By MS/MS	By MS/MS	By matching	By MS/MS
O95478	O95478	8	8	8	Ribosome biogenesis protein NSA2 homolog	NSA2	sp|O95478|NSA2_HUMAN Ribosome biogenesis protein NSA2 homolog OS=Homo sapiens OX=9606 GN=NSA2 PE=1 SV=1	1	8	8	8	7	7	7	7	7	7	5	7	7	7	7	7	7	7	5	7	7	7	7	7	7	7	5	7	32.3	32.3	32.3	30.065	260	260	0	15.178	By MS/MS	By MS/MS	By MS/MS	By MS/MS	By MS/MS	By MS/MS
O95486	O95486	2	2	2	Protein transport protein Sec24A	SEC24A	sp|O95486|SC24A_HUMAN Protein transport protein Sec24A OS=Homo sapiens OX=9606 GN=SEC24A PE=1 SV=2	1	2	2	2	2	2	2	1	2	2	2	2	2	2	2	1	2	2	2	2	2	2	2	1	2	2	2	2	1.3	1.3	1.3	119.75	1093	1093	0	4.0611	By MS/MS	By MS/MS	By MS/MS	By MS/MS	By MS/MS	By MS/MS
O95487	O95487	7	7	7	Protein transport protein Sec24B	SEC24B	sp|O95487|SC24B_HUMAN Protein transport protein Sec24B OS=Homo sapiens OX=9606 GN=SEC24B PE=1 SV=2	1	7	7	7	3	3	2	4	6	4	5	4	3	3	2	4	6	4	5	4	3	3	2	4	6	4	5	4	8.7	8.7	8.7	137.42	1268	1268	0	29.708	By MS/MS	By MS/MS	By matching	By MS/MS	By MS/MS	By MS/MS
O95551	O95551	2	2	2	Tyrosyl-DNA phosphodiesterase 2	TDP2	sp|O95551|TYDP2_HUMAN Tyrosyl-DNA phosphodiesterase 2 OS=Homo sapiens OX=9606 GN=TDP2 PE=1 SV=1	1	2	2	2	2	2	1	0	1	2	2	1	2	2	1	0	1	2	2	1	2	2	1	0	1	2	2	1	11.9	11.9	11.9	40.929	362	362	0	3.8343	By MS/MS	By MS/MS	By matching		By MS/MS	By MS/MS
O95563	O95563	2	2	2	Mitochondrial pyruvate carrier 2	MPC2	sp|O95563|MPC2_HUMAN Mitochondrial pyruvate carrier 2 OS=Homo sapiens OX=9606 GN=MPC2 PE=1 SV=1	1	2	2	2	1	1	1	2	1	1	0	2	1	1	1	2	1	1	0	2	1	1	1	2	1	1	0	2	18.9	18.9	18.9	14.279	127	127	0.00023602	2.4382	By MS/MS	By matching	By matching	By MS/MS	By matching	By matching
O95571	O95571	2	2	2	Persulfide dioxygenase ETHE1, mitochondrial	ETHE1	sp|O95571|ETHE1_HUMAN Persulfide dioxygenase ETHE1, mitochondrial OS=Homo sapiens OX=9606 GN=ETHE1 PE=1 SV=2	1	2	2	2	2	2	2	2	2	2	2	2	2	2	2	2	2	2	2	2	2	2	2	2	2	2	2	2	9.4	9.4	9.4	27.873	254	254	0.00024938	3.1295	By matching	By MS/MS	By matching	By MS/MS	By MS/MS	By MS/MS
O95573	O95573	19	19	16	Long-chain-fatty-acid--CoA ligase 3	ACSL3	sp|O95573|ACSL3_HUMAN Fatty acid CoA ligase Acsl3 OS=Homo sapiens OX=9606 GN=ACSL3 PE=1 SV=3	1	19	19	16	13	11	9	11	15	15	15	13	13	11	9	11	15	15	15	13	11	10	8	9	14	14	13	12	33.3	33.3	31	80.419	720	720	0	80.244	By MS/MS	By MS/MS	By MS/MS	By MS/MS	By MS/MS	By MS/MS
O95602	O95602	16	16	16	DNA-directed RNA polymerase I subunit RPA1	POLR1A	sp|O95602|RPA1_HUMAN DNA-directed RNA polymerase I subunit RPA1 OS=Homo sapiens OX=9606 GN=POLR1A PE=1 SV=2	1	16	16	16	4	3	4	5	12	12	14	4	4	3	4	5	12	12	14	4	4	3	4	5	12	12	14	4	14.4	14.4	14.4	194.81	1720	1720	0	82.821	By MS/MS	By MS/MS	By MS/MS	By MS/MS	By MS/MS	By MS/MS
O95613	O95613	11	11	11	Pericentrin	PCNT	sp|O95613|PCNT_HUMAN Pericentrin OS=Homo sapiens OX=9606 GN=PCNT PE=1 SV=4	1	11	11	11	6	5	5	7	7	6	8	6	6	5	5	7	7	6	8	6	6	5	5	7	7	6	8	6	4.1	4.1	4.1	378.03	3336	3336	0	9.3063	By MS/MS	By matching	By MS/MS	By MS/MS	By MS/MS	By MS/MS
O95619	O95619	2	2	2	YEATS domain-containing protein 4	YEATS4	sp|O95619|YETS4_HUMAN YEATS domain-containing protein 4 OS=Homo sapiens OX=9606 GN=YEATS4 PE=1 SV=1	1	2	2	2	1	2	1	1	2	2	1	0	1	2	1	1	2	2	1	0	1	2	1	1	2	2	1	0	8.8	8.8	8.8	26.499	227	227	0.0038536	1.3803	By matching	By matching	By matching	By MS/MS	By MS/MS	By matching
O95630	O95630	8	8	8	STAM-binding protein	STAMBP	sp|O95630|STABP_HUMAN STAM-binding protein OS=Homo sapiens OX=9606 GN=STAMBP PE=1 SV=1	1	8	8	8	4	7	7	6	6	8	7	7	4	7	7	6	6	8	7	7	4	7	7	6	6	8	7	7	25.5	25.5	25.5	48.076	424	424	0	17.562	By MS/MS	By MS/MS	By MS/MS	By MS/MS	By MS/MS	By MS/MS
O95639	O95639	2	2	2	Cleavage and polyadenylation specificity factor subunit 4	CPSF4	sp|O95639|CPSF4_HUMAN Cleavage and polyadenylation specificity factor subunit 4 OS=Homo sapiens OX=9606 GN=CPSF4 PE=1 SV=1	1	2	2	2	1	1	1	1	2	1	1	1	1	1	1	1	2	1	1	1	1	1	1	1	2	1	1	1	12.3	12.3	12.3	30.255	269	269	0	4.1292	By matching	By MS/MS	By MS/MS	By MS/MS	By MS/MS	By MS/MS
O95671	O95671	5	5	5	N-acetylserotonin O-methyltransferase-like protein	ASMTL	sp|O95671|ASML_HUMAN Probable bifunctional dTTP/UTP pyrophosphatase/methyltransferase protein OS=Homo sapiens OX=9606 GN=ASMTL PE=1 SV=3	1	5	5	5	1	4	2	3	3	3	3	3	1	4	2	3	3	3	3	3	1	4	2	3	3	3	3	3	14.3	14.3	14.3	68.856	621	621	0.00045935	2.1839	By matching	By matching	By matching	By MS/MS	By MS/MS	By MS/MS
O95677	O95677	2	2	2	Eyes absent homolog 4	EYA4	sp|O95677|EYA4_HUMAN Eyes absent homolog 4 OS=Homo sapiens OX=9606 GN=EYA4 PE=1 SV=2	1	2	2	2	1	1	0	1	1	0	0	0	1	1	0	1	1	0	0	0	1	1	0	1	1	0	0	0	4.4	4.4	4.4	69.504	639	639	0	4.4076	By MS/MS	By matching		By matching	By MS/MS
O95684	O95684	8	8	8	FGFR1 oncogene partner	FGFR1OP	sp|O95684|CEP43_HUMAN Centrosomal protein 43 OS=Homo sapiens OX=9606 GN=CEP43 PE=1 SV=1	1	8	8	8	6	5	6	7	4	6	6	6	6	5	6	7	4	6	6	6	6	5	6	7	4	6	6	6	27.8	27.8	27.8	43.064	399	399	0	28.977	By MS/MS	By MS/MS	By MS/MS	By MS/MS	By MS/MS	By MS/MS
O95685	O95685	3	3	3	Protein phosphatase 1 regulatory subunit 3D	PPP1R3D	sp|O95685|PPR3D_HUMAN Protein phosphatase 1 regulatory subunit 3D OS=Homo sapiens OX=9606 GN=PPP1R3D PE=1 SV=1	1	3	3	3	1	1	2	2	3	2	2	2	1	1	2	2	3	2	2	2	1	1	2	2	3	2	2	2	15.4	15.4	15.4	32.559	299	299	0	8.1414	By matching	By matching	By MS/MS	By MS/MS	By MS/MS	By matching
O95707	O95707	2	2	2	Ribonuclease P protein subunit p29	POP4	sp|O95707|RPP29_HUMAN Ribonuclease P protein subunit p29 OS=Homo sapiens OX=9606 GN=POP4 PE=1 SV=2	1	2	2	2	2	1	1	1	1	1	1	1	2	1	1	1	1	1	1	1	2	1	1	1	1	1	1	1	13.2	13.2	13.2	25.424	220	220	0	5.8647	By MS/MS	By MS/MS	By MS/MS	By matching	By matching	By matching
O95721	O95721	11	11	11	Synaptosomal-associated protein 29	SNAP29	sp|O95721|SNP29_HUMAN Synaptosomal-associated protein 29 OS=Homo sapiens OX=9606 GN=SNAP29 PE=1 SV=1	1	11	11	11	8	10	9	10	11	10	9	10	8	10	9	10	11	10	9	10	8	10	9	10	11	10	9	10	54.7	54.7	54.7	28.97	258	258	0	40.787	By MS/MS	By MS/MS	By MS/MS	By MS/MS	By MS/MS	By MS/MS
O95747	O95747	8	8	7	Serine/threonine-protein kinase OSR1	OXSR1	sp|O95747|OXSR1_HUMAN Serine/threonine-protein kinase OSR1 OS=Homo sapiens OX=9606 GN=OXSR1 PE=1 SV=1	1	8	8	7	6	6	6	5	7	6	5	6	6	6	6	5	7	6	5	6	6	6	6	5	6	6	5	6	17.1	17.1	13.7	58.022	527	527	0	36.479	By MS/MS	By MS/MS	By MS/MS	By MS/MS	By MS/MS	By MS/MS
O95749	O95749	5	5	5	Geranylgeranyl pyrophosphate synthase	GGPS1	sp|O95749|GGPPS_HUMAN Geranylgeranyl pyrophosphate synthase OS=Homo sapiens OX=9606 GN=GGPS1 PE=1 SV=1	1	5	5	5	4	4	3	4	4	5	3	4	4	4	3	4	4	5	3	4	4	4	3	4	4	5	3	4	16	16	16	34.87	300	300	0	4.5255	By MS/MS	By matching	By matching	By MS/MS	By matching	By MS/MS
O95757	O95757	36	31	31	Heat shock 70 kDa protein 4L	HSPA4L	sp|O95757|HS74L_HUMAN Heat shock 70 kDa protein 4L OS=Homo sapiens OX=9606 GN=HSPA4L PE=1 SV=3	1	36	31	31	32	25	28	27	30	30	29	30	27	20	23	22	26	25	24	25	27	20	23	22	26	25	24	25	56.7	51.5	51.5	94.511	839	839	0	249.25	By MS/MS	By MS/MS	By MS/MS	By MS/MS	By MS/MS	By MS/MS
O95758	O95758	6	3	3	Polypyrimidine tract-binding protein 3	PTBP3	sp|O95758|PTBP3_HUMAN Polypyrimidine tract-binding protein 3 OS=Homo sapiens OX=9606 GN=PTBP3 PE=1 SV=2	1	6	3	3	5	3	2	3	5	5	4	5	2	1	1	1	2	2	1	2	2	1	1	1	2	2	1	2	12	7.4	7.4	59.689	552	552	0.00023861	2.552	By MS/MS	By MS/MS	By MS/MS	By MS/MS	By matching	By MS/MS
O95772	O95772	1	1	1	MLN64 N-terminal domain homolog	STARD3NL	sp|O95772|STR3N_HUMAN STARD3 N-terminal-like protein OS=Homo sapiens OX=9606 GN=STARD3NL PE=1 SV=1	1	1	1	1	0	0	0	1	0	0	0	0	0	0	0	1	0	0	0	0	0	0	0	1	0	0	0	0	9.8	9.8	9.8	26.654	234	234	0.00023635	2.4482				By MS/MS
O95777	O95777	4	4	4	U6 snRNA-associated Sm-like protein LSm8	LSM8	sp|O95777|LSM8_HUMAN U6 snRNA-associated Sm-like protein LSm8 OS=Homo sapiens OX=9606 GN=LSM8 PE=1 SV=3	1	4	4	4	4	4	4	4	4	4	4	4	4	4	4	4	4	4	4	4	4	4	4	4	4	4	4	4	44.8	44.8	44.8	10.403	96	96	0	18.048	By MS/MS	By MS/MS	By MS/MS	By MS/MS	By MS/MS	By MS/MS
O95782	O95782	24	24	19	AP-2 complex subunit alpha-1	AP2A1	sp|O95782|AP2A1_HUMAN AP-2 complex subunit alpha-1 OS=Homo sapiens OX=9606 GN=AP2A1 PE=1 SV=3	1	24	24	19	15	15	17	17	18	18	21	16	15	15	17	17	18	18	21	16	12	11	13	14	15	14	17	11	31.7	31.7	25.8	107.54	977	977	0	66.631	By MS/MS	By MS/MS	By MS/MS	By MS/MS	By MS/MS	By MS/MS
O95785	O95785	8	8	8	Protein Wiz	WIZ	sp|O95785|WIZ_HUMAN Protein Wiz OS=Homo sapiens OX=9606 GN=WIZ PE=1 SV=2	1	8	8	8	5	7	7	7	5	6	7	7	5	7	7	7	5	6	7	7	5	7	7	7	5	6	7	7	6.7	6.7	6.7	178.67	1651	1651	0	20.251	By MS/MS	By MS/MS	By MS/MS	By MS/MS	By MS/MS	By MS/MS
O95793	O95793	26	26	24	Double-stranded RNA-binding protein Staufen homolog 1	STAU1	sp|O95793|STAU1_HUMAN Double-stranded RNA-binding protein Staufen homolog 1 OS=Homo sapiens OX=9606 GN=STAU1 PE=1 SV=2	1	26	26	24	20	20	17	19	23	23	21	22	20	20	17	19	23	23	21	22	18	19	16	18	21	21	19	20	53.2	53.2	51.6	63.182	577	577	0	116.81	By MS/MS	By MS/MS	By MS/MS	By MS/MS	By MS/MS	By MS/MS
O95801	O95801	18	18	18	Tetratricopeptide repeat protein 4	TTC4	sp|O95801|TTC4_HUMAN Tetratricopeptide repeat protein 4 OS=Homo sapiens OX=9606 GN=TTC4 PE=1 SV=3	1	18	18	18	11	11	13	12	15	13	16	15	11	11	13	12	15	13	16	15	11	11	13	12	15	13	16	15	62.3	62.3	62.3	44.678	387	387	0	26.968	By MS/MS	By MS/MS	By MS/MS	By MS/MS	By MS/MS	By MS/MS
O95816	O95816	11	11	11	BAG family molecular chaperone regulator 2	BAG2	sp|O95816|BAG2_HUMAN BAG family molecular chaperone regulator 2 OS=Homo sapiens OX=9606 GN=BAG2 PE=1 SV=1	1	11	11	11	10	10	10	10	10	11	10	11	10	10	10	10	10	11	10	11	10	10	10	10	10	11	10	11	55	55	55	23.772	211	211	0	73.739	By MS/MS	By MS/MS	By MS/MS	By MS/MS	By MS/MS	By MS/MS
O95817	O95817	24	24	24	BAG family molecular chaperone regulator 3	BAG3	sp|O95817|BAG3_HUMAN BAG family molecular chaperone regulator 3 OS=Homo sapiens OX=9606 GN=BAG3 PE=1 SV=3	1	24	24	24	16	17	16	14	19	17	19	16	16	17	16	14	19	17	19	16	16	17	16	14	19	17	19	16	61.4	61.4	61.4	61.594	575	575	0	93.564	By MS/MS	By MS/MS	By MS/MS	By MS/MS	By MS/MS	By MS/MS
O95819	O95819	12	12	7	Mitogen-activated protein kinase kinase kinase kinase 4	MAP4K4	sp|O95819|M4K4_HUMAN Mitogen-activated protein kinase kinase kinase kinase 4 OS=Homo sapiens OX=9606 GN=MAP4K4 PE=1 SV=2	1	12	12	7	8	8	9	10	9	9	8	8	8	8	9	10	9	9	8	8	4	4	4	5	4	4	4	3	14.1	14.1	10.1	142.1	1239	1239	0	47.684	By MS/MS	By MS/MS	By MS/MS	By MS/MS	By MS/MS	By MS/MS
O95825	O95825	5	5	5	Quinone oxidoreductase-like protein 1	CRYZL1	sp|O95825|QORL1_HUMAN Quinone oxidoreductase-like protein 1 OS=Homo sapiens OX=9606 GN=CRYZL1 PE=1 SV=2	1	5	5	5	4	4	4	5	4	4	3	5	4	4	4	5	4	4	3	5	4	4	4	5	4	4	3	5	18.6	18.6	18.6	38.696	349	349	0	16.434	By MS/MS	By MS/MS	By MS/MS	By MS/MS	By MS/MS	By MS/MS
O95831	O95831	29	29	29	Apoptosis-inducing factor 1, mitochondrial	AIFM1	sp|O95831|AIFM1_HUMAN Apoptosis-inducing factor 1, mitochondrial OS=Homo sapiens OX=9606 GN=AIFM1 PE=1 SV=1	1	29	29	29	27	21	25	23	26	26	27	24	27	21	25	23	26	26	27	24	27	21	25	23	26	26	27	24	51.1	51.1	51.1	66.9	613	613	0	199.35	By MS/MS	By MS/MS	By MS/MS	By MS/MS	By MS/MS	By MS/MS
O95834	O95834	5	5	5	Echinoderm microtubule-associated protein-like 2	EML2	sp|O95834|EMAL2_HUMAN Echinoderm microtubule-associated protein-like 2 OS=Homo sapiens OX=9606 GN=EML2 PE=1 SV=1	1	5	5	5	4	4	3	4	4	3	4	4	4	4	3	4	4	3	4	4	4	4	3	4	4	3	4	4	11.7	11.7	11.7	70.678	649	649	0	5.2597	By MS/MS	By MS/MS	By MS/MS	By MS/MS	By matching	By MS/MS
O95835	O95835	1	1	1	Serine/threonine-protein kinase LATS1	LATS1	sp|O95835|LATS1_HUMAN Serine/threonine-protein kinase LATS1 OS=Homo sapiens OX=9606 GN=LATS1 PE=1 SV=1	1	1	1	1	0	0	1	0	0	0	0	0	0	0	1	0	0	0	0	0	0	0	1	0	0	0	0	0	1.1	1.1	1.1	126.87	1130	1130	1	-2			By MS/MS
O95861	O95861	13	13	13	3(2),5-bisphosphate nucleotidase 1	BPNT1	sp|O95861|BPNT1_HUMAN 3(2),5-bisphosphate nucleotidase 1 OS=Homo sapiens OX=9606 GN=BPNT1 PE=1 SV=1	1	13	13	13	12	12	12	11	12	12	12	12	12	12	12	11	12	12	12	12	12	12	12	11	12	12	12	12	51.9	51.9	51.9	33.392	308	308	0	50.562	By MS/MS	By MS/MS	By MS/MS	By MS/MS	By MS/MS	By MS/MS
O95865	O95865	5	5	5	N(G),N(G)-dimethylarginine dimethylaminohydrolase 2	DDAH2	sp|O95865|DDAH2_HUMAN Putative hydrolase DDAH2 OS=Homo sapiens OX=9606 GN=DDAH2 PE=1 SV=1	1	5	5	5	2	4	5	4	3	5	5	5	2	4	5	4	3	5	5	5	2	4	5	4	3	5	5	5	29.1	29.1	29.1	29.644	285	285	0	10.046	By MS/MS	By MS/MS	By MS/MS	By MS/MS	By matching	By MS/MS
O95881	O95881	6	6	6	Thioredoxin domain-containing protein 12	TXNDC12	sp|O95881|TXD12_HUMAN Thioredoxin domain-containing protein 12 OS=Homo sapiens OX=9606 GN=TXNDC12 PE=1 SV=1	1	6	6	6	4	6	5	4	5	5	5	3	4	6	5	4	5	5	5	3	4	6	5	4	5	5	5	3	32	32	32	19.206	172	172	0	11.546	By MS/MS	By MS/MS	By MS/MS	By MS/MS	By MS/MS	By MS/MS
O95905	O95905	5	5	5	Protein SGT1	ECD	sp|O95905|ECD_HUMAN Protein ecdysoneless homolog OS=Homo sapiens OX=9606 GN=ECD PE=1 SV=1	1	5	5	5	3	2	3	2	2	2	1	3	3	2	3	2	2	2	1	3	3	2	3	2	2	2	1	3	10.2	10.2	10.2	72.757	644	644	0	5.3689	By MS/MS	By matching	By MS/MS	By MS/MS	By matching	By MS/MS
O95926	O95926	3	3	3	Pre-mRNA-splicing factor SYF2	SYF2	sp|O95926|SYF2_HUMAN Pre-mRNA-splicing factor SYF2 OS=Homo sapiens OX=9606 GN=SYF2 PE=1 SV=1	1	3	3	3	2	3	2	3	2	3	2	3	2	3	2	3	2	3	2	3	2	3	2	3	2	3	2	3	16	16	16	28.722	243	243	0.00045851	2.1533	By matching	By matching	By MS/MS	By matching	By MS/MS	By MS/MS
O95983	O95983	6	6	6	Methyl-CpG-binding domain protein 3	MBD3	sp|O95983|MBD3_HUMAN Methyl-CpG-binding domain protein 3 OS=Homo sapiens OX=9606 GN=MBD3 PE=1 SV=1	1	6	6	6	3	3	1	1	3	3	2	4	3	3	1	1	3	3	2	4	3	3	1	1	3	3	2	4	20.6	20.6	20.6	32.844	291	291	0	33.425	By MS/MS	By MS/MS	By MS/MS	By MS/MS	By MS/MS	By MS/MS
O95999	O95999	3	3	3	B-cell lymphoma/leukemia 10	BCL10	sp|O95999|BCL10_HUMAN B-cell lymphoma/leukemia 10 OS=Homo sapiens OX=9606 GN=BCL10 PE=1 SV=1	1	3	3	3	2	2	2	3	2	2	2	2	2	2	2	3	2	2	2	2	2	2	2	3	2	2	2	2	15.9	15.9	15.9	26.251	233	233	0	3.6562	By MS/MS	By MS/MS	By MS/MS	By MS/MS	By MS/MS	By matching
O96000	O96000	7	7	7	NADH dehydrogenase [ubiquinone] 1 beta subcomplex subunit 10	NDUFB10	sp|O96000|NDUBA_HUMAN NADH dehydrogenase [ubiquinone] 1 beta subcomplex subunit 10 OS=Homo sapiens OX=9606 GN=NDUFB10 PE=1 SV=3	1	7	7	7	6	7	7	6	5	6	4	5	6	7	7	6	5	6	4	5	6	7	7	6	5	6	4	5	41.9	41.9	41.9	20.776	172	172	0	32.978	By MS/MS	By MS/MS	By MS/MS	By MS/MS	By MS/MS	By MS/MS
O96005	O96005	7	7	7	Cleft lip and palate transmembrane protein 1	CLPTM1	sp|O96005|CLPT1_HUMAN Putative lipid scramblase CLPTM1 OS=Homo sapiens OX=9606 GN=CLPTM1 PE=1 SV=1	1	7	7	7	4	2	3	4	7	5	6	4	4	2	3	4	7	5	6	4	4	2	3	4	7	5	6	4	13.6	13.6	13.6	76.096	669	669	0	14.218	By matching	By matching	By MS/MS	By MS/MS	By MS/MS	By MS/MS
O96008	O96008	4	4	4	Mitochondrial import receptor subunit TOM40 homolog	TOMM40	sp|O96008|TOM40_HUMAN Mitochondrial import receptor subunit TOM40 homolog OS=Homo sapiens OX=9606 GN=TOMM40 PE=1 SV=1	1	4	4	4	2	1	2	2	4	3	2	4	2	1	2	2	4	3	2	4	2	1	2	2	4	3	2	4	24.1	24.1	24.1	37.893	361	361	0	62.753	By MS/MS	By MS/MS	By MS/MS	By matching	By MS/MS	By MS/MS
O96013;Q9P286	O96013	6;1	6;1	6;1	Serine/threonine-protein kinase PAK 4	PAK4	sp|O96013|PAK4_HUMAN Serine/threonine-protein kinase PAK 4 OS=Homo sapiens OX=9606 GN=PAK4 PE=1 SV=1	2	6	6	6	2	5	2	3	2	5	3	3	2	5	2	3	2	5	3	3	2	5	2	3	2	5	3	3	17.3	17.3	17.3	64.071	591	591;719	0	13.72	By matching	By MS/MS	By matching	By matching	By MS/MS	By MS/MS
O96017	O96017	6	6	6	Serine/threonine-protein kinase Chk2	CHEK2	sp|O96017|CHK2_HUMAN Serine/threonine-protein kinase Chk2 OS=Homo sapiens OX=9606 GN=CHEK2 PE=1 SV=1	1	6	6	6	4	2	3	5	5	6	4	4	4	2	3	5	5	6	4	4	4	2	3	5	5	6	4	4	14.2	14.2	14.2	60.914	543	543	0	7.6615	By MS/MS	By MS/MS	By MS/MS	By MS/MS	By MS/MS	By MS/MS
O96019;O94805	O96019	13;3	13;3	13;3	Actin-like protein 6A	ACTL6A	sp|O96019|ACL6A_HUMAN Actin-like protein 6A OS=Homo sapiens OX=9606 GN=ACTL6A PE=1 SV=1	2	13	13	13	9	10	9	9	10	11	9	11	9	10	9	9	10	11	9	11	9	10	9	9	10	11	9	11	35.9	35.9	35.9	47.46	429	429;426	0	98.109	By MS/MS	By MS/MS	By MS/MS	By MS/MS	By MS/MS	By MS/MS
O96028	O96028	3	3	3	Histone-lysine N-methyltransferase NSD2	WHSC1	sp|O96028|NSD2_HUMAN Histone-lysine N-methyltransferase NSD2 OS=Homo sapiens OX=9606 GN=NSD2 PE=1 SV=1	1	3	3	3	1	2	0	3	3	2	1	2	1	2	0	3	3	2	1	2	1	2	0	3	3	2	1	2	3.4	3.4	3.4	152.26	1365	1365	0	7.1972	By matching	By MS/MS		By matching	By MS/MS	By matching
O96033	O96033	2	2	2	Molybdopterin synthase sulfur carrier subunit	MOCS2	sp|O96033|MOC2A_HUMAN Molybdopterin synthase sulfur carrier subunit OS=Homo sapiens OX=9606 GN=MOCS2 PE=1 SV=1	1	2	2	2	0	1	1	2	1	1	0	1	0	1	1	2	1	1	0	1	0	1	1	2	1	1	0	1	37.5	37.5	37.5	9.7552	88	88	0	3.6801		By matching	By MS/MS	By matching	By matching	By MS/MS
P00167	P00167	6	6	6	Cytochrome b5	CYB5A	sp|P00167|CYB5_HUMAN Cytochrome b5 OS=Homo sapiens OX=9606 GN=CYB5A PE=1 SV=2	1	6	6	6	4	6	5	5	6	4	4	5	4	6	5	5	6	4	4	5	4	6	5	5	6	4	4	5	49.3	49.3	49.3	15.33	134	134	0	22.69	By MS/MS	By MS/MS	By MS/MS	By MS/MS	By MS/MS	By MS/MS
P00338;Q6ZMR3	P00338	30;3	30;3	28;2	L-lactate dehydrogenase A chain	LDHA	sp|P00338|LDHA_HUMAN L-lactate dehydrogenase A chain OS=Homo sapiens OX=9606 GN=LDHA PE=1 SV=2	2	30	30	28	24	22	24	18	24	22	22	23	24	22	24	18	24	22	22	23	22	20	22	16	22	20	20	21	74.7	74.7	72.9	36.688	332	332;332	0	300.66	By MS/MS	By MS/MS	By MS/MS	By MS/MS	By MS/MS	By MS/MS
P00367;P49448	P00367;P49448	30;20	30;20	30;20	Glutamate dehydrogenase 1, mitochondrial;Glutamate dehydrogenase 2, mitochondrial	GLUD1;GLUD2	sp|P00367|DHE3_HUMAN Glutamate dehydrogenase 1, mitochondrial OS=Homo sapiens OX=9606 GN=GLUD1 PE=1 SV=2;sp|P49448|DHE4_HUMAN Glutamate dehydrogenase 2, mitochondrial OS=Homo sapiens OX=9606 GN=GLUD2 PE=1 SV=2	2	30	30	30	24	24	24	26	26	25	28	25	24	24	24	26	26	25	28	25	24	24	24	26	26	25	28	25	55.4	55.4	55.4	61.397	558	558;558	0	118.42	By MS/MS	By MS/MS	By MS/MS	By MS/MS	By MS/MS	By MS/MS
P00374;Q86XF0	P00374;Q86XF0	7;4	7;4	7;4	Dihydrofolate reductase;Dihydrofolate reductase, mitochondrial	DHFR;DHFRL1	sp|P00374|DYR_HUMAN Dihydrofolate reductase OS=Homo sapiens OX=9606 GN=DHFR PE=1 SV=2;sp|Q86XF0|DYR2_HUMAN Dihydrofolate reductase 2, mitochondrial OS=Homo sapiens OX=9606 GN=DHFR2 PE=1 SV=1	2	7	7	7	5	5	4	4	4	5	6	4	5	5	4	4	4	5	6	4	5	5	4	4	4	5	6	4	40.6	40.6	40.6	21.452	187	187;187	0	14.301	By MS/MS	By MS/MS	By MS/MS	By MS/MS	By MS/MS	By MS/MS
P00387	P00387	8	8	8	NADH-cytochrome b5 reductase 3;NADH-cytochrome b5 reductase 3 membrane-bound form;NADH-cytochrome b5 reductase 3 soluble form	CYB5R3	sp|P00387|NB5R3_HUMAN NADH-cytochrome b5 reductase 3 OS=Homo sapiens OX=9606 GN=CYB5R3 PE=1 SV=3	1	8	8	8	8	7	8	7	7	6	6	6	8	7	8	7	7	6	6	6	8	7	8	7	7	6	6	6	31.6	31.6	31.6	34.234	301	301	0	25.332	By MS/MS	By MS/MS	By MS/MS	By MS/MS	By MS/MS	By MS/MS
P00390	P00390	7	7	7	Glutathione reductase, mitochondrial	GSR	sp|P00390|GSHR_HUMAN Glutathione reductase, mitochondrial OS=Homo sapiens OX=9606 GN=GSR PE=1 SV=2	1	7	7	7	6	5	6	6	3	5	5	6	6	5	6	6	3	5	5	6	6	5	6	6	3	5	5	6	13.6	13.6	13.6	56.256	522	522	0	14.502	By MS/MS	By MS/MS	By MS/MS	By MS/MS	By MS/MS	By MS/MS
P00403	P00403	6	6	6	Cytochrome c oxidase subunit 2	MT-CO2	sp|P00403|COX2_HUMAN Cytochrome c oxidase subunit 2 OS=Homo sapiens OX=9606 GN=MT-CO2 PE=1 SV=1	1	6	6	6	4	4	5	4	5	5	6	5	4	4	5	4	5	5	6	5	4	4	5	4	5	5	6	5	23.8	23.8	23.8	25.565	227	227	0	16.674	By MS/MS	By MS/MS	By MS/MS	By MS/MS	By MS/MS	By MS/MS
P00441	P00441	16	16	16	Superoxide dismutase [Cu-Zn]	SOD1	sp|P00441|SODC_HUMAN Superoxide dismutase [Cu-Zn] OS=Homo sapiens OX=9606 GN=SOD1 PE=1 SV=2	1	16	16	16	14	13	15	12	12	12	11	12	14	13	15	12	12	12	11	12	14	13	15	12	12	12	11	12	89	89	89	15.936	154	154	0	323.31	By MS/MS	By MS/MS	By MS/MS	By MS/MS	By MS/MS	By MS/MS
P00491	P00491	15	15	15	Purine nucleoside phosphorylase	PNP	sp|P00491|PNPH_HUMAN Purine nucleoside phosphorylase OS=Homo sapiens OX=9606 GN=PNP PE=1 SV=2	1	15	15	15	11	11	11	10	12	13	11	12	11	11	11	10	12	13	11	12	11	11	11	10	12	13	11	12	76.1	76.1	76.1	32.118	289	289	0	154.03	By MS/MS	By MS/MS	By MS/MS	By MS/MS	By MS/MS	By MS/MS
P00492	P00492	14	14	12	Hypoxanthine-guanine phosphoribosyltransferase	HPRT1	sp|P00492|HPRT_HUMAN Hypoxanthine-guanine phosphoribosyltransferase OS=Homo sapiens OX=9606 GN=HPRT1 PE=1 SV=2	1	14	14	12	12	12	13	11	14	12	13	13	12	12	13	11	14	12	13	13	10	10	11	9	12	10	11	11	67.4	67.4	63.8	24.579	218	218	0	124.89	By MS/MS	By MS/MS	By MS/MS	By MS/MS	By MS/MS	By MS/MS
P00505	P00505	8	8	8	Aspartate aminotransferase, mitochondrial	GOT2	sp|P00505|AATM_HUMAN Aspartate aminotransferase, mitochondrial OS=Homo sapiens OX=9606 GN=GOT2 PE=1 SV=3	1	8	8	8	3	3	4	5	8	7	7	6	3	3	4	5	8	7	7	6	3	3	4	5	8	7	7	6	24	24	24	47.517	430	430	0	32.346	By MS/MS	By MS/MS	By MS/MS	By MS/MS	By MS/MS	By MS/MS
P00519	P00519	1	1	1	Tyrosine-protein kinase ABL1	ABL1	sp|P00519|ABL1_HUMAN Tyrosine-protein kinase ABL1 OS=Homo sapiens OX=9606 GN=ABL1 PE=1 SV=4	1	1	1	1	1	1	0	1	1	1	0	1	1	1	0	1	1	1	0	1	1	1	0	1	1	1	0	1	1.9	1.9	1.9	122.87	1130	1130	0.00045693	2.1108	By matching	By matching		By matching	By MS/MS	By MS/MS
P00558;P07205	P00558	38;6	38;6	38;6	Phosphoglycerate kinase 1	PGK1	sp|P00558|PGK1_HUMAN Phosphoglycerate kinase 1 OS=Homo sapiens OX=9606 GN=PGK1 PE=1 SV=3	2	38	38	38	33	35	36	29	29	28	28	31	33	35	36	29	29	28	28	31	33	35	36	29	29	28	28	31	84.2	84.2	84.2	44.614	417	417;417	0	323.31	By MS/MS	By MS/MS	By MS/MS	By MS/MS	By MS/MS	By MS/MS
P00568;Q9Y6K8	P00568	14;1	14;1	14;1	Adenylate kinase isoenzyme 1	AK1	sp|P00568|KAD1_HUMAN Adenylate kinase isoenzyme 1 OS=Homo sapiens OX=9606 GN=AK1 PE=1 SV=3	2	14	14	14	12	11	10	11	10	10	8	9	12	11	10	11	10	10	8	9	12	11	10	11	10	10	8	9	76.8	76.8	76.8	21.635	194	194;562	0	36.932	By MS/MS	By MS/MS	By MS/MS	By MS/MS	By MS/MS	By MS/MS
P00813	P00813	1	1	1	Adenosine deaminase	ADA	sp|P00813|ADA_HUMAN Adenosine deaminase OS=Homo sapiens OX=9606 GN=ADA PE=1 SV=3	1	1	1	1	0	1	1	1	0	0	0	0	0	1	1	1	0	0	0	0	0	1	1	1	0	0	0	0	4.7	4.7	4.7	40.764	363	363	0.0044586	1.278		By matching	By matching	By MS/MS
P00846	P00846	1	1	1	ATP synthase subunit a	MT-ATP6	sp|P00846|ATP6_HUMAN ATP synthase subunit a OS=Homo sapiens OX=9606 GN=MT-ATP6 PE=1 SV=1	1	1	1	1	0	0	0	0	1	1	1	0	0	0	0	0	1	1	1	0	0	0	0	0	1	1	1	0	4.4	4.4	4.4	24.817	226	226	0.00025019	3.1609					By MS/MS	By matching
P00918	P00918	13	13	13	Carbonic anhydrase 2	CA2	sp|P00918|CAH2_HUMAN Carbonic anhydrase 2 OS=Homo sapiens OX=9606 GN=CA2 PE=1 SV=2	1	13	13	13	10	9	8	7	11	12	13	8	10	9	8	7	11	12	13	8	10	9	8	7	11	12	13	8	58.5	58.5	58.5	29.246	260	260	0	86.454	By MS/MS	By MS/MS	By MS/MS	By MS/MS	By MS/MS	By MS/MS
P00966	P00966	3	3	3	Argininosuccinate synthase	ASS1	sp|P00966|ASSY_HUMAN Argininosuccinate synthase OS=Homo sapiens OX=9606 GN=ASS1 PE=1 SV=2	1	3	3	3	2	1	1	2	2	2	2	1	2	1	1	2	2	2	2	1	2	1	1	2	2	2	2	1	6.8	6.8	6.8	46.53	412	412	0.0013426	1.8937	By matching	By matching	By MS/MS	By MS/MS	By matching	By matching
P01023	P01023	6	1	1	Alpha-2-macroglobulin	A2M	sp|P01023|A2MG_HUMAN Alpha-2-macroglobulin OS=Homo sapiens OX=9606 GN=A2M PE=1 SV=3	1	6	1	1	4	5	5	5	6	6	4	5	0	0	1	1	1	1	0	1	0	0	1	1	1	1	0	1	4.2	0.7	0.7	163.29	1474	1474	1	-2	By matching	By matching	By matching	By matching	By matching	By MS/MS
P01034	P01034	1	1	1	Cystatin-C	CST3	sp|P01034|CYTC_HUMAN Cystatin-C OS=Homo sapiens OX=9606 GN=CST3 PE=1 SV=1	1	1	1	1	0	0	0	0	1	1	1	0	0	0	0	0	1	1	1	0	0	0	0	0	1	1	1	0	11.6	11.6	11.6	15.799	146	146	0	3.3915					By MS/MS	By matching
P01111	P01111	9	9	3	GTPase NRas	NRAS	sp|P01111|RASN_HUMAN GTPase NRas OS=Homo sapiens OX=9606 GN=NRAS PE=1 SV=1	1	9	9	3	7	7	5	7	6	7	6	6	7	7	5	7	6	7	6	6	1	2	1	3	2	2	2	3	56.6	56.6	15.3	21.229	189	189	0	14.882	By MS/MS	By MS/MS	By MS/MS	By MS/MS	By MS/MS	By MS/MS
P01112	P01112	6	1	0	GTPase HRas;GTPase HRas, N-terminally processed	HRAS	sp|P01112|RASH_HUMAN GTPase HRas OS=Homo sapiens OX=9606 GN=HRAS PE=1 SV=1	1	6	1	0	6	6	3	4	3	5	5	4	1	1	0	1	0	1	1	1	0	0	0	0	0	0	0	0	42.9	7.9	0	21.298	189	189	0.0002482	3.0753	By matching	By MS/MS	By matching	By matching	By matching	By MS/MS
P01344	P01344	2	2	2	Insulin-like growth factor II;Insulin-like growth factor II;Insulin-like growth factor II Ala-25 Del;Preptin	IGF2	sp|P01344|IGF2_HUMAN Insulin-like growth factor II OS=Homo sapiens OX=9606 GN=IGF2 PE=1 SV=1	1	2	2	2	2	2	1	2	1	1	1	1	2	2	1	2	1	1	1	1	2	2	1	2	1	1	1	1	13.9	13.9	13.9	20.14	180	180	0	4.3904	By MS/MS	By MS/MS	By MS/MS	By MS/MS	By matching	By matching
P02545	P02545	59	59	58	Prelamin-A/C;Lamin-A/C	LMNA	sp|P02545|LMNA_HUMAN Prelamin-A/C OS=Homo sapiens OX=9606 GN=LMNA PE=1 SV=1	1	59	59	58	49	45	47	46	47	50	48	50	49	45	47	46	47	50	48	50	48	44	46	45	47	49	47	49	69.9	69.9	69.9	74.139	664	664	0	323.31	By MS/MS	By MS/MS	By MS/MS	By MS/MS	By MS/MS	By MS/MS
P02656	P02656	1	1	1	Apolipoprotein C-III	APOC3	sp|P02656|APOC3_HUMAN Apolipoprotein C-III OS=Homo sapiens OX=9606 GN=APOC3 PE=1 SV=1	1	1	1	1	1	1	1	1	1	1	1	1	1	1	1	1	1	1	1	1	1	1	1	1	1	1	1	1	16.2	16.2	16.2	10.852	99	99	0	6.6954	By MS/MS	By MS/MS	By MS/MS	By MS/MS	By matching	By MS/MS
P02786	P02786	16	16	16	Transferrin receptor protein 1;Transferrin receptor protein 1, serum form	TFRC	sp|P02786|TFR1_HUMAN Transferrin receptor protein 1 OS=Homo sapiens OX=9606 GN=TFRC PE=1 SV=2	1	16	16	16	11	11	8	10	15	13	14	12	11	11	8	10	15	13	14	12	11	11	8	10	15	13	14	12	28.2	28.2	28.2	84.87	760	760	0	72.662	By MS/MS	By MS/MS	By MS/MS	By MS/MS	By MS/MS	By MS/MS
P02794	P02794	4	4	4	Ferritin heavy chain;Ferritin heavy chain, N-terminally processed	FTH1	sp|P02794|FRIH_HUMAN Ferritin heavy chain OS=Homo sapiens OX=9606 GN=FTH1 PE=1 SV=2	1	4	4	4	3	3	2	4	4	4	3	1	3	3	2	4	4	4	3	1	3	3	2	4	4	4	3	1	27.3	27.3	27.3	21.225	183	183	0	5.1988	By matching	By matching	By matching	By MS/MS	By matching	By MS/MS
P03928	P03928	1	1	1	ATP synthase protein 8	MT-ATP8	sp|P03928|ATP8_HUMAN ATP synthase protein 8 OS=Homo sapiens OX=9606 GN=MT-ATP8 PE=1 SV=1	1	1	1	1	0	1	1	1	1	1	1	1	0	1	1	1	1	1	1	1	0	1	1	1	1	1	1	1	16.2	16.2	16.2	7.9916	68	68	0.0017703	1.7581		By MS/MS	By MS/MS	By MS/MS	By matching	By MS/MS
P04040	P04040	14	14	14	Catalase	CAT	sp|P04040|CATA_HUMAN Catalase OS=Homo sapiens OX=9606 GN=CAT PE=1 SV=3	1	14	14	14	11	11	11	10	12	13	12	12	11	11	11	10	12	13	12	12	11	11	11	10	12	13	12	12	34.2	34.2	34.2	59.755	527	527	0	69.762	By MS/MS	By MS/MS	By MS/MS	By MS/MS	By MS/MS	By MS/MS
P04049	P04049	4	4	3	RAF proto-oncogene serine/threonine-protein kinase	RAF1	sp|P04049|RAF1_HUMAN RAF proto-oncogene serine/threonine-protein kinase OS=Homo sapiens OX=9606 GN=RAF1 PE=1 SV=1	1	4	4	3	3	2	0	3	3	3	3	3	3	2	0	3	3	3	3	3	2	1	0	2	2	2	3	2	11.7	11.7	10.2	73.051	648	648	0	17.953	By MS/MS	By MS/MS		By MS/MS	By MS/MS	By MS/MS
P04062	P04062	5	5	5	Glucosylceramidase	GBA	sp|P04062|GBA1_HUMAN Lysosomal acid glucosylceramidase OS=Homo sapiens OX=9606 GN=GBA1 PE=1 SV=3	1	5	5	5	2	2	2	2	5	4	5	3	2	2	2	2	5	4	5	3	2	2	2	2	5	4	5	3	11	11	11	59.716	536	536	0.00024114	2.696	By MS/MS	By MS/MS	By MS/MS	By matching	By MS/MS	By MS/MS
P04066	P04066	1	1	1	Tissue alpha-L-fucosidase	FUCA1	sp|P04066|FUCO_HUMAN Tissue alpha-L-fucosidase OS=Homo sapiens OX=9606 GN=FUCA1 PE=1 SV=4	1	1	1	1	0	0	0	0	1	1	1	0	0	0	0	0	1	1	1	0	0	0	0	0	1	1	1	0	3.6	3.6	3.6	53.688	466	466	0.0004584	2.1523					By matching	By matching
P04075;P05062	P04075	40;1	40;1	33;0	Fructose-bisphosphate aldolase A	ALDOA	sp|P04075|ALDOA_HUMAN Fructose-bisphosphate aldolase A OS=Homo sapiens OX=9606 GN=ALDOA PE=1 SV=2	2	40	40	33	34	34	36	32	33	31	35	34	34	34	36	32	33	31	35	34	29	29	30	27	27	25	28	29	90.4	90.4	76.9	39.42	364	364;364	0	323.31	By MS/MS	By MS/MS	By MS/MS	By MS/MS	By MS/MS	By MS/MS
P04080	P04080	6	6	6	Cystatin-B	CSTB	sp|P04080|CYTB_HUMAN Cystatin-B OS=Homo sapiens OX=9606 GN=CSTB PE=1 SV=2	1	6	6	6	4	5	6	6	5	5	5	5	4	5	6	6	5	5	5	5	4	5	6	6	5	5	5	5	85.7	85.7	85.7	11.139	98	98	0	50.459	By MS/MS	By MS/MS	By MS/MS	By MS/MS	By MS/MS	By MS/MS
P04083	P04083	8	8	8	Annexin A1	ANXA1	sp|P04083|ANXA1_HUMAN Annexin A1 OS=Homo sapiens OX=9606 GN=ANXA1 PE=1 SV=2	1	8	8	8	7	6	6	5	6	4	4	8	7	6	6	5	6	4	4	8	7	6	6	5	6	4	4	8	28.9	28.9	28.9	38.714	346	346	0	35.157	By MS/MS	By MS/MS	By MS/MS	By MS/MS	By MS/MS	By MS/MS
P04114	P04114	8	5	5	Apolipoprotein B-100;Apolipoprotein B-48	APOB	sp|P04114|APOB_HUMAN Apolipoprotein B-100 OS=Homo sapiens OX=9606 GN=APOB PE=1 SV=3	1	8	5	5	8	7	7	6	8	8	8	6	5	5	4	3	5	5	5	4	5	5	4	3	5	5	5	4	1.7	0.9	0.9	515.54	4563	4563	0	5.6261	By MS/MS	By MS/MS	By MS/MS	By MS/MS	By MS/MS	By MS/MS
P04150	P04150	4	4	4	Glucocorticoid receptor	NR3C1	sp|P04150|GCR_HUMAN Glucocorticoid receptor OS=Homo sapiens OX=9606 GN=NR3C1 PE=1 SV=1	1	4	4	4	2	3	2	2	2	4	4	3	2	3	2	2	2	4	4	3	2	3	2	2	2	4	4	3	8.2	8.2	8.2	85.658	777	777	0	5.6023	By MS/MS	By MS/MS	By matching	By matching	By MS/MS	By MS/MS
P04156	P04156	1	1	1	Major prion protein	PRNP	sp|P04156|PRIO_HUMAN Major prion protein OS=Homo sapiens OX=9606 GN=PRNP PE=1 SV=1	1	1	1	1	0	0	0	1	0	0	0	0	0	0	0	1	0	0	0	0	0	0	0	1	0	0	0	0	4.7	4.7	4.7	27.661	253	253	0.0058614	1.1161				By MS/MS
P04179	P04179	5	5	5	Superoxide dismutase [Mn], mitochondrial	SOD2	sp|P04179|SODM_HUMAN Superoxide dismutase [Mn], mitochondrial OS=Homo sapiens OX=9606 GN=SOD2 PE=1 SV=3	1	5	5	5	5	5	4	5	4	4	4	5	5	5	4	5	4	4	4	5	5	5	4	5	4	4	4	5	23	23	23	24.75	222	222	0	10.566	By MS/MS	By MS/MS	By MS/MS	By MS/MS	By matching	By MS/MS
P04181	P04181	23	23	23	Ornithine aminotransferase, mitochondrial;Ornithine aminotransferase, hepatic form;Ornithine aminotransferase, renal form	OAT	sp|P04181|OAT_HUMAN Ornithine aminotransferase, mitochondrial OS=Homo sapiens OX=9606 GN=OAT PE=1 SV=1	1	23	23	23	18	18	18	15	20	20	19	19	18	18	18	15	20	20	19	19	18	18	18	15	20	20	19	19	52.4	52.4	52.4	48.534	439	439	0	94.163	By MS/MS	By MS/MS	By MS/MS	By MS/MS	By MS/MS	By MS/MS
P04183	P04183	10	10	10	Thymidine kinase, cytosolic	TK1	sp|P04183|KITH_HUMAN Thymidine kinase, cytosolic OS=Homo sapiens OX=9606 GN=TK1 PE=1 SV=2	1	10	10	10	8	9	8	8	9	9	10	10	8	9	8	8	9	9	10	10	8	9	8	8	9	9	10	10	46.2	46.2	46.2	25.468	234	234	0	27.566	By MS/MS	By MS/MS	By MS/MS	By MS/MS	By MS/MS	By MS/MS
P04350	P04350	33	6	4	Tubulin beta-4A chain	TUBB4A	sp|P04350|TBB4A_HUMAN Tubulin beta-4A chain OS=Homo sapiens OX=9606 GN=TUBB4A PE=1 SV=2	1	33	6	4	30	29	29	22	29	26	27	29	6	6	5	3	6	6	6	6	4	4	3	2	4	4	4	4	69.1	19.1	14.9	49.585	444	444	0	109.78	By MS/MS	By MS/MS	By MS/MS	By MS/MS	By MS/MS	By MS/MS
P04406;O14556	P04406	32;1	32;1	32;1	Glyceraldehyde-3-phosphate dehydrogenase	GAPDH	sp|P04406|G3P_HUMAN Glyceraldehyde-3-phosphate dehydrogenase OS=Homo sapiens OX=9606 GN=GAPDH PE=1 SV=3	2	32	32	32	26	27	25	22	26	25	25	24	26	27	25	22	26	25	25	24	26	27	25	22	26	25	25	24	70.4	70.4	70.4	36.053	335	335;408	0	323.31	By MS/MS	By MS/MS	By MS/MS	By MS/MS	By MS/MS	By MS/MS
P04439	P04439	3	2	2	HLA class I histocompatibility antigen, A-3 alpha chain	HLA-A	sp|P04439|HLAA_HUMAN HLA class I histocompatibility antigen, A alpha chain OS=Homo sapiens OX=9606 GN=HLA-A PE=1 SV=2	1	3	2	2	2	2	2	3	3	2	2	2	1	1	1	2	2	1	1	1	1	1	1	2	2	1	1	1	12.3	5.8	5.8	40.84	365	365	0.00045662	2.1103	By matching	By MS/MS	By MS/MS	By MS/MS	By MS/MS	By MS/MS
P04632;Q96L46	P04632	7;1	7;1	7;1	Calpain small subunit 1	CAPNS1	sp|P04632|CPNS1_HUMAN Calpain small subunit 1 OS=Homo sapiens OX=9606 GN=CAPNS1 PE=1 SV=1	2	7	7	7	5	4	3	3	5	6	5	5	5	4	3	3	5	6	5	5	5	4	3	3	5	6	5	5	41.8	41.8	41.8	28.315	268	268;248	0	10.81	By MS/MS	By MS/MS	By MS/MS	By MS/MS	By MS/MS	By MS/MS
P04637	P04637	15	15	15	Cellular tumor antigen p53	TP53	sp|P04637|P53_HUMAN Cellular tumor antigen p53 OS=Homo sapiens OX=9606 GN=TP53 PE=1 SV=4	1	15	15	15	12	11	8	9	13	14	12	11	12	11	8	9	13	14	12	11	12	11	8	9	13	14	12	11	54.7	54.7	54.7	43.653	393	393	0	53.386	By MS/MS	By MS/MS	By MS/MS	By MS/MS	By MS/MS	By MS/MS
P04792	P04792	8	8	8	Heat shock protein beta-1	HSPB1	sp|P04792|HSPB1_HUMAN Heat shock protein beta-1 OS=Homo sapiens OX=9606 GN=HSPB1 PE=1 SV=2	1	8	8	8	7	8	6	7	7	6	6	6	7	8	6	7	7	6	6	6	7	8	6	7	7	6	6	6	63.9	63.9	63.9	22.782	205	205	0	29.132	By MS/MS	By MS/MS	By MS/MS	By MS/MS	By MS/MS	By MS/MS
P04818	P04818	6	6	6	Thymidylate synthase	TYMS	sp|P04818|TYSY_HUMAN Thymidylate synthase OS=Homo sapiens OX=9606 GN=TYMS PE=1 SV=3	1	6	6	6	3	3	4	4	6	5	6	5	3	3	4	4	6	5	6	5	3	3	4	4	6	5	6	5	31.3	31.3	31.3	35.716	313	313	0	12.46	By MS/MS	By matching	By MS/MS	By MS/MS	By MS/MS	By MS/MS
P04843	P04843	33	33	33	Dolichyl-diphosphooligosaccharide--protein glycosyltransferase subunit 1	RPN1	sp|P04843|RPN1_HUMAN Dolichyl-diphosphooligosaccharide--protein glycosyltransferase subunit 1 OS=Homo sapiens OX=9606 GN=RPN1 PE=1 SV=1	1	33	33	33	25	27	27	28	26	32	28	29	25	27	27	28	26	32	28	29	25	27	27	28	26	32	28	29	54.5	54.5	54.5	68.569	607	607	0	237.51	By MS/MS	By MS/MS	By MS/MS	By MS/MS	By MS/MS	By MS/MS
P04844	P04844	14	14	14	Dolichyl-diphosphooligosaccharide--protein glycosyltransferase subunit 2	RPN2	sp|P04844|RPN2_HUMAN Dolichyl-diphosphooligosaccharide--protein glycosyltransferase subunit 2 OS=Homo sapiens OX=9606 GN=RPN2 PE=1 SV=3	1	14	14	14	11	8	5	11	12	12	11	13	11	8	5	11	12	12	11	13	11	8	5	11	12	12	11	13	29	29	29	69.283	631	631	0	88.527	By MS/MS	By MS/MS	By MS/MS	By MS/MS	By MS/MS	By MS/MS
P04899	P04899	7	2	2	Guanine nucleotide-binding protein G(i) subunit alpha-2	GNAI2	sp|P04899|GNAI2_HUMAN Guanine nucleotide-binding protein G(i) subunit alpha-2 OS=Homo sapiens OX=9606 GN=GNAI2 PE=1 SV=3	1	7	2	2	6	6	5	6	5	6	5	6	2	2	2	2	2	2	2	2	2	2	2	2	2	2	2	2	24.5	9.6	9.6	40.45	355	355	0	10.928	By MS/MS	By MS/MS	By MS/MS	By MS/MS	By MS/MS	By MS/MS
P04920	P04920	6	6	6	Anion exchange protein 2	SLC4A2	sp|P04920|B3A2_HUMAN Anion exchange protein 2 OS=Homo sapiens OX=9606 GN=SLC4A2 PE=1 SV=4	1	6	6	6	4	4	5	5	4	4	3	5	4	4	5	5	4	4	3	5	4	4	5	5	4	4	3	5	10.6	10.6	10.6	137.01	1241	1241	0	61.864	By MS/MS	By matching	By MS/MS	By MS/MS	By MS/MS	By MS/MS
P05023;P13637;P50993;Q13733;P20648	P05023	37;12;10;4;3	37;12;10;4;3	35;10;8;2;1	Sodium/potassium-transporting ATPase subunit alpha-1	ATP1A1	sp|P05023|AT1A1_HUMAN Sodium/potassium-transporting ATPase subunit alpha-1 OS=Homo sapiens OX=9606 GN=ATP1A1 PE=1 SV=1	5	37	37	35	32	31	30	31	30	33	35	30	32	31	30	31	30	33	35	30	30	29	28	29	28	31	33	28	36.8	36.8	34.7	112.89	1023	1023;1013;1020;1029;1035	0	323.31	By MS/MS	By MS/MS	By MS/MS	By MS/MS	By MS/MS	By MS/MS
P05026	P05026	5	5	5	Sodium/potassium-transporting ATPase subunit beta-1	ATP1B1	sp|P05026|AT1B1_HUMAN Sodium/potassium-transporting ATPase subunit beta-1 OS=Homo sapiens OX=9606 GN=ATP1B1 PE=1 SV=1	1	5	5	5	3	4	3	3	5	5	5	4	3	4	3	3	5	5	5	4	3	4	3	3	5	5	5	4	20.1	20.1	20.1	35.061	303	303	0	15.166	By MS/MS	By MS/MS	By MS/MS	By matching	By MS/MS	By MS/MS
P05067;Q06481	P05067	6;1	6;1	6;1	Amyloid beta A4 protein;N-APP;Soluble APP-alpha;Soluble APP-beta;C99;Beta-amyloid protein 42;Beta-amyloid protein 40;C83;P3(42);P3(40);C80;Gamma-secretase C-terminal fragment 59;Gamma-secretase C-terminal fragment 57;Gamma-secretase C-terminal fragment 50;C31	APP	sp|P05067|A4_HUMAN Amyloid-beta precursor protein OS=Homo sapiens OX=9606 GN=APP PE=1 SV=3	2	6	6	6	4	3	1	3	5	3	4	4	4	3	1	3	5	3	4	4	4	3	1	3	5	3	4	4	9	9	9	86.942	770	770;763	0	13.751	By MS/MS	By MS/MS	By matching	By MS/MS	By MS/MS	By MS/MS
P05091;P00352	P05091	28;4	28;4	26;2	Aldehyde dehydrogenase, mitochondrial	ALDH2	sp|P05091|ALDH2_HUMAN Aldehyde dehydrogenase, mitochondrial OS=Homo sapiens OX=9606 GN=ALDH2 PE=1 SV=2	2	28	28	26	25	24	23	22	27	27	26	23	25	24	23	22	27	27	26	23	23	22	21	20	25	25	24	21	53	53	51.5	56.381	517	517;501	0	135.28	By MS/MS	By MS/MS	By MS/MS	By MS/MS	By MS/MS	By MS/MS
P05114	P05114	8	8	8	Non-histone chromosomal protein HMG-14	HMGN1	sp|P05114|HMGN1_HUMAN Non-histone chromosomal protein HMG-14 OS=Homo sapiens OX=9606 GN=HMGN1 PE=1 SV=3	1	8	8	8	7	7	7	7	8	8	8	8	7	7	7	7	8	8	8	8	7	7	7	7	8	8	8	8	59	59	59	10.659	100	100	0	275.64	By MS/MS	By MS/MS	By MS/MS	By MS/MS	By MS/MS	By MS/MS
P05141;Q9H0C2	P05141	24;4	24;4	11;0	ADP/ATP translocase 2;ADP/ATP translocase 2, N-terminally processed	SLC25A5	sp|P05141|ADT2_HUMAN ADP/ATP translocase 2 OS=Homo sapiens OX=9606 GN=SLC25A5 PE=1 SV=7	2	24	24	11	19	16	15	15	23	21	22	20	19	16	15	15	23	21	22	20	8	7	6	6	10	9	9	9	50	50	25.5	32.852	298	298;315	0	63.702	By MS/MS	By MS/MS	By MS/MS	By MS/MS	By MS/MS	By MS/MS
P05166	P05166	2	2	2	Propionyl-CoA carboxylase beta chain, mitochondrial	PCCB	sp|P05166|PCCB_HUMAN Propionyl-CoA carboxylase beta chain, mitochondrial OS=Homo sapiens OX=9606 GN=PCCB PE=1 SV=3	1	2	2	2	2	2	2	2	2	2	2	2	2	2	2	2	2	2	2	2	2	2	2	2	2	2	2	2	4.6	4.6	4.6	58.215	539	539	0.00024685	2.9965	By MS/MS	By matching	By matching	By MS/MS	By MS/MS	By MS/MS
P05198	P05198	21	21	21	Eukaryotic translation initiation factor 2 subunit 1	EIF2S1	sp|P05198|IF2A_HUMAN Eukaryotic translation initiation factor 2 subunit 1 OS=Homo sapiens OX=9606 GN=EIF2S1 PE=1 SV=3	1	21	21	21	19	17	17	18	18	17	16	19	19	17	17	18	18	17	16	19	19	17	17	18	18	17	16	19	60.3	60.3	60.3	36.112	315	315	0	118.88	By MS/MS	By MS/MS	By MS/MS	By MS/MS	By MS/MS	By MS/MS
P05204	P05204	10	10	8	Non-histone chromosomal protein HMG-17	HMGN2	sp|P05204|HMGN2_HUMAN Non-histone chromosomal protein HMG-17 OS=Homo sapiens OX=9606 GN=HMGN2 PE=1 SV=3	1	10	10	8	7	8	8	8	9	8	9	8	7	8	8	8	9	8	9	8	6	6	6	6	8	6	7	6	53.3	53.3	48.9	9.3926	90	90	0	261.33	By MS/MS	By MS/MS	By MS/MS	By MS/MS	By MS/MS	By MS/MS
P05386	P05386	3	3	3	60S acidic ribosomal protein P1	RPLP1	sp|P05386|RLA1_HUMAN Large ribosomal subunit protein P1 OS=Homo sapiens OX=9606 GN=RPLP1 PE=1 SV=1	1	3	3	3	1	2	0	1	3	2	2	1	1	2	0	1	3	2	2	1	1	2	0	1	3	2	2	1	74.6	74.6	74.6	11.514	114	114	0	47.971	By MS/MS	By MS/MS		By MS/MS	By MS/MS	By MS/MS
P05387	P05387	9	9	9	60S acidic ribosomal protein P2	RPLP2	sp|P05387|RLA2_HUMAN Large ribosomal subunit protein P2 OS=Homo sapiens OX=9606 GN=RPLP2 PE=1 SV=1	1	9	9	9	8	8	8	8	9	9	9	8	8	8	8	8	9	9	9	8	8	8	8	8	9	9	9	8	82.6	82.6	82.6	11.665	115	115	0	278.5	By MS/MS	By MS/MS	By MS/MS	By MS/MS	By MS/MS	By MS/MS
P05388;Q8NHW5	P05388;Q8NHW5	14;10	14;10	14;10	60S acidic ribosomal protein P0;60S acidic ribosomal protein P0-like	RPLP0;RPLP0P6	sp|P05388|RLA0_HUMAN Large ribosomal subunit protein uL10 OS=Homo sapiens OX=9606 GN=RPLP0 PE=1 SV=1;sp|Q8NHW5|RLA0L_HUMAN Putative ribosomal protein uL10-like OS=Homo sapiens OX=9606 GN=RPLP0P6 PE=5 SV=1	2	14	14	14	13	13	14	13	13	14	12	14	13	13	14	13	13	14	12	14	13	13	14	13	13	14	12	14	48.6	48.6	48.6	34.273	317	317;317	0	251.09	By MS/MS	By MS/MS	By MS/MS	By MS/MS	By MS/MS	By MS/MS
P05412	P05412	1	1	1	Transcription factor AP-1	JUN	sp|P05412|JUN_HUMAN Transcription factor Jun OS=Homo sapiens OX=9606 GN=JUN PE=1 SV=2	1	1	1	1	0	1	1	1	1	1	1	1	0	1	1	1	1	1	1	1	0	1	1	1	1	1	1	1	6.9	6.9	6.9	35.675	331	331	0.0038651	1.4284		By matching	By matching	By matching	By matching	By matching
P05423	P05423	6	6	6	DNA-directed RNA polymerase III subunit RPC4	POLR3D	sp|P05423|RPC4_HUMAN DNA-directed RNA polymerase III subunit RPC4 OS=Homo sapiens OX=9606 GN=POLR3D PE=1 SV=2	1	6	6	6	5	4	4	4	6	5	5	4	5	4	4	4	6	5	5	4	5	4	4	4	6	5	5	4	21.4	21.4	21.4	44.395	398	398	0	10.403	By matching	By MS/MS	By MS/MS	By MS/MS	By matching	By MS/MS
P05455	P05455	29	29	29	Lupus La protein	SSB	sp|P05455|LA_HUMAN Lupus La protein OS=Homo sapiens OX=9606 GN=SSB PE=1 SV=2	1	29	29	29	23	21	22	21	23	22	23	21	23	21	22	21	23	22	23	21	23	21	22	21	23	22	23	21	62.5	62.5	62.5	46.836	408	408	0	192.96	By MS/MS	By MS/MS	By MS/MS	By MS/MS	By MS/MS	By MS/MS
P05549	P05549	2	2	1	Transcription factor AP-2-alpha	TFAP2A	sp|P05549|AP2A_HUMAN Transcription factor AP-2-alpha OS=Homo sapiens OX=9606 GN=TFAP2A PE=1 SV=1	1	2	2	1	1	0	0	0	1	1	1	1	1	0	0	0	1	1	1	1	0	0	0	0	0	1	1	0	8.2	8.2	3.7	48.062	437	437	0	4.757	By matching				By MS/MS	By MS/MS
P05556	P05556	10	10	10	Integrin beta-1	ITGB1	sp|P05556|ITB1_HUMAN Integrin beta-1 OS=Homo sapiens OX=9606 GN=ITGB1 PE=1 SV=2	1	10	10	10	7	6	5	7	9	9	10	6	7	6	5	7	9	9	10	6	7	6	5	7	9	9	10	6	15.5	15.5	15.5	88.414	798	798	0	22.027	By MS/MS	By MS/MS	By MS/MS	By MS/MS	By MS/MS	By MS/MS
P05976;P08590	P05976;P08590	1;1	1;1	1;1	Myosin light chain 1/3, skeletal muscle isoform;Myosin light chain 3	MYL1;MYL3	sp|P05976|MYL1_HUMAN Myosin light chain 1/3, skeletal muscle isoform OS=Homo sapiens OX=9606 GN=MYL1 PE=1 SV=3;sp|P08590|MYL3_HUMAN Myosin light chain 3 OS=Homo sapiens OX=9606 GN=MYL3 PE=1 SV=3	2	1	1	1	1	1	1	0	1	1	1	1	1	1	1	0	1	1	1	1	1	1	1	0	1	1	1	1	6.2	6.2	6.2	21.145	194	194;195	0.0094185	0.9242	By matching	By matching	By MS/MS		By matching	By matching
P06132	P06132	12	12	12	Uroporphyrinogen decarboxylase	UROD	sp|P06132|DCUP_HUMAN Uroporphyrinogen decarboxylase OS=Homo sapiens OX=9606 GN=UROD PE=1 SV=2	1	12	12	12	7	7	6	4	11	10	11	9	7	7	6	4	11	10	11	9	7	7	6	4	11	10	11	9	36.5	36.5	36.5	40.786	367	367	0	64.503	By MS/MS	By MS/MS	By MS/MS	By MS/MS	By MS/MS	By MS/MS
P06280	P06280	12	12	12	Alpha-galactosidase A	GLA	sp|P06280|AGAL_HUMAN Alpha-galactosidase A OS=Homo sapiens OX=9606 GN=GLA PE=1 SV=1	1	12	12	12	7	4	5	5	9	11	9	8	7	4	5	5	9	11	9	8	7	4	5	5	9	11	9	8	30.5	30.5	30.5	48.766	429	429	0	28.37	By MS/MS	By MS/MS	By MS/MS	By MS/MS	By MS/MS	By MS/MS
P06400	P06400	2	2	2	Retinoblastoma-associated protein	RB1	sp|P06400|RB_HUMAN Retinoblastoma-associated protein OS=Homo sapiens OX=9606 GN=RB1 PE=1 SV=2	1	2	2	2	1	1	0	1	2	2	2	1	1	1	0	1	2	2	2	1	1	1	0	1	2	2	2	1	1.8	1.8	1.8	106.16	928	928	0	8.5862	By matching	By matching		By matching	By matching	By MS/MS
P06454	P06454	9	9	9	Prothymosin alpha;Prothymosin alpha, N-terminally processed;Thymosin alpha-1	PTMA	sp|P06454|PTMA_HUMAN Prothymosin alpha OS=Homo sapiens OX=9606 GN=PTMA PE=1 SV=2	1	9	9	9	8	9	9	9	7	7	8	8	8	9	9	9	7	7	8	8	8	9	9	9	7	7	8	8	40.5	40.5	40.5	12.203	111	111	0	323.31	By MS/MS	By MS/MS	By MS/MS	By MS/MS	By MS/MS	By MS/MS
P06493	P06493	17	17	15	Cyclin-dependent kinase 1	CDK1	sp|P06493|CDK1_HUMAN Cyclin-dependent kinase 1 OS=Homo sapiens OX=9606 GN=CDK1 PE=1 SV=3	1	17	17	15	13	13	13	12	13	14	12	14	13	13	13	12	13	14	12	14	11	11	11	10	11	12	10	12	54.2	54.2	47.8	34.095	297	297	0	59.426	By MS/MS	By MS/MS	By MS/MS	By MS/MS	By MS/MS	By MS/MS
P06576	P06576	31	31	31	ATP synthase subunit beta, mitochondrial	ATP5B	sp|P06576|ATPB_HUMAN ATP synthase subunit beta, mitochondrial OS=Homo sapiens OX=9606 GN=ATP5F1B PE=1 SV=3	1	31	31	31	26	25	26	23	27	21	22	23	26	25	26	23	27	21	22	23	26	25	26	23	27	21	22	23	71.5	71.5	71.5	56.559	529	529	0	244.44	By MS/MS	By MS/MS	By MS/MS	By MS/MS	By MS/MS	By MS/MS
P06730;A6NMX2	P06730	8;1	8;1	8;1	Eukaryotic translation initiation factor 4E	EIF4E	sp|P06730|IF4E_HUMAN Eukaryotic translation initiation factor 4E OS=Homo sapiens OX=9606 GN=EIF4E PE=1 SV=2	2	8	8	8	4	4	4	3	8	7	8	6	4	4	4	3	8	7	8	6	4	4	4	3	8	7	8	6	42.9	42.9	42.9	25.097	217	217;242	0	49.591	By MS/MS	By MS/MS	By MS/MS	By MS/MS	By MS/MS	By MS/MS
P06733	P06733	38	38	35	Alpha-enolase	ENO1	sp|P06733|ENOA_HUMAN Alpha-enolase OS=Homo sapiens OX=9606 GN=ENO1 PE=1 SV=2	1	38	38	35	34	33	34	30	35	31	31	33	34	33	34	30	35	31	31	33	32	32	33	29	32	30	30	30	80.9	80.9	72.4	47.168	434	434	0	323.31	By MS/MS	By MS/MS	By MS/MS	By MS/MS	By MS/MS	By MS/MS
P06737	P06737	43	43	38	Glycogen phosphorylase, liver form	PYGL	sp|P06737|PYGL_HUMAN Glycogen phosphorylase, liver form OS=Homo sapiens OX=9606 GN=PYGL PE=1 SV=4	1	43	43	38	31	35	32	32	41	40	40	35	31	35	32	32	41	40	40	35	28	32	29	29	36	36	36	31	48.2	48.2	41.7	97.147	847	847	0	219.83	By MS/MS	By MS/MS	By MS/MS	By MS/MS	By MS/MS	By MS/MS
P06744;CON__Q3ZBD7;Q8N196	P06744	29;5;1	29;5;1	29;5;1	Glucose-6-phosphate isomerase	GPI	sp|P06744|G6PI_HUMAN Glucose-6-phosphate isomerase OS=Homo sapiens OX=9606 GN=GPI PE=1 SV=4	3	29	29	29	25	25	21	22	28	27	27	27	25	25	21	22	28	27	27	27	25	25	21	22	28	27	27	27	52.2	52.2	52.2	63.146	558	558;557;739	0	272.15	By MS/MS	By MS/MS	By MS/MS	By MS/MS	By MS/MS	By MS/MS
P06746	P06746	3	3	3	DNA polymerase beta	POLB	sp|P06746|DPOLB_HUMAN DNA polymerase beta OS=Homo sapiens OX=9606 GN=POLB PE=1 SV=3	1	3	3	3	3	1	2	2	2	2	1	3	3	1	2	2	2	2	1	3	3	1	2	2	2	2	1	3	18.2	18.2	18.2	38.177	335	335	0	7.3791	By MS/MS	By matching	By MS/MS	By MS/MS	By MS/MS	By MS/MS
P06748	P06748	22	22	22	Nucleophosmin	NPM1	sp|P06748|NPM_HUMAN Nucleophosmin OS=Homo sapiens OX=9606 GN=NPM1 PE=1 SV=2	1	22	22	22	19	19	18	18	20	17	18	17	19	19	18	18	20	17	18	17	19	19	18	18	20	17	18	17	62.2	62.2	62.2	32.575	294	294	0	323.31	By MS/MS	By MS/MS	By MS/MS	By MS/MS	By MS/MS	By MS/MS
P06753	P06753	17	7	7	Tropomyosin alpha-3 chain	TPM3	sp|P06753|TPM3_HUMAN Tropomyosin alpha-3 chain OS=Homo sapiens OX=9606 GN=TPM3 PE=1 SV=2	1	17	7	7	16	15	16	16	17	16	16	15	7	7	7	7	7	7	7	7	7	7	7	7	7	7	7	7	42.1	23.5	23.5	32.95	285	285	0	40.165	By MS/MS	By MS/MS	By MS/MS	By MS/MS	By MS/MS	By MS/MS
P06865	P06865	6	6	6	Beta-hexosaminidase subunit alpha	HEXA	sp|P06865|HEXA_HUMAN Beta-hexosaminidase subunit alpha OS=Homo sapiens OX=9606 GN=HEXA PE=1 SV=2	1	6	6	6	3	3	2	3	5	4	5	3	3	3	2	3	5	4	5	3	3	3	2	3	5	4	5	3	12.5	12.5	12.5	60.702	529	529	0	3.2771	By MS/MS	By MS/MS	By MS/MS	By MS/MS	By MS/MS	By MS/MS
Q16778;P33778;P23527;P06899;Q6DRA6;Q6DN03	Q16778;P33778;P23527;P06899	12;12;12;12;5;5	2;2;2;2;2;2	0;0;0;0;0;0	Histone H2B type 2-E;Histone H2B type 1-B;Histone H2B type 1-O;Histone H2B type 1-J	HIST2H2BE;HIST1H2BB;HIST1H2BO;HIST1H2BJ	sp|Q16778|H2B2E_HUMAN Histone H2B type 2-E OS=Homo sapiens OX=9606 GN=H2BC21 PE=1 SV=3;sp|P33778|H2B1B_HUMAN Histone H2B type 1-B OS=Homo sapiens OX=9606 GN=H2BC3 PE=1 SV=2;sp|P23527|H2B1O_HUMAN Histone H2B type 1-O OS=Homo sapiens OX=9606 GN=H2BC17 PE=1 S	6	12	2	0	11	10	10	10	11	10	12	10	2	2	2	2	2	2	2	2	0	0	0	0	0	0	0	0	57.1	7.9	0	13.92	126	126;126;126;126;164;193	0	6.739	By matching	By matching	By MS/MS	By matching	By MS/MS	By MS/MS
P07099	P07099	5	5	5	Epoxide hydrolase 1	EPHX1	sp|P07099|HYEP_HUMAN Epoxide hydrolase 1 OS=Homo sapiens OX=9606 GN=EPHX1 PE=1 SV=1	1	5	5	5	3	5	3	4	5	5	4	5	3	5	3	4	5	5	4	5	3	5	3	4	5	5	4	5	22.2	22.2	22.2	52.948	455	455	0	12.685	By MS/MS	By matching	By matching	By MS/MS	By MS/MS	By MS/MS
P07108	P07108	6	6	6	Acyl-CoA-binding protein	DBI	sp|P07108|ACBP_HUMAN Acyl-CoA-binding protein OS=Homo sapiens OX=9606 GN=DBI PE=1 SV=2	1	6	6	6	5	5	5	5	5	5	5	5	5	5	5	5	5	5	5	5	5	5	5	5	5	5	5	5	75.9	75.9	75.9	10.044	87	87	0	323.31	By MS/MS	By MS/MS	By MS/MS	By MS/MS	By MS/MS	By MS/MS
P07195	P07195	21	19	19	L-lactate dehydrogenase B chain	LDHB	sp|P07195|LDHB_HUMAN L-lactate dehydrogenase B chain OS=Homo sapiens OX=9606 GN=LDHB PE=1 SV=2	1	21	19	19	21	21	19	18	20	19	19	20	19	19	17	16	18	17	17	18	19	19	17	16	18	17	17	18	54.8	54.8	54.8	36.638	334	334	0	123.31	By MS/MS	By MS/MS	By MS/MS	By MS/MS	By MS/MS	By MS/MS
P07196	P07196	3	2	2	Neurofilament light polypeptide	NEFL	sp|P07196|NFL_HUMAN Neurofilament light polypeptide OS=Homo sapiens OX=9606 GN=NEFL PE=1 SV=3	1	3	2	2	2	3	2	3	2	2	2	1	2	2	1	2	1	1	1	0	2	2	1	2	1	1	1	0	6.3	4.8	4.8	61.516	543	543	0.00025063	3.1851	By MS/MS	By MS/MS	By MS/MS	By MS/MS	By matching	By matching
P07197	P07197	18	17	15	Neurofilament medium polypeptide	NEFM	sp|P07197|NFM_HUMAN Neurofilament medium polypeptide OS=Homo sapiens OX=9606 GN=NEFM PE=1 SV=3	1	18	17	15	15	15	14	15	14	15	15	13	14	14	13	14	13	14	14	12	13	12	12	13	11	12	12	11	22.2	20.9	20	102.47	916	916	0	61.856	By MS/MS	By MS/MS	By MS/MS	By MS/MS	By MS/MS	By MS/MS
P07199	P07199	3	3	3	Major centromere autoantigen B	CENPB	sp|P07199|CENPB_HUMAN Major centromere autoantigen B OS=Homo sapiens OX=9606 GN=CENPB PE=1 SV=2	1	3	3	3	1	1	2	2	3	3	3	2	1	1	2	2	3	3	3	2	1	1	2	2	3	3	3	2	6.5	6.5	6.5	65.171	599	599	0	7.1943	By MS/MS	By MS/MS	By MS/MS	By MS/MS	By matching	By MS/MS
P07203	P07203	8	8	8	Glutathione peroxidase 1	GPX1	sp|P07203|GPX1_HUMAN Glutathione peroxidase 1 OS=Homo sapiens OX=9606 GN=GPX1 PE=1 SV=4	1	8	8	8	6	6	6	7	6	7	6	7	6	6	6	7	6	7	6	7	6	6	6	7	6	7	6	7	60.1	60.1	60.1	22.088	203	203	0	28.415	By MS/MS	By MS/MS	By MS/MS	By MS/MS	By MS/MS	By MS/MS
P07237	P07237	37	37	37	Protein disulfide-isomerase	P4HB	sp|P07237|PDIA1_HUMAN Protein disulfide-isomerase OS=Homo sapiens OX=9606 GN=P4HB PE=1 SV=3	1	37	37	37	30	32	31	30	32	30	30	28	30	32	31	30	32	30	30	28	30	32	31	30	32	30	30	28	61	61	61	57.116	508	508	0	230.33	By MS/MS	By MS/MS	By MS/MS	By MS/MS	By MS/MS	By MS/MS
P07305	P07305	7	7	7	Histone H1.0;Histone H1.0, N-terminally processed	H1F0	sp|P07305|H10_HUMAN Histone H1.0 OS=Homo sapiens OX=9606 GN=H1-0 PE=1 SV=3	1	7	7	7	7	7	7	7	7	7	7	7	7	7	7	7	7	7	7	7	7	7	7	7	7	7	7	7	28.4	28.4	28.4	20.863	194	194	0	43.975	By MS/MS	By MS/MS	By MS/MS	By MS/MS	By MS/MS	By MS/MS
P07311	P07311	1	1	1	Acylphosphatase-1	ACYP1	sp|P07311|ACYP1_HUMAN Acylphosphatase-1 OS=Homo sapiens OX=9606 GN=ACYP1 PE=1 SV=2	1	1	1	1	1	1	1	1	1	1	1	1	1	1	1	1	1	1	1	1	1	1	1	1	1	1	1	1	10.1	10.1	10.1	11.261	99	99	0.009244	0.95456	By matching	By MS/MS	By matching	By matching	By MS/MS	By MS/MS
P07339	P07339	13	13	13	Cathepsin D;Cathepsin D light chain;Cathepsin D heavy chain	CTSD	sp|P07339|CATD_HUMAN Cathepsin D OS=Homo sapiens OX=9606 GN=CTSD PE=1 SV=1	1	13	13	13	11	10	10	10	11	12	12	12	11	10	10	10	11	12	12	12	11	10	10	10	11	12	12	12	39.6	39.6	39.6	44.552	412	412	0	44.9	By MS/MS	By MS/MS	By MS/MS	By MS/MS	By MS/MS	By MS/MS
P07355;A6NMY6	P07355;A6NMY6	33;22	33;22	33;22	Annexin A2;Putative annexin A2-like protein	ANXA2;ANXA2P2	sp|P07355|ANXA2_HUMAN Annexin A2 OS=Homo sapiens OX=9606 GN=ANXA2 PE=1 SV=2;sp|A6NMY6|AXA2L_HUMAN Putative annexin A2-like protein OS=Homo sapiens OX=9606 GN=ANXA2P2 PE=5 SV=2	2	33	33	33	26	26	28	28	32	29	29	28	26	26	28	28	32	29	29	28	26	26	28	28	32	29	29	28	70.8	70.8	70.8	38.604	339	339;339	0	257.51	By MS/MS	By MS/MS	By MS/MS	By MS/MS	By MS/MS	By MS/MS
P07384	P07384	13	13	13	Calpain-1 catalytic subunit	CAPN1	sp|P07384|CAN1_HUMAN Calpain-1 catalytic subunit OS=Homo sapiens OX=9606 GN=CAPN1 PE=1 SV=1	1	13	13	13	7	7	4	6	10	6	6	10	7	7	4	6	10	6	6	10	7	7	4	6	10	6	6	10	23.2	23.2	23.2	81.889	714	714	0	24.564	By MS/MS	By MS/MS	By MS/MS	By MS/MS	By MS/MS	By MS/MS
P07437;A6NNZ2;CON__ENSEMBL:ENSBTAP00000025008;Q9H4B7	P07437	36;9;5;5	7;0;0;0	6;0;0;0	Tubulin beta chain	TUBB	sp|P07437|TBB5_HUMAN Tubulin beta chain OS=Homo sapiens OX=9606 GN=TUBB PE=1 SV=2	4	36	7	6	33	32	34	28	33	30	31	32	7	6	7	6	7	7	7	7	6	5	6	5	6	6	6	6	65.8	20.5	17.1	49.67	444	444;444;536;451	0	192.88	By MS/MS	By MS/MS	By MS/MS	By MS/MS	By MS/MS	By MS/MS
P07602	P07602	15	15	15	Prosaposin;Saposin-A;Saposin-B-Val;Saposin-B;Saposin-C;Saposin-D	PSAP	sp|P07602|SAP_HUMAN Prosaposin OS=Homo sapiens OX=9606 GN=PSAP PE=1 SV=2	1	15	15	15	13	11	14	12	13	14	12	13	13	11	14	12	13	14	12	13	13	11	14	12	13	14	12	13	22.1	22.1	22.1	58.112	524	524	0	23.224	By MS/MS	By MS/MS	By MS/MS	By MS/MS	By MS/MS	By MS/MS
P07686	P07686	8	8	8	Beta-hexosaminidase subunit beta;Beta-hexosaminidase subunit beta chain B;Beta-hexosaminidase subunit beta chain A	HEXB	sp|P07686|HEXB_HUMAN Beta-hexosaminidase subunit beta OS=Homo sapiens OX=9606 GN=HEXB PE=1 SV=4	1	8	8	8	5	5	5	6	6	7	7	5	5	5	5	6	6	7	7	5	5	5	5	6	6	7	7	5	16.5	16.5	16.5	63.137	556	556	0	13.877	By matching	By MS/MS	By MS/MS	By MS/MS	By MS/MS	By MS/MS
P07711	P07711	2	2	2	Cathepsin L1;Cathepsin L1 heavy chain;Cathepsin L1 light chain	CTSL	sp|P07711|CATL1_HUMAN Procathepsin L OS=Homo sapiens OX=9606 GN=CTSL PE=1 SV=2	1	2	2	2	1	1	1	1	2	1	2	1	1	1	1	1	2	1	2	1	1	1	1	1	2	1	2	1	8.4	8.4	8.4	37.564	333	333	0	8.616	By MS/MS	By matching	By MS/MS	By MS/MS	By MS/MS	By matching
P07737;CON__P02584	P07737	16;6	16;6	16;6	Profilin-1	PFN1	sp|P07737|PROF1_HUMAN Profilin-1 OS=Homo sapiens OX=9606 GN=PFN1 PE=1 SV=2	2	16	16	16	13	14	15	13	13	15	14	16	13	14	15	13	13	15	14	16	13	14	15	13	13	15	14	16	77.9	77.9	77.9	15.054	140	140;140	0	118.31	By MS/MS	By MS/MS	By MS/MS	By MS/MS	By MS/MS	By MS/MS
P07738	P07738	1	1	1	Bisphosphoglycerate mutase	BPGM	sp|P07738|PMGE_HUMAN Bisphosphoglycerate mutase OS=Homo sapiens OX=9606 GN=BPGM PE=1 SV=2	1	1	1	1	0	0	0	0	0	1	0	0	0	0	0	0	0	1	0	0	0	0	0	0	0	1	0	0	7.3	7.3	7.3	30.005	259	259	0.0022007	1.7053						By MS/MS
P07741	P07741	8	8	8	Adenine phosphoribosyltransferase	APRT	sp|P07741|APT_HUMAN Adenine phosphoribosyltransferase OS=Homo sapiens OX=9606 GN=APRT PE=1 SV=2	1	8	8	8	6	7	7	7	8	8	8	7	6	7	7	7	8	8	8	7	6	7	7	7	8	8	8	7	49.4	49.4	49.4	19.608	180	180	0	57.733	By MS/MS	By MS/MS	By MS/MS	By MS/MS	By MS/MS	By MS/MS
P07814	P07814	76	76	75	Bifunctional glutamate/proline--tRNA ligase;Glutamate--tRNA ligase;Proline--tRNA ligase	EPRS	sp|P07814|SYEP_HUMAN Bifunctional glutamate/proline--tRNA ligase OS=Homo sapiens OX=9606 GN=EPRS1 PE=1 SV=5	1	76	76	75	62	61	57	58	74	67	69	66	62	61	57	58	74	67	69	66	61	60	56	57	73	66	68	65	48.7	48.7	48.1	170.59	1512	1512	0	323.31	By MS/MS	By MS/MS	By MS/MS	By MS/MS	By MS/MS	By MS/MS
P07858	P07858	7	7	7	Cathepsin B;Cathepsin B light chain;Cathepsin B heavy chain	CTSB	sp|P07858|CATB_HUMAN Cathepsin B OS=Homo sapiens OX=9606 GN=CTSB PE=1 SV=3	1	7	7	7	4	4	5	5	7	7	6	5	4	4	5	5	7	7	6	5	4	4	5	5	7	7	6	5	23.9	23.9	23.9	37.821	339	339	0	16.223	By MS/MS	By MS/MS	By MS/MS	By MS/MS	By MS/MS	By MS/MS
P07864	P07864	2	1	1	L-lactate dehydrogenase C chain	LDHC	sp|P07864|LDHC_HUMAN L-lactate dehydrogenase C chain OS=Homo sapiens OX=9606 GN=LDHC PE=1 SV=4	1	2	1	1	1	1	1	1	1	2	1	1	0	0	0	0	0	1	0	0	0	0	0	0	0	1	0	0	6.9	3.3	3.3	36.311	332	332	0.0021805	1.5941	By matching	By matching	By matching	By matching	By matching	By MS/MS
P07900;Q14568;Q58FG0;Q58FG1	P07900	72;9;8;2	72;9;8;2	52;3;5;1	Heat shock protein HSP 90-alpha	HSP90AA1	sp|P07900|HS90A_HUMAN Heat shock protein HSP 90-alpha OS=Homo sapiens OX=9606 GN=HSP90AA1 PE=1 SV=5	4	72	72	52	66	66	62	59	62	61	64	66	66	66	62	59	62	61	64	66	49	49	45	43	43	42	45	47	66.5	66.5	51.4	84.659	732	732;343;334;418	0	323.31	By MS/MS	By MS/MS	By MS/MS	By MS/MS	By MS/MS	By MS/MS
P07910;P0DMR1;O60812;B7ZW38;B2RXH8;Q86SE5	P07910	30;9;9;9;9;1	30;9;9;9;9;1	30;9;9;9;9;1	Heterogeneous nuclear ribonucleoproteins C1/C2	HNRNPC	sp|P07910|HNRPC_HUMAN Heterogeneous nuclear ribonucleoproteins C1/C2 OS=Homo sapiens OX=9606 GN=HNRNPC PE=1 SV=4	6	30	30	30	24	26	24	25	28	24	24	24	24	26	24	25	28	24	24	24	24	26	24	25	28	24	24	24	59.2	59.2	59.2	33.67	306	306;293;293;293;293;291	0	323.31	By MS/MS	By MS/MS	By MS/MS	By MS/MS	By MS/MS	By MS/MS
P07919;A0A096LP55	P07919	6;1	6;1	6;1	Cytochrome b-c1 complex subunit 6, mitochondrial	UQCRH	sp|P07919|QCR6_HUMAN Cytochrome b-c1 complex subunit 6, mitochondrial OS=Homo sapiens OX=9606 GN=UQCRH PE=1 SV=2	2	6	6	6	4	4	6	5	3	4	3	4	4	4	6	5	3	4	3	4	4	4	6	5	3	4	3	4	62.6	62.6	62.6	10.739	91	91;91	0	66.636	By MS/MS	By MS/MS	By MS/MS	By MS/MS	By MS/MS	By MS/MS
P07942	P07942	1	1	1	Laminin subunit beta-1	LAMB1	sp|P07942|LAMB1_HUMAN Laminin subunit beta-1 OS=Homo sapiens OX=9606 GN=LAMB1 PE=1 SV=2	1	1	1	1	0	0	1	1	1	1	1	1	0	0	1	1	1	1	1	1	0	0	1	1	1	1	1	1	0.7	0.7	0.7	198.04	1786	1786	0.0032439	1.4892			By MS/MS	By matching	By matching	By matching
P07947;P06241	P07947	6;2	5;1	4;1	Tyrosine-protein kinase Yes	YES1	sp|P07947|YES_HUMAN Tyrosine-protein kinase Yes OS=Homo sapiens OX=9606 GN=YES1 PE=1 SV=3	2	6	5	4	4	3	4	4	4	4	6	5	3	2	3	3	3	3	5	4	2	1	2	2	3	2	4	3	17.3	15.8	13.4	60.801	543	543;537	0	9.7135	By MS/MS	By matching	By MS/MS	By MS/MS	By MS/MS	By MS/MS
P07948;P08631	P07948	6;2	6;2	5;1	Tyrosine-protein kinase Lyn	LYN	sp|P07948|LYN_HUMAN Tyrosine-protein kinase Lyn OS=Homo sapiens OX=9606 GN=LYN PE=1 SV=3	2	6	6	5	5	5	5	4	6	6	6	5	5	5	5	4	6	6	6	5	4	4	4	3	5	5	5	4	14.1	14.1	12.5	58.573	512	512;526	0	5.1204	By MS/MS	By MS/MS	By matching	By matching	By MS/MS	By MS/MS
P07951;CON__Q3SX28	P07951;CON__Q3SX28	10;9	1;1	1;1	Tropomyosin beta chain	TPM2	sp|P07951|TPM2_HUMAN Tropomyosin beta chain OS=Homo sapiens OX=9606 GN=TPM2 PE=1 SV=1;	2	10	1	1	9	8	9	9	10	10	10	8	0	0	0	0	1	1	1	0	0	0	0	0	1	1	1	0	23.2	3.2	3.2	32.85	284	284;284	0	4.1849	By matching	By matching	By matching	By matching	By MS/MS	By matching
P07954	P07954	20	20	20	Fumarate hydratase, mitochondrial	FH	sp|P07954|FUMH_HUMAN Fumarate hydratase, mitochondrial OS=Homo sapiens OX=9606 GN=FH PE=1 SV=3	1	20	20	20	18	18	17	17	19	19	18	18	18	18	17	17	19	19	18	18	18	18	17	17	19	19	18	18	42.5	42.5	42.5	54.636	510	510	0	141.17	By MS/MS	By MS/MS	By MS/MS	By MS/MS	By MS/MS	By MS/MS
P07992	P07992	1	1	1	DNA excision repair protein ERCC-1	ERCC1	sp|P07992|ERCC1_HUMAN DNA excision repair protein ERCC-1 OS=Homo sapiens OX=9606 GN=ERCC1 PE=1 SV=1	1	1	1	1	1	1	0	1	1	1	1	1	1	1	0	1	1	1	1	1	1	1	0	1	1	1	1	1	3.7	3.7	3.7	32.562	297	297	0.0044728	1.3194	By matching	By matching		By matching	By MS/MS	By matching
P08047	P08047	5	5	5	Transcription factor Sp1	SP1	sp|P08047|SP1_HUMAN Transcription factor Sp1 OS=Homo sapiens OX=9606 GN=SP1 PE=1 SV=3	1	5	5	5	4	3	4	4	4	4	3	4	4	3	4	4	4	4	3	4	4	3	4	4	4	4	3	4	12.4	12.4	12.4	80.692	785	785	0	54.512	By MS/MS	By MS/MS	By MS/MS	By MS/MS	By matching	By MS/MS
P08069	P08069	1	1	1	Insulin-like growth factor 1 receptor;Insulin-like growth factor 1 receptor alpha chain;Insulin-like growth factor 1 receptor beta chain	IGF1R	sp|P08069|IGF1R_HUMAN Insulin-like growth factor 1 receptor OS=Homo sapiens OX=9606 GN=IGF1R PE=1 SV=1	1	1	1	1	0	0	0	1	1	1	1	1	0	0	0	1	1	1	1	1	0	0	0	1	1	1	1	1	1	1	1	154.79	1367	1367	0.00067966	2.0288				By matching	By matching	By matching
P08133	P08133	38	38	38	Annexin A6	ANXA6	sp|P08133|ANXA6_HUMAN Annexin A6 OS=Homo sapiens OX=9606 GN=ANXA6 PE=1 SV=3	1	38	38	38	30	30	30	26	32	32	32	28	30	30	30	26	32	32	32	28	30	30	30	26	32	32	32	28	60.5	60.5	60.5	75.872	673	673	0	125.25	By MS/MS	By MS/MS	By MS/MS	By MS/MS	By MS/MS	By MS/MS
P08134	P08134	10	4	4	Rho-related GTP-binding protein RhoC	RHOC	sp|P08134|RHOC_HUMAN Rho-related GTP-binding protein RhoC OS=Homo sapiens OX=9606 GN=RHOC PE=1 SV=1	1	10	4	4	9	9	8	10	7	8	7	9	4	3	2	4	1	2	1	3	4	3	2	4	1	2	1	3	44	25.4	25.4	22.006	193	193	0	4.2105	By MS/MS	By MS/MS	By matching	By MS/MS	By matching	By MS/MS
P08195	P08195	19	19	19	4F2 cell-surface antigen heavy chain	SLC3A2	sp|P08195|4F2_HUMAN Amino acid transporter heavy chain SLC3A2 OS=Homo sapiens OX=9606 GN=SLC3A2 PE=1 SV=3	1	19	19	19	14	11	11	15	15	14	14	11	14	11	11	15	15	14	14	11	14	11	11	15	15	14	14	11	39	39	39	67.993	630	630	0	95.048	By MS/MS	By MS/MS	By MS/MS	By MS/MS	By MS/MS	By MS/MS
P08237	P08237	19	17	15	ATP-dependent 6-phosphofructokinase, muscle type	PFKM	sp|P08237|PFKAM_HUMAN ATP-dependent 6-phosphofructokinase, muscle type OS=Homo sapiens OX=9606 GN=PFKM PE=1 SV=2	1	19	17	15	12	13	11	12	14	15	15	11	11	12	10	11	13	13	14	10	9	10	9	9	11	12	12	9	31.3	29	26.8	85.182	780	780	0	81.719	By MS/MS	By MS/MS	By MS/MS	By MS/MS	By MS/MS	By MS/MS
P08238;Q58FF7	P08238	68;30	48;18	42;17	Heat shock protein HSP 90-beta	HSP90AB1	sp|P08238|HS90B_HUMAN Heat shock protein HSP 90-beta OS=Homo sapiens OX=9606 GN=HSP90AB1 PE=1 SV=4	2	68	48	42	60	58	60	53	58	57	58	60	43	41	43	37	39	38	39	41	38	36	39	32	34	33	33	35	65.6	50.4	45	83.263	724	724;597	0	323.31	By MS/MS	By MS/MS	By MS/MS	By MS/MS	By MS/MS	By MS/MS
P08240	P08240	3	3	3	Signal recognition particle receptor subunit alpha	SRPR	sp|P08240|SRPRA_HUMAN Signal recognition particle receptor subunit alpha OS=Homo sapiens OX=9606 GN=SRPRA PE=1 SV=2	1	3	3	3	2	0	1	3	2	3	3	2	2	0	1	3	2	3	3	2	2	0	1	3	2	3	3	2	6.9	6.9	6.9	69.81	638	638	0	4.5687	By matching		By matching	By MS/MS	By MS/MS	By MS/MS
P08243	P08243	26	26	26	Asparagine synthetase [glutamine-hydrolyzing]	ASNS	sp|P08243|ASNS_HUMAN Asparagine synthetase [glutamine-hydrolyzing] OS=Homo sapiens OX=9606 GN=ASNS PE=1 SV=4	1	26	26	26	19	17	16	17	21	22	19	21	19	17	16	17	21	22	19	21	19	17	16	17	21	22	19	21	47.6	47.6	47.6	64.369	561	561	0	91.155	By MS/MS	By MS/MS	By MS/MS	By MS/MS	By MS/MS	By MS/MS
P08397	P08397	13	13	13	Porphobilinogen deaminase	HMBS	sp|P08397|HEM3_HUMAN Porphobilinogen deaminase OS=Homo sapiens OX=9606 GN=HMBS PE=1 SV=2	1	13	13	13	12	10	11	9	11	10	10	12	12	10	11	9	11	10	10	12	12	10	11	9	11	10	10	12	45.2	45.2	45.2	39.33	361	361	0	29.467	By MS/MS	By MS/MS	By MS/MS	By MS/MS	By MS/MS	By MS/MS
P08559;P29803	P08559	20;4	20;4	20;4	Pyruvate dehydrogenase E1 component subunit alpha, somatic form, mitochondrial	PDHA1	sp|P08559|ODPA_HUMAN Pyruvate dehydrogenase E1 component subunit alpha, somatic form, mitochondrial OS=Homo sapiens OX=9606 GN=PDHA1 PE=1 SV=3	2	20	20	20	18	17	18	17	18	20	19	19	18	17	18	17	18	20	19	19	18	17	18	17	18	20	19	19	50.5	50.5	50.5	43.295	390	390;388	0	84.432	By MS/MS	By MS/MS	By MS/MS	By MS/MS	By MS/MS	By MS/MS
P08574	P08574	9	9	9	Cytochrome c1, heme protein, mitochondrial	CYC1	sp|P08574|CY1_HUMAN Cytochrome c1, heme protein, mitochondrial OS=Homo sapiens OX=9606 GN=CYC1 PE=1 SV=3	1	9	9	9	7	7	7	7	8	7	8	6	7	7	7	7	8	7	8	6	7	7	7	7	8	7	8	6	25.8	25.8	25.8	35.422	325	325	0	32.204	By MS/MS	By MS/MS	By MS/MS	By MS/MS	By MS/MS	By MS/MS
P08579	P08579	9	9	6	U2 small nuclear ribonucleoprotein B	SNRPB2	sp|P08579|RU2B_HUMAN U2 small nuclear ribonucleoprotein B OS=Homo sapiens OX=9606 GN=SNRPB2 PE=1 SV=1	1	9	9	6	6	7	7	8	7	6	8	7	6	7	7	8	7	6	8	7	3	4	4	5	4	4	5	5	33.8	33.8	26.2	25.486	225	225	0	16.543	By MS/MS	By MS/MS	By MS/MS	By MS/MS	By MS/MS	By MS/MS
P08621	P08621	25	25	25	U1 small nuclear ribonucleoprotein 70 kDa	SNRNP70	sp|P08621|RU17_HUMAN U1 small nuclear ribonucleoprotein 70 kDa OS=Homo sapiens OX=9606 GN=SNRNP70 PE=1 SV=2	1	25	25	25	19	21	16	19	16	18	18	18	19	21	16	19	16	18	18	18	19	21	16	19	16	18	18	18	52.2	52.2	52.2	51.556	437	437	0	134.37	By MS/MS	By MS/MS	By MS/MS	By MS/MS	By MS/MS	By MS/MS
P08648	P08648	1	1	1	Integrin alpha-5;Integrin alpha-5 heavy chain;Integrin alpha-5 light chain	ITGA5	sp|P08648|ITA5_HUMAN Integrin alpha-5 OS=Homo sapiens OX=9606 GN=ITGA5 PE=1 SV=2	1	1	1	1	0	1	0	0	0	0	0	0	0	1	0	0	0	0	0	0	0	1	0	0	0	0	0	0	1	1	1	114.54	1049	1049	1	-2		By MS/MS
P08651	P08651	2	2	2	Nuclear factor 1 C-type	NFIC	sp|P08651|NFIC_HUMAN Nuclear factor 1 C-type OS=Homo sapiens OX=9606 GN=NFIC PE=1 SV=2	1	2	2	2	1	2	0	2	1	1	1	2	1	2	0	2	1	1	1	2	1	2	0	2	1	1	1	2	5.3	5.3	5.3	55.674	508	508	0.00068012	2.0354	By matching	By matching		By MS/MS	By matching	By matching
P08670;P41219;P14136;CON__H-INV:HIT000292931;CON__Q61726;CON__O43790;CON__Q14533;CON__P78386;CON__Q8N1N4-2;CON__Q7RTT2;O43790;Q14533;P78386;Q8N1N4	P08670	64;5;3;2;2;2;2;2;2;2;2;2;2;2	64;5;3;2;2;2;2;2;2;2;2;2;2;2	57;3;1;0;0;0;0;0;0;0;0;0;0;0	Vimentin	VIM	sp|P08670|VIME_HUMAN Vimentin OS=Homo sapiens OX=9606 GN=VIM PE=1 SV=4	14	64	64	57	61	60	58	58	57	53	57	60	61	60	58	58	57	53	57	60	54	53	51	51	51	47	51	53	86.7	86.7	80.5	53.651	466	466;470;432;443;479;486;505;507;521;521;486;505;507;520	0	323.31	By MS/MS	By MS/MS	By MS/MS	By MS/MS	By MS/MS	By MS/MS
P08708	P08708	15	15	15	40S ribosomal protein S17	RPS17	sp|P08708|RS17_HUMAN Small ribosomal subunit protein eS17 OS=Homo sapiens OX=9606 GN=RPS17 PE=1 SV=2	1	15	15	15	15	11	13	11	13	13	14	13	15	11	13	11	13	13	14	13	15	11	13	11	13	13	14	13	74.8	74.8	74.8	15.55	135	135	0	94.672	By MS/MS	By MS/MS	By MS/MS	By MS/MS	By MS/MS	By MS/MS
P08754;P11488;P19087;A8MTJ3;P09471;P38405	P08754	10;2;2;2;2;1	10;2;2;2;2;1	4;0;0;0;0;0	Guanine nucleotide-binding protein G(k) subunit alpha	GNAI3	sp|P08754|GNAI3_HUMAN Guanine nucleotide-binding protein G(i) subunit alpha-3 OS=Homo sapiens OX=9606 GN=GNAI3 PE=1 SV=3	6	10	10	4	7	8	6	8	7	7	7	7	7	8	6	8	7	7	7	7	2	3	2	3	3	2	3	3	33.1	33.1	14.7	40.532	354	354;350;354;354;354;381	0	32.76	By MS/MS	By MS/MS	By MS/MS	By MS/MS	By MS/MS	By MS/MS
P08758	P08758	24	24	24	Annexin A5	ANXA5	sp|P08758|ANXA5_HUMAN Annexin A5 OS=Homo sapiens OX=9606 GN=ANXA5 PE=1 SV=2	1	24	24	24	18	22	19	17	18	18	22	18	18	22	19	17	18	18	22	18	18	22	19	17	18	18	22	18	60.3	60.3	60.3	35.936	320	320	0	141.1	By MS/MS	By MS/MS	By MS/MS	By MS/MS	By MS/MS	By MS/MS
P08865;A0A8I5KQE6	P08865;A0A8I5KQE6	21;16	21;16	21;16	40S ribosomal protein SA	RPSA	sp|P08865|RSSA_HUMAN Small ribosomal subunit protein uS2 OS=Homo sapiens OX=9606 GN=RPSA PE=1 SV=4;sp|A0A8I5KQE6|RPSA2_HUMAN Small ribosomal subunit protein uS2B OS=Homo sapiens OX=9606 GN=RPSA2 PE=1 SV=1	2	21	21	21	19	17	18	16	20	19	19	19	19	17	18	16	20	19	19	19	19	17	18	16	20	19	19	19	64.1	64.1	64.1	32.854	295	295;295	0	195.47	By MS/MS	By MS/MS	By MS/MS	By MS/MS	By MS/MS	By MS/MS
P09001	P09001	5	5	5	39S ribosomal protein L3, mitochondrial	MRPL3	sp|P09001|RM03_HUMAN Large ribosomal subunit protein uL3m OS=Homo sapiens OX=9606 GN=MRPL3 PE=1 SV=1	1	5	5	5	3	1	2	3	5	3	4	2	3	1	2	3	5	3	4	2	3	1	2	3	5	3	4	2	21.3	21.3	21.3	38.632	348	348	0	9.0592	By MS/MS	By MS/MS	By MS/MS	By MS/MS	By MS/MS	By MS/MS
P09012	P09012	8	5	5	U1 small nuclear ribonucleoprotein A	SNRPA	sp|P09012|SNRPA_HUMAN U1 small nuclear ribonucleoprotein A OS=Homo sapiens OX=9606 GN=SNRPA PE=1 SV=3	1	8	5	5	7	8	8	7	8	7	7	7	4	5	5	4	5	5	4	5	4	5	5	4	5	5	4	5	29.8	23.8	23.8	31.279	282	282	0	56.015	By MS/MS	By MS/MS	By MS/MS	By MS/MS	By MS/MS	By MS/MS
P09104	P09104	10	7	5	Gamma-enolase	ENO2	sp|P09104|ENOG_HUMAN Gamma-enolase OS=Homo sapiens OX=9606 GN=ENO2 PE=1 SV=3	1	10	7	5	8	5	5	4	7	5	4	9	6	4	4	3	4	4	3	6	5	3	2	2	3	3	2	5	39.9	31.3	24.4	47.268	434	434	0	31.806	By MS/MS	By MS/MS	By MS/MS	By MS/MS	By MS/MS	By MS/MS
P09110	P09110	16	16	16	3-ketoacyl-CoA thiolase, peroxisomal	ACAA1	sp|P09110|THIK_HUMAN 3-ketoacyl-CoA thiolase, peroxisomal OS=Homo sapiens OX=9606 GN=ACAA1 PE=1 SV=2	1	16	16	16	10	10	8	9	13	12	12	12	10	10	8	9	13	12	12	12	10	10	8	9	13	12	12	12	60.6	60.6	60.6	44.292	424	424	0	74.711	By MS/MS	By MS/MS	By MS/MS	By MS/MS	By MS/MS	By MS/MS
P09132	P09132	8	8	8	Signal recognition particle 19 kDa protein	SRP19	sp|P09132|SRP19_HUMAN Signal recognition particle 19 kDa protein OS=Homo sapiens OX=9606 GN=SRP19 PE=1 SV=3	1	8	8	8	7	5	5	7	6	6	7	7	7	5	5	7	6	6	7	7	7	5	5	7	6	6	7	7	49.3	49.3	49.3	16.156	144	144	0	181.27	By MS/MS	By MS/MS	By MS/MS	By MS/MS	By MS/MS	By MS/MS
P09211	P09211	18	18	18	Glutathione S-transferase P	GSTP1	sp|P09211|GSTP1_HUMAN Glutathione S-transferase P OS=Homo sapiens OX=9606 GN=GSTP1 PE=1 SV=2	1	18	18	18	15	15	16	14	14	15	16	16	15	15	16	14	14	15	16	16	15	15	16	14	14	15	16	16	65.2	65.2	65.2	23.356	210	210	0	323.31	By MS/MS	By MS/MS	By MS/MS	By MS/MS	By MS/MS	By MS/MS
P09234	P09234	3	3	3	U1 small nuclear ribonucleoprotein C	SNRPC	sp|P09234|RU1C_HUMAN U1 small nuclear ribonucleoprotein C OS=Homo sapiens OX=9606 GN=SNRPC PE=1 SV=1	1	3	3	3	3	3	3	2	3	3	3	3	3	3	3	2	3	3	3	3	3	3	3	2	3	3	3	3	19.5	19.5	19.5	17.394	159	159	0	38.439	By MS/MS	By MS/MS	By MS/MS	By MS/MS	By MS/MS	By MS/MS
P09382	P09382	5	5	5	Galectin-1	LGALS1	sp|P09382|LEG1_HUMAN Galectin-1 OS=Homo sapiens OX=9606 GN=LGALS1 PE=1 SV=2	1	5	5	5	3	3	4	3	4	4	4	2	3	3	4	3	4	4	4	2	3	3	4	3	4	4	4	2	55.6	55.6	55.6	14.716	135	135	0	14.966	By matching	By MS/MS	By MS/MS	By MS/MS	By MS/MS	By matching
P09417	P09417	7	7	7	Dihydropteridine reductase	QDPR	sp|P09417|DHPR_HUMAN Dihydropteridine reductase OS=Homo sapiens OX=9606 GN=QDPR PE=1 SV=2	1	7	7	7	6	5	7	5	6	7	7	7	6	5	7	5	6	7	7	7	6	5	7	5	6	7	7	7	40.6	40.6	40.6	25.789	244	244	0	79.196	By MS/MS	By MS/MS	By MS/MS	By MS/MS	By MS/MS	By MS/MS
P09429;B2RPK0;P23497	P09429;B2RPK0	19;11;3	19;11;3	16;8;3	High mobility group protein B1;Putative high mobility group protein B1-like 1	HMGB1;HMGB1P1	sp|P09429|HMGB1_HUMAN High mobility group protein B1 OS=Homo sapiens OX=9606 GN=HMGB1 PE=1 SV=3;sp|B2RPK0|HGB1A_HUMAN Putative high mobility group protein B1-like 1 OS=Homo sapiens OX=9606 GN=HMGB1P1 PE=5 SV=1	3	19	19	16	14	15	13	14	18	18	18	16	14	15	13	14	18	18	18	16	11	12	10	11	15	15	15	13	51.6	51.6	44.2	24.893	215	215;211;879	0	134.55	By MS/MS	By MS/MS	By MS/MS	By MS/MS	By MS/MS	By MS/MS
P09455	P09455	3	3	3	Retinol-binding protein 1	RBP1	sp|P09455|RET1_HUMAN Retinol-binding protein 1 OS=Homo sapiens OX=9606 GN=RBP1 PE=1 SV=2	1	3	3	3	2	1	2	3	0	1	1	2	2	1	2	3	0	1	1	2	2	1	2	3	0	1	1	2	21.5	21.5	21.5	15.85	135	135	0.00024355	2.8146	By matching	By matching	By MS/MS	By MS/MS		By matching
P09493	P09493	9	2	2	Tropomyosin alpha-1 chain	TPM1	sp|P09493|TPM1_HUMAN Tropomyosin alpha-1 chain OS=Homo sapiens OX=9606 GN=TPM1 PE=1 SV=2	1	9	2	2	9	8	9	9	9	9	9	8	2	2	2	2	2	2	2	2	2	2	2	2	2	2	2	2	22.2	8.5	8.5	32.708	284	284	0	12.193	By MS/MS	By MS/MS	By MS/MS	By MS/MS	By MS/MS	By MS/MS
P09496	P09496	7	7	7	Clathrin light chain A	CLTA	sp|P09496|CLCA_HUMAN Clathrin light chain A OS=Homo sapiens OX=9606 GN=CLTA PE=1 SV=1	1	7	7	7	5	6	3	4	5	6	6	6	5	6	3	4	5	6	6	6	5	6	3	4	5	6	6	6	19.8	19.8	19.8	27.076	248	248	0	23.496	By MS/MS	By MS/MS	By MS/MS	By MS/MS	By MS/MS	By MS/MS
P09497	P09497	7	7	7	Clathrin light chain B	CLTB	sp|P09497|CLCB_HUMAN Clathrin light chain B OS=Homo sapiens OX=9606 GN=CLTB PE=1 SV=1	1	7	7	7	4	3	3	4	7	7	7	5	4	3	3	4	7	7	7	5	4	3	3	4	7	7	7	5	25.3	25.3	25.3	25.19	229	229	0	23.521	By MS/MS	By MS/MS	By MS/MS	By MS/MS	By MS/MS	By MS/MS
P09525	P09525	4	4	4	Annexin A4	ANXA4	sp|P09525|ANXA4_HUMAN Annexin A4 OS=Homo sapiens OX=9606 GN=ANXA4 PE=1 SV=4	1	4	4	4	2	2	2	3	2	2	3	2	2	2	2	3	2	2	3	2	2	2	2	3	2	2	3	2	15.4	15.4	15.4	35.882	319	319	0.00046275	2.2478	By matching	By MS/MS	By matching	By MS/MS	By MS/MS	By MS/MS
P09543	P09543	9	9	9	2,3-cyclic-nucleotide 3-phosphodiesterase	CNP	sp|P09543|CN37_HUMAN 2,3-cyclic-nucleotide 3-phosphodiesterase OS=Homo sapiens OX=9606 GN=CNP PE=1 SV=2	1	9	9	9	4	4	5	4	8	8	8	7	4	4	5	4	8	8	8	7	4	4	5	4	8	8	8	7	25.2	25.2	25.2	47.578	421	421	0	16.478	By MS/MS	By MS/MS	By MS/MS	By MS/MS	By MS/MS	By MS/MS
P09601	P09601	8	8	8	Heme oxygenase 1	HMOX1	sp|P09601|HMOX1_HUMAN Heme oxygenase 1 OS=Homo sapiens OX=9606 GN=HMOX1 PE=1 SV=1	1	8	8	8	6	6	5	6	5	7	4	5	6	6	5	6	5	7	4	5	6	6	5	6	5	7	4	5	36.8	36.8	36.8	32.818	288	288	0	22.553	By MS/MS	By MS/MS	By MS/MS	By MS/MS	By MS/MS	By MS/MS
P09619;P16234	P09619;P16234	2;1	2;1	2;1	Platelet-derived growth factor receptor beta;Platelet-derived growth factor receptor alpha	PDGFRB;PDGFRA	sp|P09619|PGFRB_HUMAN Platelet-derived growth factor receptor beta OS=Homo sapiens OX=9606 GN=PDGFRB PE=1 SV=1;sp|P16234|PGFRA_HUMAN Platelet-derived growth factor receptor alpha OS=Homo sapiens OX=9606 GN=PDGFRA PE=1 SV=1	2	2	2	2	1	1	1	1	1	2	1	1	1	1	1	1	1	2	1	1	1	1	1	1	1	2	1	1	1.7	1.7	1.7	123.97	1106	1106;1089	1	-2	By MS/MS	By MS/MS	By MS/MS	By MS/MS	By MS/MS	By MS/MS
P09622	P09622	20	20	20	Dihydrolipoyl dehydrogenase, mitochondrial	DLD	sp|P09622|DLDH_HUMAN Dihydrolipoyl dehydrogenase, mitochondrial OS=Homo sapiens OX=9606 GN=DLD PE=1 SV=2	1	20	20	20	17	17	18	18	18	17	16	18	17	17	18	18	18	17	16	18	17	17	18	18	18	17	16	18	39.7	39.7	39.7	54.177	509	509	0	137.5	By MS/MS	By MS/MS	By MS/MS	By MS/MS	By MS/MS	By MS/MS
P09651;A0A2R8Y4L2;Q32P51	P09651;A0A2R8Y4L2;Q32P51	37;30;22	36;29;21	34;28;19	Heterogeneous nuclear ribonucleoprotein A1;Heterogeneous nuclear ribonucleoprotein A1, N-terminally processed;Heterogeneous nuclear ribonucleoprotein A1-like 2	HNRNPA1;HNRNPA1L2	sp|P09651|ROA1_HUMAN Heterogeneous nuclear ribonucleoprotein A1 OS=Homo sapiens OX=9606 GN=HNRNPA1 PE=1 SV=5;sp|A0A2R8Y4L2|RA1L3_HUMAN Heterogeneous nuclear ribonucleoprotein A1-like 3 OS=Homo sapiens OX=9606 GN=HNRNPA1L3 PE=1 SV=2;sp|Q32P51|RA1L2_HUMAN He	3	37	36	34	32	29	30	30	34	32	35	33	32	29	30	30	33	32	35	33	30	28	29	28	32	32	33	32	77.4	77.4	74.2	38.746	372	372;320;320	0	323.31	By MS/MS	By MS/MS	By MS/MS	By MS/MS	By MS/MS	By MS/MS
P09661	P09661	17	17	17	U2 small nuclear ribonucleoprotein A	SNRPA1	sp|P09661|RU2A_HUMAN U2 small nuclear ribonucleoprotein A OS=Homo sapiens OX=9606 GN=SNRPA1 PE=1 SV=2	1	17	17	17	15	15	16	16	15	15	14	16	15	15	16	16	15	15	14	16	15	15	16	16	15	15	14	16	53.7	53.7	53.7	28.415	255	255	0	148	By MS/MS	By MS/MS	By MS/MS	By MS/MS	By MS/MS	By MS/MS
P09668	P09668	1	1	1	Pro-cathepsin H;Cathepsin H mini chain;Cathepsin H;Cathepsin H heavy chain;Cathepsin H light chain	CTSH	sp|P09668|CATH_HUMAN Pro-cathepsin H OS=Homo sapiens OX=9606 GN=CTSH PE=1 SV=4	1	1	1	1	1	1	1	1	1	1	1	1	1	1	1	1	1	1	1	1	1	1	1	1	1	1	1	1	3.9	3.9	3.9	37.393	335	335	0.00024649	2.9693	By matching	By MS/MS	By MS/MS	By matching	By MS/MS	By MS/MS
P09669	P09669	3	3	3	Cytochrome c oxidase subunit 6C	COX6C	sp|P09669|COX6C_HUMAN Cytochrome c oxidase subunit 6C OS=Homo sapiens OX=9606 GN=COX6C PE=1 SV=2	1	3	3	3	3	2	3	3	3	3	3	3	3	2	3	3	3	3	3	3	3	2	3	3	3	3	3	3	32	32	32	8.7813	75	75	0.0021877	1.6216	By MS/MS	By matching	By MS/MS	By MS/MS	By MS/MS	By MS/MS
P09769	P09769	1	1	1	Tyrosine-protein kinase Fgr	FGR	sp|P09769|FGR_HUMAN Tyrosine-protein kinase Fgr OS=Homo sapiens OX=9606 GN=FGR PE=1 SV=2	1	1	1	1	0	0	0	1	0	0	0	0	0	0	0	1	0	0	0	0	0	0	0	1	0	0	0	0	1.9	1.9	1.9	59.478	529	529	1	-2				By MS/MS
P09874	P09874	73	73	73	Poly [ADP-ribose] polymerase 1	PARP1	sp|P09874|PARP1_HUMAN Poly [ADP-ribose] polymerase 1 OS=Homo sapiens OX=9606 GN=PARP1 PE=1 SV=4	1	73	73	73	58	54	51	50	67	67	65	63	58	54	51	50	67	67	65	63	58	54	51	50	67	67	65	63	66.9	66.9	66.9	113.08	1014	1014	0	323.31	By MS/MS	By MS/MS	By MS/MS	By MS/MS	By MS/MS	By MS/MS
P09884	P09884	12	12	12	DNA polymerase alpha catalytic subunit	POLA1	sp|P09884|DPOLA_HUMAN DNA polymerase alpha catalytic subunit OS=Homo sapiens OX=9606 GN=POLA1 PE=1 SV=2	1	12	12	12	6	6	4	4	10	10	10	8	6	6	4	4	10	10	10	8	6	6	4	4	10	10	10	8	10.2	10.2	10.2	165.91	1462	1462	0	35.777	By MS/MS	By MS/MS	By MS/MS	By MS/MS	By MS/MS	By MS/MS
P09936	P09936	17	17	17	Ubiquitin carboxyl-terminal hydrolase isozyme L1	UCHL1	sp|P09936|UCHL1_HUMAN Ubiquitin carboxyl-terminal hydrolase isozyme L1 OS=Homo sapiens OX=9606 GN=UCHL1 PE=1 SV=2	1	17	17	17	15	15	14	15	16	16	16	17	15	15	14	15	16	16	16	17	15	15	14	15	16	16	16	17	78	78	78	24.824	223	223	0	323.31	By MS/MS	By MS/MS	By MS/MS	By MS/MS	By MS/MS	By MS/MS
P09960	P09960	33	33	33	Leukotriene A-4 hydrolase	LTA4H	sp|P09960|LKHA4_HUMAN Leukotriene A-4 hydrolase OS=Homo sapiens OX=9606 GN=LTA4H PE=1 SV=2	1	33	33	33	22	21	22	22	29	29	29	24	22	21	22	22	29	29	29	24	22	21	22	22	29	29	29	24	49.8	49.8	49.8	69.284	611	611	0	171.93	By MS/MS	By MS/MS	By MS/MS	By MS/MS	By MS/MS	By MS/MS
P09972	P09972	10	3	3	Fructose-bisphosphate aldolase C	ALDOC	sp|P09972|ALDOC_HUMAN Fructose-bisphosphate aldolase C OS=Homo sapiens OX=9606 GN=ALDOC PE=1 SV=2	1	10	3	3	8	7	7	6	8	7	8	8	3	2	1	1	2	1	1	3	3	2	1	1	2	1	1	3	28	11.8	11.8	39.455	364	364	0	10.977	By MS/MS	By MS/MS	By MS/MS	By MS/MS	By MS/MS	By MS/MS
Q71UI9;P0C0S5	Q71UI9;P0C0S5	6;6	4;4	4;4	Histone H2A.V;Histone H2A.Z	H2AFV;H2AFZ	sp|Q71UI9|H2AV_HUMAN Histone H2A.V OS=Homo sapiens OX=9606 GN=H2AZ2 PE=1 SV=3;sp|P0C0S5|H2AZ_HUMAN Histone H2A.Z OS=Homo sapiens OX=9606 GN=H2AZ1 PE=1 SV=2	2	6	4	4	4	5	5	5	6	4	5	5	2	3	3	3	4	2	3	3	2	3	3	3	4	2	3	3	53.9	46.9	46.9	13.509	128	128;128	0	34.697	By MS/MS	By MS/MS	By MS/MS	By MS/MS	By MS/MS	By MS/MS
Q99878;Q96KK5;Q9BTM1;P0C0S8;Q93077;P20671;Q7L7L0;P04908;REV__Q8NB25	Q99878;Q96KK5;Q9BTM1;P0C0S8;Q93077;P20671;Q7L7L0;P04908	12;12;12;12;11;11;10;10;1	1;1;1;1;1;1;1;1;0	0;0;0;0;0;0;0;0;0	Histone H2A type 1-J;Histone H2A type 1-H;Histone H2A.J;Histone H2A type 1;Histone H2A type 1-C;Histone H2A type 1-D;Histone H2A type 3;Histone H2A type 1-B/E	HIST1H2AJ;HIST1H2AH;H2AFJ;HIST1H2AG;HIST1H2AC;HIST1H2AD;HIST3H2A;HIST1H2AB	sp|Q99878|H2A1J_HUMAN Histone H2A type 1-J OS=Homo sapiens OX=9606 GN=H2AC14 PE=1 SV=3;sp|Q96KK5|H2A1H_HUMAN Histone H2A type 1-H OS=Homo sapiens OX=9606 GN=H2AC12 PE=1 SV=3;sp|Q9BTM1|H2AJ_HUMAN Histone H2A.J OS=Homo sapiens OX=9606 GN=H2AJ PE=1 SV=1;sp|P0	9	12	1	0	9	8	11	9	8	7	9	10	0	0	0	0	1	0	0	1	0	0	0	0	0	0	0	0	71.9	22.7	0	13.936	128	128;128;129;130;130;130;130;130;1140	0	20.092	By matching	By matching	By matching	By matching	By MS/MS	By matching
P0C7P0	P0C7P0	1	1	1	CDGSH iron-sulfur domain-containing protein 3, mitochondrial	CISD3	sp|P0C7P0|CISD3_HUMAN CDGSH iron-sulfur domain-containing protein 3, mitochondrial OS=Homo sapiens OX=9606 GN=CISD3 PE=1 SV=1	1	1	1	1	0	0	1	1	0	0	0	0	0	0	1	1	0	0	0	0	0	0	1	1	0	0	0	0	6.3	6.3	6.3	14.215	127	127	1	-2			By MS/MS	By matching
P0CAP2	P0CAP2	1	1	1	DNA-directed RNA polymerase II subunit GRINL1A	POLR2M	sp|P0CAP2|GRL1A_HUMAN DNA-directed RNA polymerase II subunit GRINL1A OS=Homo sapiens OX=9606 GN=POLR2M PE=1 SV=1	1	1	1	1	0	0	1	0	1	0	0	0	0	0	1	0	1	0	0	0	0	0	1	0	1	0	0	0	4.9	4.9	4.9	41.739	368	368	0.0032453	1.4905			By matching		By MS/MS
P0DX04;P0CG35;P0CG34	P0DX04;P0CG35;P0CG34	2;2;2	2;2;2	2;2;2	Thymosin beta-15B;Thymosin beta-15A	TMSB15B;TMSB15A	sp|P0DX04|TB15C_HUMAN Thymosin beta-15C OS=Homo sapiens OX=9606 GN=TMSB15C PE=3 SV=1;sp|P0CG35|TB15B_HUMAN Thymosin beta-15B OS=Homo sapiens OX=9606 GN=TMSB15B PE=1 SV=1;sp|P0CG34|TB15A_HUMAN Thymosin beta-15A OS=Homo sapiens OX=9606 GN=TMSB15A PE=1 SV=1	3	2	2	2	2	1	2	2	2	2	2	2	2	1	2	2	2	2	2	2	2	1	2	2	2	2	2	2	31.1	31.1	31.1	5.2288	45	45;45;45	0	7.4254	By MS/MS	By matching	By MS/MS	By MS/MS	By MS/MS	By MS/MS
P0DI83	P0DI83	1	1	1	Ras-related protein Rab-34, isoform NARR	RAB34	sp|P0DI83|NARR_HUMAN Ras-related protein Rab-34, isoform NARR OS=Homo sapiens OX=9606 GN=RAB34 PE=1 SV=1	1	1	1	1	1	0	0	0	0	0	0	0	1	0	0	0	0	0	0	0	1	0	0	0	0	0	0	0	9.1	9.1	9.1	21.118	198	198	0.0052488	1.146	By MS/MS
P0DMB2	P0DMB2	1	1	1	Uncharacterized protein C8orf88	C8orf88	sp|P0DMB2|CH088_HUMAN Uncharacterized protein C8orf88 OS=Homo sapiens OX=9606 GN=C8orf88 PE=1 SV=1	1	1	1	1	0	0	1	0	1	0	1	1	0	0	1	0	1	0	1	1	0	0	1	0	1	0	1	1	26.5	26.5	26.5	13.372	117	117	0.004666	1.258			By MS/MS		By matching
P0DMV9;P0DMV8	P0DMV9;P0DMV8	60;60	60;60	34;34	Heat shock 70 kDa protein 1B;Heat shock 70 kDa protein 1A	HSPA1B;HSPA1A	sp|P0DMV9|HS71B_HUMAN Heat shock 70 kDa protein 1B OS=Homo sapiens OX=9606 GN=HSPA1B PE=1 SV=1;sp|P0DMV8|HS71A_HUMAN Heat shock 70 kDa protein 1A OS=Homo sapiens OX=9606 GN=HSPA1A PE=1 SV=1	2	60	60	34	56	50	50	47	55	47	52	53	56	50	50	47	55	47	52	53	30	27	26	25	32	26	29	30	81.1	81.1	53	70.051	641	641;641	0	323.31	By MS/MS	By MS/MS	By MS/MS	By MS/MS	By MS/MS	By MS/MS
P0DP25;P0DP24;P0DP23;P27482;P02585	P0DP25;P0DP24;P0DP23	6;6;6;2;1	6;6;6;2;1	6;6;6;2;1			sp|P0DP25|CALM3_HUMAN Calmodulin-3 OS=Homo sapiens OX=9606 GN=CALM3 PE=1 SV=1;sp|P0DP24|CALM2_HUMAN Calmodulin-2 OS=Homo sapiens OX=9606 GN=CALM2 PE=1 SV=1;sp|P0DP23|CALM1_HUMAN Calmodulin-1 OS=Homo sapiens OX=9606 GN=CALM1 PE=1 SV=1	5	6	6	6	6	4	6	5	5	5	6	5	6	4	6	5	5	5	6	5	6	4	6	5	5	5	6	5	41.6	41.6	41.6	16.837	149	149;149;149;149;160	0	13.943	By MS/MS	By MS/MS	By MS/MS	By MS/MS	By MS/MS	By MS/MS
P0DPB6;P0DPB5	P0DPB6	5;2	5;2	5;2			sp|P0DPB6|RPAC2_HUMAN DNA-directed RNA polymerases I and III subunit RPAC2 OS=Homo sapiens OX=9606 GN=POLR1D PE=1 SV=1	2	5	5	5	3	4	3	4	2	2	3	4	3	4	3	4	2	2	3	4	3	4	3	4	2	2	3	4	42.1	42.1	42.1	15.237	133	133;122	0	15.969	By MS/MS	By MS/MS	By MS/MS	By MS/MS	By MS/MS	By matching
P0DTL6	P0DTL6	1	1	1			sp|P0DTL6|ZTRF1_HUMAN Zinc finger TRAF-type-containing protein 1 OS=Homo sapiens OX=9606 GN=ZFTRAF1 PE=1 SV=1	1	1	1	1	1	0	1	1	1	0	0	1	1	0	1	1	1	0	0	1	1	0	1	1	1	0	0	1	5.4	5.4	5.4	43.813	404	404	0.0002445	2.8717	By matching		By matching	By MS/MS	By matching
P10071	P10071	1	1	1	Transcriptional activator GLI3;Transcriptional repressor GLI3R	GLI3	sp|P10071|GLI3_HUMAN Transcriptional activator GLI3 OS=Homo sapiens OX=9606 GN=GLI3 PE=1 SV=6	1	1	1	1	1	0	1	1	0	0	0	0	1	0	1	1	0	0	0	0	1	0	1	1	0	0	0	0	0.8	0.8	0.8	169.86	1580	1580	0.00046566	2.3187	By MS/MS		By matching	By MS/MS
P10109	P10109	4	4	4	Adrenodoxin, mitochondrial	FDX1	sp|P10109|ADX_HUMAN Adrenodoxin, mitochondrial OS=Homo sapiens OX=9606 GN=FDX1 PE=1 SV=1	1	4	4	4	3	3	2	3	3	4	4	2	3	3	2	3	3	4	4	2	3	3	2	3	3	4	4	2	22.8	22.8	22.8	19.393	184	184	0	6.5074	By MS/MS	By MS/MS	By matching	By MS/MS	By MS/MS	By MS/MS
P10155	P10155	13	13	13	60 kDa SS-A/Ro ribonucleoprotein	TROVE2	sp|P10155|RO60_HUMAN RNA-binding protein RO60 OS=Homo sapiens OX=9606 GN=RO60 PE=1 SV=2	1	13	13	13	9	9	9	9	11	11	11	9	9	9	9	9	11	11	11	9	9	9	9	9	11	11	11	9	30.3	30.3	30.3	60.67	538	538	0	61.073	By MS/MS	By MS/MS	By MS/MS	By MS/MS	By MS/MS	By MS/MS
P10253	P10253	9	9	9	Lysosomal alpha-glucosidase;76 kDa lysosomal alpha-glucosidase;70 kDa lysosomal alpha-glucosidase	GAA	sp|P10253|LYAG_HUMAN Lysosomal alpha-glucosidase OS=Homo sapiens OX=9606 GN=GAA PE=1 SV=4	1	9	9	9	7	7	6	6	8	9	8	6	7	7	6	6	8	9	8	6	7	7	6	6	8	9	8	6	14.5	14.5	14.5	105.32	952	952	0	32.119	By MS/MS	By MS/MS	By MS/MS	By MS/MS	By MS/MS	By MS/MS
P10321;P01893	P10321	8;1	8;1	6;0	HLA class I histocompatibility antigen, Cw-7 alpha chain	HLA-C	sp|P10321|HLAC_HUMAN HLA class I histocompatibility antigen, C alpha chain OS=Homo sapiens OX=9606 GN=HLA-C PE=1 SV=3	2	8	8	6	4	3	2	3	8	7	7	3	4	3	2	3	8	7	7	3	3	2	1	2	6	5	5	2	32	32	21.6	40.648	366	366;362	0	40.762	By MS/MS	By MS/MS	By MS/MS	By MS/MS	By MS/MS	By MS/MS
P10398	P10398	3	2	2	Serine/threonine-protein kinase A-Raf	ARAF	sp|P10398|ARAF_HUMAN Serine/threonine-protein kinase A-Raf OS=Homo sapiens OX=9606 GN=ARAF PE=1 SV=2	1	3	2	2	2	2	1	2	3	2	2	2	1	1	1	1	2	1	2	1	1	1	1	1	2	1	2	1	5.9	4.3	4.3	67.585	606	606	0.0021901	1.6394	By matching	By matching	By matching	By matching	By matching	By matching
P10412	P10412	12	1	1	Histone H1.4	HIST1H1E	sp|P10412|H14_HUMAN Histone H1.4 OS=Homo sapiens OX=9606 GN=H1-4 PE=1 SV=2	1	12	1	1	11	11	11	11	9	10	12	11	0	0	0	0	0	0	1	0	0	0	0	0	0	0	1	0	31.5	7.3	7.3	21.865	219	219	0.0015545	1.7977	By matching	By matching	By matching	By matching	By matching	By matching
P10515	P10515	19	19	19	Dihydrolipoyllysine-residue acetyltransferase component of pyruvate dehydrogenase complex, mitochondrial	DLAT	sp|P10515|ODP2_HUMAN Dihydrolipoyllysine-residue acetyltransferase component of pyruvate dehydrogenase complex, mitochondrial OS=Homo sapiens OX=9606 GN=DLAT PE=1 SV=3	1	19	19	19	13	10	12	11	15	18	14	16	13	10	12	11	15	18	14	16	13	10	12	11	15	18	14	16	33.4	33.4	33.4	68.996	647	647	0	77.133	By MS/MS	By MS/MS	By MS/MS	By MS/MS	By MS/MS	By MS/MS
P10586;P23468	P10586	6;1	6;1	6;1	Receptor-type tyrosine-protein phosphatase F	PTPRF	sp|P10586|PTPRF_HUMAN Receptor-type tyrosine-protein phosphatase F OS=Homo sapiens OX=9606 GN=PTPRF PE=1 SV=2	2	6	6	6	2	3	3	4	3	3	0	2	2	3	3	4	3	3	0	2	2	3	3	4	3	3	0	2	5.5	5.5	5.5	212.88	1907	1907;1912	0	9.0072	By matching	By MS/MS	By MS/MS	By MS/MS	By MS/MS	By MS/MS
P10599	P10599	7	7	7	Thioredoxin	TXN	sp|P10599|THIO_HUMAN Thioredoxin OS=Homo sapiens OX=9606 GN=TXN PE=1 SV=3	1	7	7	7	7	7	7	7	7	7	7	7	7	7	7	7	7	7	7	7	7	7	7	7	7	7	7	7	52.4	52.4	52.4	11.737	105	105	0	50.873	By MS/MS	By MS/MS	By MS/MS	By MS/MS	By MS/MS	By MS/MS
P10606	P10606	6	6	6	Cytochrome c oxidase subunit 5B, mitochondrial	COX5B	sp|P10606|COX5B_HUMAN Cytochrome c oxidase subunit 5B, mitochondrial OS=Homo sapiens OX=9606 GN=COX5B PE=1 SV=2	1	6	6	6	5	5	6	5	5	6	5	6	5	5	6	5	5	6	5	6	5	5	6	5	5	6	5	6	35.7	35.7	35.7	13.696	129	129	0	13.967	By MS/MS	By MS/MS	By MS/MS	By MS/MS	By MS/MS	By MS/MS
P10619	P10619	3	3	3	Lysosomal protective protein;Lysosomal protective protein 32 kDa chain;Lysosomal protective protein 20 kDa chain	CTSA	sp|P10619|PPGB_HUMAN Lysosomal protective protein OS=Homo sapiens OX=9606 GN=CTSA PE=1 SV=2	1	3	3	3	3	2	3	2	3	2	3	2	3	2	3	2	3	2	3	2	3	2	3	2	3	2	3	2	7.7	7.7	7.7	54.465	480	480	0	18.823	By matching	By matching	By MS/MS	By MS/MS	By MS/MS	By matching
P10620	P10620	1	1	1	Microsomal glutathione S-transferase 1	MGST1	sp|P10620|MGST1_HUMAN Microsomal glutathione S-transferase 1 OS=Homo sapiens OX=9606 GN=MGST1 PE=1 SV=1	1	1	1	1	1	1	1	1	0	0	0	1	1	1	1	1	0	0	0	1	1	1	1	1	0	0	0	1	6.5	6.5	6.5	17.598	155	155	0.0044548	1.2633	By MS/MS	By MS/MS	By MS/MS	By matching
P10636	P10636	2	2	2	Microtubule-associated protein tau	MAPT	sp|P10636|TAU_HUMAN Microtubule-associated protein tau OS=Homo sapiens OX=9606 GN=MAPT PE=1 SV=5	1	2	2	2	2	1	2	2	2	2	2	1	2	1	2	2	2	2	2	1	2	1	2	2	2	2	2	1	4.7	4.7	4.7	78.927	758	758	0	5.6216	By MS/MS	By matching	By matching	By MS/MS	By MS/MS	By matching
P10644;P31321	P10644	17;5	17;5	17;5	cAMP-dependent protein kinase type I-alpha regulatory subunit;cAMP-dependent protein kinase type I-alpha regulatory subunit, N-terminally processed	PRKAR1A	sp|P10644|KAP0_HUMAN cAMP-dependent protein kinase type I-alpha regulatory subunit OS=Homo sapiens OX=9606 GN=PRKAR1A PE=1 SV=1	2	17	17	17	13	15	15	16	14	17	17	16	13	15	15	16	14	17	17	16	13	15	15	16	14	17	17	16	50.1	50.1	50.1	42.981	381	381;381	0	94.462	By MS/MS	By MS/MS	By MS/MS	By MS/MS	By MS/MS	By MS/MS
P10768	P10768	10	10	10	S-formylglutathione hydrolase	ESD	sp|P10768|ESTD_HUMAN S-formylglutathione hydrolase OS=Homo sapiens OX=9606 GN=ESD PE=1 SV=2	1	10	10	10	9	7	6	6	9	9	9	9	9	7	6	6	9	9	9	9	9	7	6	6	9	9	9	9	44	44	44	31.462	282	282	0	91.312	By MS/MS	By MS/MS	By MS/MS	By MS/MS	By MS/MS	By MS/MS
P10809	P10809	55	55	55	60 kDa heat shock protein, mitochondrial	HSPD1	sp|P10809|CH60_HUMAN 60 kDa heat shock protein, mitochondrial OS=Homo sapiens OX=9606 GN=HSPD1 PE=1 SV=2	1	55	55	55	46	48	46	44	47	47	45	49	46	48	46	44	47	47	45	49	46	48	46	44	47	47	45	49	78.2	78.2	78.2	61.054	573	573	0	323.31	By MS/MS	By MS/MS	By MS/MS	By MS/MS	By MS/MS	By MS/MS
P11021	P11021	52	50	50	78 kDa glucose-regulated protein	HSPA5	sp|P11021|BIP_HUMAN Endoplasmic reticulum chaperone BiP OS=Homo sapiens OX=9606 GN=HSPA5 PE=1 SV=2	1	52	50	50	51	47	48	47	44	44	45	47	49	45	46	45	42	42	43	45	49	45	46	45	42	42	43	45	55.2	55.2	55.2	72.332	654	654	0	323.31	By MS/MS	By MS/MS	By MS/MS	By MS/MS	By MS/MS	By MS/MS
P11047	P11047	3	3	3	Laminin subunit gamma-1	LAMC1	sp|P11047|LAMC1_HUMAN Laminin subunit gamma-1 OS=Homo sapiens OX=9606 GN=LAMC1 PE=1 SV=3	1	3	3	3	2	1	1	3	2	2	3	0	2	1	1	3	2	2	3	0	2	1	1	3	2	2	3	0	1.8	1.8	1.8	177.6	1609	1609	0.0040581	1.3494	By MS/MS	By matching	By MS/MS	By MS/MS	By MS/MS	By MS/MS
P11142;P54652	P11142	57;19	49;12	47;10	Heat shock cognate 71 kDa protein	HSPA8	sp|P11142|HSP7C_HUMAN Heat shock cognate 71 kDa protein OS=Homo sapiens OX=9606 GN=HSPA8 PE=1 SV=1	2	57	49	47	53	53	52	50	49	50	50	53	45	45	45	42	43	43	43	45	43	43	43	40	41	41	41	43	74.8	68.9	67.5	70.897	646	646;639	0	323.31	By MS/MS	By MS/MS	By MS/MS	By MS/MS	By MS/MS	By MS/MS
P11171	P11171	14	10	10	Protein 4.1	EPB41	sp|P11171|EPB41_HUMAN Protein 4.1 OS=Homo sapiens OX=9606 GN=EPB41 PE=1 SV=4	1	14	10	10	10	13	13	11	13	12	12	10	6	9	9	8	10	9	9	7	6	9	9	8	10	9	9	7	19.8	16.2	16.2	97.016	864	864	0	25.26	By MS/MS	By MS/MS	By MS/MS	By MS/MS	By MS/MS	By MS/MS
P11172	P11172	18	18	18	Uridine 5-monophosphate synthase;Orotate phosphoribosyltransferase;Orotidine 5-phosphate decarboxylase	UMPS	sp|P11172|UMPS_HUMAN Uridine 5-monophosphate synthase OS=Homo sapiens OX=9606 GN=UMPS PE=1 SV=1	1	18	18	18	13	12	14	14	17	17	16	11	13	12	14	14	17	17	16	11	13	12	14	14	17	17	16	11	43.5	43.5	43.5	52.221	480	480	0	73.038	By MS/MS	By MS/MS	By MS/MS	By MS/MS	By MS/MS	By MS/MS
P11177	P11177	13	13	13	Pyruvate dehydrogenase E1 component subunit beta, mitochondrial	PDHB	sp|P11177|ODPB_HUMAN Pyruvate dehydrogenase E1 component subunit beta, mitochondrial OS=Homo sapiens OX=9606 GN=PDHB PE=1 SV=3	1	13	13	13	11	11	12	10	10	11	10	11	11	11	12	10	10	11	10	11	11	11	12	10	10	11	10	11	51.3	51.3	51.3	39.233	359	359	0	113.3	By MS/MS	By MS/MS	By MS/MS	By MS/MS	By MS/MS	By MS/MS
P11182	P11182	7	7	7	Lipoamide acyltransferase component of branched-chain alpha-keto acid dehydrogenase complex, mitochondrial	DBT	sp|P11182|ODB2_HUMAN Lipoamide acyltransferase component of branched-chain alpha-keto acid dehydrogenase complex, mitochondrial OS=Homo sapiens OX=9606 GN=DBT PE=1 SV=4	1	7	7	7	4	4	4	3	6	5	7	4	4	4	4	3	6	5	7	4	4	4	4	3	6	5	7	4	19.7	19.7	19.7	53.516	482	482	0	10.145	By MS/MS	By MS/MS	By MS/MS	By MS/MS	By MS/MS	By MS/MS
P11216	P11216	23	19	17	Glycogen phosphorylase, brain form	PYGB	sp|P11216|PYGB_HUMAN Glycogen phosphorylase, brain form OS=Homo sapiens OX=9606 GN=PYGB PE=1 SV=5	1	23	19	17	15	14	16	17	22	20	19	15	13	12	14	15	18	17	16	12	12	11	13	13	17	15	14	11	30.7	25.5	22.7	96.695	843	843	0	18.802	By MS/MS	By MS/MS	By MS/MS	By MS/MS	By MS/MS	By MS/MS
P11233	P11233	6	6	4	Ras-related protein Ral-A	RALA	sp|P11233|RALA_HUMAN Ras-related protein Ral-A OS=Homo sapiens OX=9606 GN=RALA PE=1 SV=1	1	6	6	4	4	4	3	2	5	5	4	3	4	4	3	2	5	5	4	3	2	2	1	2	3	3	2	1	26.7	26.7	18	23.567	206	206	0	9.2412	By MS/MS	By matching	By matching	By MS/MS	By MS/MS	By MS/MS
P11274;Q12979	P11274	12;2	12;2	12;2	Breakpoint cluster region protein	BCR	sp|P11274|BCR_HUMAN Breakpoint cluster region protein OS=Homo sapiens OX=9606 GN=BCR PE=1 SV=2	2	12	12	12	8	8	6	9	7	7	8	8	8	8	6	9	7	7	8	8	8	8	6	9	7	7	8	8	13.5	13.5	13.5	142.82	1271	1271;859	0	14.272	By MS/MS	By MS/MS	By MS/MS	By MS/MS	By MS/MS	By MS/MS
P11277	P11277	4	1	1	Spectrin beta chain, erythrocytic	SPTB	sp|P11277|SPTB1_HUMAN Spectrin beta chain, erythrocytic OS=Homo sapiens OX=9606 GN=SPTB PE=1 SV=5	1	4	1	1	1	2	2	0	3	2	2	1	0	1	1	0	0	0	0	0	0	1	1	0	0	0	0	0	1.6	0.6	0.6	246.47	2137	2137	1	-2	By matching	By MS/MS	By MS/MS		By matching	By matching
P11279	P11279	2	2	2	Lysosome-associated membrane glycoprotein 1	LAMP1	sp|P11279|LAMP1_HUMAN Lysosome-associated membrane glycoprotein 1 OS=Homo sapiens OX=9606 GN=LAMP1 PE=1 SV=3	1	2	2	2	2	2	2	2	2	2	2	2	2	2	2	2	2	2	2	2	2	2	2	2	2	2	2	2	4.8	4.8	4.8	44.882	417	417	0.00024722	3.0169	By MS/MS	By MS/MS	By MS/MS	By matching	By matching	By matching
P11310	P11310	15	15	15	Medium-chain specific acyl-CoA dehydrogenase, mitochondrial	ACADM	sp|P11310|ACADM_HUMAN Medium-chain specific acyl-CoA dehydrogenase, mitochondrial OS=Homo sapiens OX=9606 GN=ACADM PE=1 SV=1	1	15	15	15	11	10	11	11	12	11	15	10	11	10	11	11	12	11	15	10	11	10	11	11	12	11	15	10	34.9	34.9	34.9	46.588	421	421	0	127.36	By MS/MS	By MS/MS	By MS/MS	By MS/MS	By MS/MS	By MS/MS
P11387;Q969P6	P11387	36;4	36;4	36;4	DNA topoisomerase 1	TOP1	sp|P11387|TOP1_HUMAN DNA topoisomerase 1 OS=Homo sapiens OX=9606 GN=TOP1 PE=1 SV=2	2	36	36	36	27	28	24	27	31	31	32	29	27	28	24	27	31	31	32	29	27	28	24	27	31	31	32	29	41	41	41	90.725	765	765;601	0	118.61	By MS/MS	By MS/MS	By MS/MS	By MS/MS	By MS/MS	By MS/MS
P11388	P11388	54	54	38	DNA topoisomerase 2-alpha	TOP2A	sp|P11388|TOP2A_HUMAN DNA topoisomerase 2-alpha OS=Homo sapiens OX=9606 GN=TOP2A PE=1 SV=3	1	54	54	38	40	41	39	40	44	43	42	38	40	41	39	40	44	43	42	38	27	29	27	28	30	29	28	27	33.8	33.8	26.3	174.38	1531	1531	0	163.27	By MS/MS	By MS/MS	By MS/MS	By MS/MS	By MS/MS	By MS/MS
P11413	P11413	22	22	22	Glucose-6-phosphate 1-dehydrogenase	G6PD	sp|P11413|G6PD_HUMAN Glucose-6-phosphate 1-dehydrogenase OS=Homo sapiens OX=9606 GN=G6PD PE=1 SV=4	1	22	22	22	20	17	17	15	20	20	20	20	20	17	17	15	20	20	20	20	20	17	17	15	20	20	20	20	48.5	48.5	48.5	59.256	515	515	0	185.47	By MS/MS	By MS/MS	By MS/MS	By MS/MS	By MS/MS	By MS/MS
P11441	P11441	8	8	8	Ubiquitin-like protein 4A	UBL4A	sp|P11441|UBL4A_HUMAN Ubiquitin-like protein 4A OS=Homo sapiens OX=9606 GN=UBL4A PE=1 SV=1	1	8	8	8	4	5	7	6	6	5	6	6	4	5	7	6	6	5	6	6	4	5	7	6	6	5	6	6	52.9	52.9	52.9	17.776	157	157	0	9.8872	By MS/MS	By MS/MS	By MS/MS	By MS/MS	By MS/MS	By MS/MS
P11498	P11498	15	15	15	Pyruvate carboxylase, mitochondrial	PC	sp|P11498|PYC_HUMAN Pyruvate carboxylase, mitochondrial OS=Homo sapiens OX=9606 GN=PC PE=1 SV=2	1	15	15	15	10	9	9	10	12	12	11	10	10	9	9	10	12	12	11	10	10	9	9	10	12	12	11	10	18.6	18.6	18.6	129.63	1178	1178	0	33.019	By MS/MS	By MS/MS	By MS/MS	By MS/MS	By MS/MS	By MS/MS
P11586	P11586	54	54	53	C-1-tetrahydrofolate synthase, cytoplasmic;Methylenetetrahydrofolate dehydrogenase;Methenyltetrahydrofolate cyclohydrolase;Formyltetrahydrofolate synthetase;C-1-tetrahydrofolate synthase, cytoplasmic, N-terminally processed	MTHFD1	sp|P11586|C1TC_HUMAN C-1-tetrahydrofolate synthase, cytoplasmic OS=Homo sapiens OX=9606 GN=MTHFD1 PE=1 SV=4	1	54	54	53	45	44	44	42	46	45	50	46	45	44	44	42	46	45	50	46	44	43	43	41	45	44	49	45	60.5	60.5	59.5	101.53	935	935	0	323.31	By MS/MS	By MS/MS	By MS/MS	By MS/MS	By MS/MS	By MS/MS
P11717	P11717	32	32	32	Cation-independent mannose-6-phosphate receptor	IGF2R	sp|P11717|MPRI_HUMAN Cation-independent mannose-6-phosphate receptor OS=Homo sapiens OX=9606 GN=IGF2R PE=1 SV=3	1	32	32	32	20	22	16	22	21	24	22	18	20	22	16	22	21	24	22	18	20	22	16	22	21	24	22	18	14.8	14.8	14.8	274.37	2491	2491	0	77.311	By MS/MS	By MS/MS	By MS/MS	By MS/MS	By MS/MS	By MS/MS
P11766	P11766	15	15	15	Alcohol dehydrogenase class-3	ADH5	sp|P11766|ADHX_HUMAN Alcohol dehydrogenase class-3 OS=Homo sapiens OX=9606 GN=ADH5 PE=1 SV=4	1	15	15	15	12	12	12	10	12	12	13	13	12	12	12	10	12	12	13	13	12	12	12	10	12	12	13	13	42.5	42.5	42.5	39.724	374	374	0	84.192	By MS/MS	By MS/MS	By MS/MS	By MS/MS	By MS/MS	By MS/MS
P11802	P11802	12	11	11	Cyclin-dependent kinase 4	CDK4	sp|P11802|CDK4_HUMAN Cyclin-dependent kinase 4 OS=Homo sapiens OX=9606 GN=CDK4 PE=1 SV=2	1	12	11	11	9	10	9	9	11	11	12	10	8	9	8	8	10	10	11	9	8	9	8	8	10	10	11	9	48.8	46.2	46.2	33.729	303	303	0	30.412	By MS/MS	By MS/MS	By MS/MS	By MS/MS	By MS/MS	By MS/MS
P11908	P11908	14	5	4	Ribose-phosphate pyrophosphokinase 2	PRPS2	sp|P11908|PRPS2_HUMAN Ribose-phosphate pyrophosphokinase 2 OS=Homo sapiens OX=9606 GN=PRPS2 PE=1 SV=2	1	14	5	4	13	13	13	13	14	13	13	13	5	5	5	5	5	5	5	5	4	4	4	4	4	4	4	4	50.9	22	17.6	34.769	318	318	0	32.465	By MS/MS	By MS/MS	By MS/MS	By MS/MS	By MS/MS	By MS/MS
P11940;Q9H361;Q4VXU2;Q96DU9	P11940;Q9H361	42;21;7;1	42;21;7;1	28;15;3;1	Polyadenylate-binding protein 1;Polyadenylate-binding protein 3	PABPC1;PABPC3	sp|P11940|PABP1_HUMAN Polyadenylate-binding protein 1 OS=Homo sapiens OX=9606 GN=PABPC1 PE=1 SV=2;sp|Q9H361|PABP3_HUMAN Polyadenylate-binding protein 3 OS=Homo sapiens OX=9606 GN=PABPC3 PE=1 SV=2	4	42	42	28	31	30	31	32	35	35	35	36	31	30	31	32	35	35	35	36	21	21	22	23	23	23	23	25	61	61	43.9	70.67	636	636;631;614;382	0	323.31	By MS/MS	By MS/MS	By MS/MS	By MS/MS	By MS/MS	By MS/MS
P12004	P12004	19	19	19	Proliferating cell nuclear antigen	PCNA	sp|P12004|PCNA_HUMAN Proliferating cell nuclear antigen OS=Homo sapiens OX=9606 GN=PCNA PE=1 SV=1	1	19	19	19	17	17	17	18	18	18	18	19	17	17	17	18	18	18	18	19	17	17	17	18	18	18	18	19	62.8	62.8	62.8	28.768	261	261	0	186.43	By MS/MS	By MS/MS	By MS/MS	By MS/MS	By MS/MS	By MS/MS
P12081;P49590	P12081	16;5	16;5	16;5	Histidine--tRNA ligase, cytoplasmic	HARS	sp|P12081|HARS1_HUMAN Histidine--tRNA ligase, cytoplasmic OS=Homo sapiens OX=9606 GN=HARS1 PE=1 SV=2	2	16	16	16	15	13	13	15	12	13	16	14	15	13	13	15	12	13	16	14	15	13	13	15	12	13	16	14	29.3	29.3	29.3	57.41	509	509;506	0	35.664	By MS/MS	By MS/MS	By MS/MS	By MS/MS	By MS/MS	By MS/MS
P12109	P12109	4	4	4	Collagen alpha-1(VI) chain	COL6A1	sp|P12109|CO6A1_HUMAN Collagen alpha-1(VI) chain OS=Homo sapiens OX=9606 GN=COL6A1 PE=1 SV=3	1	4	4	4	1	2	1	1	4	2	2	2	1	2	1	1	4	2	2	2	1	2	1	1	4	2	2	2	5.4	5.4	5.4	108.53	1028	1028	0.00024552	2.9104	By matching	By MS/MS	By matching	By MS/MS	By MS/MS	By matching
P12235	P12235	16	2	2	ADP/ATP translocase 1	SLC25A4	sp|P12235|ADT1_HUMAN ADP/ATP translocase 1 OS=Homo sapiens OX=9606 GN=SLC25A4 PE=1 SV=4	1	16	2	2	9	8	7	8	15	14	16	9	0	0	0	0	2	1	2	0	0	0	0	0	2	1	2	0	37.9	7.4	7.4	33.064	298	298	0	4.0261	By matching	By matching	By matching	By matching	By MS/MS	By matching
P12236	P12236	21	8	4	ADP/ATP translocase 3;ADP/ATP translocase 3, N-terminally processed	SLC25A6	sp|P12236|ADT3_HUMAN ADP/ATP translocase 3 OS=Homo sapiens OX=9606 GN=SLC25A6 PE=1 SV=4	1	21	8	4	14	13	12	13	20	19	20	15	3	4	3	4	7	7	7	4	3	3	3	3	4	3	3	3	47.7	19.5	10.4	32.866	298	298	0	18.607	By MS/MS	By MS/MS	By MS/MS	By MS/MS	By MS/MS	By MS/MS
P12268	P12268	33	33	31	Inosine-5-monophosphate dehydrogenase 2	IMPDH2	sp|P12268|IMDH2_HUMAN Inosine-5-monophosphate dehydrogenase 2 OS=Homo sapiens OX=9606 GN=IMPDH2 PE=1 SV=2	1	33	33	31	27	26	28	27	32	32	31	31	27	26	28	27	32	32	31	31	25	24	26	25	30	30	29	29	57.6	57.6	54.3	55.804	514	514	0	323.31	By MS/MS	By MS/MS	By MS/MS	By MS/MS	By MS/MS	By MS/MS
P12270	P12270	89	89	89	Nucleoprotein TPR	TPR	sp|P12270|TPR_HUMAN Nucleoprotein TPR OS=Homo sapiens OX=9606 GN=TPR PE=1 SV=3	1	89	89	89	77	76	71	72	74	69	64	70	77	76	71	72	74	69	64	70	77	76	71	72	74	69	64	70	42.5	42.5	42.5	267.29	2363	2363	0	323.31	By MS/MS	By MS/MS	By MS/MS	By MS/MS	By MS/MS	By MS/MS
P12277;P06732	P12277	31;2	31;2	31;2	Creatine kinase B-type	CKB	sp|P12277|KCRB_HUMAN Creatine kinase B-type OS=Homo sapiens OX=9606 GN=CKB PE=1 SV=1	2	31	31	31	23	24	25	23	28	25	27	25	23	24	25	23	28	25	27	25	23	24	25	23	28	25	27	25	78.5	78.5	78.5	42.644	381	381;381	0	323.31	By MS/MS	By MS/MS	By MS/MS	By MS/MS	By MS/MS	By MS/MS
P12532;P17540	P12532	15;2	15;2	15;2	Creatine kinase U-type, mitochondrial	CKMT1A	sp|P12532|KCRU_HUMAN Creatine kinase U-type, mitochondrial OS=Homo sapiens OX=9606 GN=CKMT1A PE=1 SV=1	2	15	15	15	12	12	12	9	11	9	10	9	12	12	12	9	11	9	10	9	12	12	12	9	11	9	10	9	46	46	46	47.036	417	417;419	0	66.59	By MS/MS	By MS/MS	By MS/MS	By MS/MS	By MS/MS	By MS/MS
P12694	P12694	9	9	9	2-oxoisovalerate dehydrogenase subunit alpha, mitochondrial	BCKDHA	sp|P12694|ODBA_HUMAN 2-oxoisovalerate dehydrogenase subunit alpha, mitochondrial OS=Homo sapiens OX=9606 GN=BCKDHA PE=1 SV=2	1	9	9	9	5	3	3	5	8	8	9	4	5	3	3	5	8	8	9	4	5	3	3	5	8	8	9	4	29.9	29.9	29.9	50.47	445	445	0	35.595	By MS/MS	By MS/MS	By MS/MS	By MS/MS	By MS/MS	By MS/MS
P12814;P35609	P12814	43;11	23;1	23;1	Alpha-actinin-1	ACTN1	sp|P12814|ACTN1_HUMAN Alpha-actinin-1 OS=Homo sapiens OX=9606 GN=ACTN1 PE=1 SV=2	2	43	23	23	28	27	21	24	38	37	37	29	16	16	11	13	20	21	19	15	16	16	11	13	20	21	19	15	52.8	33.3	33.3	103.06	892	892;894	0	102.32	By MS/MS	By MS/MS	By MS/MS	By MS/MS	By MS/MS	By MS/MS
P12931	P12931	4	2	2	Proto-oncogene tyrosine-protein kinase Src	SRC	sp|P12931|SRC_HUMAN Proto-oncogene tyrosine-protein kinase Src OS=Homo sapiens OX=9606 GN=SRC PE=1 SV=3	1	4	2	2	4	4	4	4	3	4	4	4	2	2	2	2	2	2	2	2	2	2	2	2	2	2	2	2	10.1	6.2	6.2	59.834	536	536	0	6.8092	By MS/MS	By matching	By MS/MS	By MS/MS	By MS/MS	By MS/MS
P12955	P12955	4	4	4	Xaa-Pro dipeptidase	PEPD	sp|P12955|PEPD_HUMAN Xaa-Pro dipeptidase OS=Homo sapiens OX=9606 GN=PEPD PE=1 SV=3	1	4	4	4	2	2	1	2	2	3	3	3	2	2	1	2	2	3	3	3	2	2	1	2	2	3	3	3	8.7	8.7	8.7	54.548	493	493	0	6.2787	By MS/MS	By matching	By MS/MS	By MS/MS	By MS/MS	By MS/MS
P12956	P12956	42	42	42	X-ray repair cross-complementing protein 6	XRCC6	sp|P12956|XRCC6_HUMAN X-ray repair cross-complementing protein 6 OS=Homo sapiens OX=9606 GN=XRCC6 PE=1 SV=2	1	42	42	42	35	34	35	28	34	34	34	35	35	34	35	28	34	34	34	35	35	34	35	28	34	34	34	35	58	58	58	69.842	609	609	0	323.31	By MS/MS	By MS/MS	By MS/MS	By MS/MS	By MS/MS	By MS/MS
P13010	P13010	46	46	46	X-ray repair cross-complementing protein 5	XRCC5	sp|P13010|XRCC5_HUMAN X-ray repair cross-complementing protein 5 OS=Homo sapiens OX=9606 GN=XRCC5 PE=1 SV=3	1	46	46	46	34	31	33	32	41	38	38	37	34	31	33	32	41	38	38	37	34	31	33	32	41	38	38	37	57.2	57.2	57.2	82.704	732	732	0	323.31	By MS/MS	By MS/MS	By MS/MS	By MS/MS	By MS/MS	By MS/MS
P13051	P13051	3	3	3	Uracil-DNA glycosylase	UNG	sp|P13051|UNG_HUMAN Uracil-DNA glycosylase OS=Homo sapiens OX=9606 GN=UNG PE=1 SV=2	1	3	3	3	3	2	2	2	3	2	3	3	3	2	2	2	3	2	3	3	3	2	2	2	3	2	3	3	21.1	21.1	21.1	34.645	313	313	0	8.0527	By MS/MS	By MS/MS	By MS/MS	By MS/MS	By MS/MS	By MS/MS
P13073	P13073	9	9	9	Cytochrome c oxidase subunit 4 isoform 1, mitochondrial	COX4I1	sp|P13073|COX41_HUMAN Cytochrome c oxidase subunit 4 isoform 1, mitochondrial OS=Homo sapiens OX=9606 GN=COX4I1 PE=1 SV=1	1	9	9	9	6	6	6	6	8	8	9	7	6	6	6	6	8	8	9	7	6	6	6	6	8	8	9	7	35.5	35.5	35.5	19.576	169	169	0	18.484	By MS/MS	By MS/MS	By MS/MS	By MS/MS	By MS/MS	By MS/MS
P13196	P13196	2	2	2	5-aminolevulinate synthase, nonspecific, mitochondrial	ALAS1	sp|P13196|HEM1_HUMAN 5-aminolevulinate synthase, non-specific, mitochondrial OS=Homo sapiens OX=9606 GN=ALAS1 PE=1 SV=2	1	2	2	2	0	0	0	0	1	2	1	0	0	0	0	0	1	2	1	0	0	0	0	0	1	2	1	0	6.9	6.9	6.9	70.58	640	640	0.0002354	2.4056					By MS/MS	By MS/MS
P13284	P13284	1	1	1	Gamma-interferon-inducible lysosomal thiol reductase	IFI30	sp|P13284|GILT_HUMAN Gamma-interferon-inducible lysosomal thiol reductase OS=Homo sapiens OX=9606 GN=IFI30 PE=1 SV=3	1	1	1	1	1	1	1	1	0	0	0	1	1	1	1	1	0	0	0	1	1	1	1	1	0	0	0	1	4.4	4.4	4.4	27.963	250	250	0.00068213	2.0644	By MS/MS	By MS/MS	By MS/MS	By MS/MS
P13473	P13473	3	3	3	Lysosome-associated membrane glycoprotein 2	LAMP2	sp|P13473|LAMP2_HUMAN Lysosome-associated membrane glycoprotein 2 OS=Homo sapiens OX=9606 GN=LAMP2 PE=1 SV=2	1	3	3	3	3	3	3	3	2	3	3	3	3	3	3	3	2	3	3	3	3	3	3	3	2	3	3	3	6.1	6.1	6.1	44.96	410	410	0.00045809	2.1469	By MS/MS	By MS/MS	By MS/MS	By MS/MS	By matching	By MS/MS
P13489	P13489	16	16	16	Ribonuclease inhibitor	RNH1	sp|P13489|RINI_HUMAN Ribonuclease inhibitor OS=Homo sapiens OX=9606 GN=RNH1 PE=1 SV=2	1	16	16	16	12	15	14	14	14	13	14	13	12	15	14	14	14	13	14	13	12	15	14	14	14	13	14	13	43	43	43	49.973	461	461	0	110.55	By MS/MS	By MS/MS	By MS/MS	By MS/MS	By MS/MS	By MS/MS
P13591	P13591	5	5	5	Neural cell adhesion molecule 1	NCAM1	sp|P13591|NCAM1_HUMAN Neural cell adhesion molecule 1 OS=Homo sapiens OX=9606 GN=NCAM1 PE=1 SV=3	1	5	5	5	3	4	3	3	4	3	4	4	3	4	3	3	4	3	4	4	3	4	3	3	4	3	4	4	7	7	7	94.573	858	858	0	38.024	By MS/MS	By MS/MS	By MS/MS	By MS/MS	By MS/MS	By MS/MS
P13639	P13639	73	73	71	Elongation factor 2	EEF2	sp|P13639|EF2_HUMAN Elongation factor 2 OS=Homo sapiens OX=9606 GN=EEF2 PE=1 SV=4	1	73	73	71	63	58	50	50	69	66	65	65	63	58	50	50	69	66	65	65	61	56	48	48	67	64	63	63	69.5	69.5	68.3	95.337	858	858	0	323.31	By MS/MS	By MS/MS	By MS/MS	By MS/MS	By MS/MS	By MS/MS
P13667	P13667	43	43	43	Protein disulfide-isomerase A4	PDIA4	sp|P13667|PDIA4_HUMAN Protein disulfide-isomerase A4 OS=Homo sapiens OX=9606 GN=PDIA4 PE=1 SV=2	1	43	43	43	36	38	36	39	41	41	41	38	36	38	36	39	41	41	41	38	36	38	36	39	41	41	41	38	54.6	54.6	54.6	72.932	645	645	0	304.3	By MS/MS	By MS/MS	By MS/MS	By MS/MS	By MS/MS	By MS/MS
P13674	P13674	11	11	11	Prolyl 4-hydroxylase subunit alpha-1	P4HA1	sp|P13674|P4HA1_HUMAN Prolyl 4-hydroxylase subunit alpha-1 OS=Homo sapiens OX=9606 GN=P4HA1 PE=1 SV=2	1	11	11	11	6	7	6	5	9	11	10	7	6	7	6	5	9	11	10	7	6	7	6	5	9	11	10	7	23.6	23.6	23.6	61.049	534	534	0	39.727	By MS/MS	By MS/MS	By MS/MS	By MS/MS	By MS/MS	By MS/MS
P13693;Q56UQ5;Q9HAU6	P13693	11;2;1	11;2;1	11;2;1	Translationally-controlled tumor protein	TPT1	sp|P13693|TCTP_HUMAN Translationally-controlled tumor protein OS=Homo sapiens OX=9606 GN=TPT1 PE=1 SV=1	3	11	11	11	9	9	9	8	10	10	8	9	9	9	9	8	10	10	8	9	9	9	9	8	10	10	8	9	48.8	48.8	48.8	19.595	172	172;140;139	0	45.291	By MS/MS	By MS/MS	By MS/MS	By MS/MS	By MS/MS	By MS/MS
P13716	P13716	4	4	4	Delta-aminolevulinic acid dehydratase	ALAD	sp|P13716|HEM2_HUMAN Delta-aminolevulinic acid dehydratase OS=Homo sapiens OX=9606 GN=ALAD PE=1 SV=1	1	4	4	4	2	2	2	2	4	3	4	3	2	2	2	2	4	3	4	3	2	2	2	2	4	3	4	3	17	17	17	36.294	330	330	0	5.2207	By MS/MS	By matching	By matching	By MS/MS	By MS/MS	By matching
P13797;P13796	P13797	43;7	43;7	40;6	Plastin-3	PLS3	sp|P13797|PLST_HUMAN Plastin-3 OS=Homo sapiens OX=9606 GN=PLS3 PE=1 SV=4	2	43	43	40	34	28	31	30	35	32	33	28	34	28	31	30	35	32	33	28	32	26	28	28	32	29	30	25	59.2	59.2	53.7	70.81	630	630;627	0	323.31	By MS/MS	By MS/MS	By MS/MS	By MS/MS	By MS/MS	By MS/MS
P13798	P13798	12	12	12	Acylamino-acid-releasing enzyme	APEH	sp|P13798|ACPH_HUMAN Acylamino-acid-releasing enzyme OS=Homo sapiens OX=9606 GN=APEH PE=1 SV=4	1	12	12	12	10	10	9	8	10	11	11	10	10	10	9	8	10	11	11	10	10	10	9	8	10	11	11	10	19.7	19.7	19.7	81.224	732	732	0	28.641	By MS/MS	By MS/MS	By MS/MS	By MS/MS	By MS/MS	By MS/MS
P13804	P13804	15	15	15	Electron transfer flavoprotein subunit alpha, mitochondrial	ETFA	sp|P13804|ETFA_HUMAN Electron transfer flavoprotein subunit alpha, mitochondrial OS=Homo sapiens OX=9606 GN=ETFA PE=1 SV=1	1	15	15	15	14	11	13	13	15	13	14	15	14	11	13	13	15	13	14	15	14	11	13	13	15	13	14	15	56.5	56.5	56.5	35.079	333	333	0	109.2	By MS/MS	By MS/MS	By MS/MS	By MS/MS	By MS/MS	By MS/MS
P13807	P13807	11	11	11	Glycogen [starch] synthase, muscle	GYS1	sp|P13807|GYS1_HUMAN Glycogen [starch] synthase, muscle OS=Homo sapiens OX=9606 GN=GYS1 PE=1 SV=2	1	11	11	11	8	8	7	7	10	9	8	5	8	8	7	7	10	9	8	5	8	8	7	7	10	9	8	5	16.1	16.1	16.1	83.785	737	737	0	23.048	By MS/MS	By MS/MS	By MS/MS	By MS/MS	By MS/MS	By MS/MS
P13861	P13861	17	17	15	cAMP-dependent protein kinase type II-alpha regulatory subunit	PRKAR2A	sp|P13861|KAP2_HUMAN cAMP-dependent protein kinase type II-alpha regulatory subunit OS=Homo sapiens OX=9606 GN=PRKAR2A PE=1 SV=2	1	17	17	15	15	13	13	15	14	13	13	14	15	13	13	15	14	13	13	14	15	12	12	14	12	11	11	12	49.5	49.5	42.3	45.518	404	404	0	70.153	By MS/MS	By MS/MS	By MS/MS	By MS/MS	By MS/MS	By MS/MS
P13929	P13929	6	1	1	Beta-enolase	ENO3	sp|P13929|ENOB_HUMAN Beta-enolase OS=Homo sapiens OX=9606 GN=ENO3 PE=1 SV=5	1	6	1	1	4	3	4	3	4	3	3	5	1	1	1	1	0	1	1	1	1	1	1	1	0	1	1	1	18.7	3.2	3.2	46.986	434	434	0.00023629	2.4453	By MS/MS	By MS/MS	By MS/MS	By MS/MS	By matching	By matching
P13984	P13984	8	8	8	General transcription factor IIF subunit 2	GTF2F2	sp|P13984|T2FB_HUMAN General transcription factor IIF subunit 2 OS=Homo sapiens OX=9606 GN=GTF2F2 PE=1 SV=2	1	8	8	8	8	7	8	7	8	8	8	6	8	7	8	7	8	8	8	6	8	7	8	7	8	8	8	6	37.8	37.8	37.8	28.38	249	249	0	44.828	By MS/MS	By MS/MS	By MS/MS	By MS/MS	By MS/MS	By MS/MS
P13987	P13987	2	2	2	CD59 glycoprotein	CD59	sp|P13987|CD59_HUMAN CD59 glycoprotein OS=Homo sapiens OX=9606 GN=CD59 PE=1 SV=1	1	2	2	2	2	1	1	2	1	2	2	1	2	1	1	2	1	2	2	1	2	1	1	2	1	2	2	1	15.6	15.6	15.6	14.177	128	128	0.00024716	3.0137	By matching	By matching	By MS/MS	By matching	By MS/MS	By MS/MS
P13995;Q9H903	P13995	13;1	13;1	13;1	Bifunctional methylenetetrahydrofolate dehydrogenase/cyclohydrolase, mitochondrial;NAD-dependent methylenetetrahydrofolate dehydrogenase;Methenyltetrahydrofolate cyclohydrolase	MTHFD2	sp|P13995|MTDC_HUMAN Bifunctional methylenetetrahydrofolate dehydrogenase/cyclohydrolase, mitochondrial OS=Homo sapiens OX=9606 GN=MTHFD2 PE=1 SV=2	2	13	13	13	12	12	11	11	8	11	11	11	12	12	11	11	8	11	11	11	12	12	11	11	8	11	11	11	41.4	41.4	41.4	37.895	350	350;347	0	58.121	By MS/MS	By MS/MS	By MS/MS	By MS/MS	By MS/MS	By MS/MS
P14174	P14174	4	4	4	Macrophage migration inhibitory factor	MIF	sp|P14174|MIF_HUMAN Macrophage migration inhibitory factor OS=Homo sapiens OX=9606 GN=MIF PE=1 SV=4	1	4	4	4	3	3	3	3	3	3	3	4	3	3	3	3	3	3	3	4	3	3	3	3	3	3	3	4	20	20	20	12.476	115	115	0	26.902	By MS/MS	By MS/MS	By MS/MS	By MS/MS	By MS/MS	By MS/MS
P14209	P14209	3	3	3	CD99 antigen	CD99	sp|P14209|CD99_HUMAN CD99 antigen OS=Homo sapiens OX=9606 GN=CD99 PE=1 SV=1	1	3	3	3	3	3	3	2	1	2	2	2	3	3	3	2	1	2	2	2	3	3	3	2	1	2	2	2	13	13	13	18.848	185	185	0	29.719	By MS/MS	By MS/MS	By MS/MS	By matching	By MS/MS	By MS/MS
P14314	P14314	26	26	26	Glucosidase 2 subunit beta	PRKCSH	sp|P14314|GLU2B_HUMAN Glucosidase 2 subunit beta OS=Homo sapiens OX=9606 GN=PRKCSH PE=1 SV=2	1	26	26	26	16	17	16	16	23	22	22	20	16	17	16	16	23	22	22	20	16	17	16	16	23	22	22	20	42.4	42.4	42.4	59.425	528	528	0	147.42	By MS/MS	By MS/MS	By MS/MS	By MS/MS	By MS/MS	By MS/MS
P14324	P14324	7	7	7	Farnesyl pyrophosphate synthase	FDPS	sp|P14324|FPPS_HUMAN Farnesyl pyrophosphate synthase OS=Homo sapiens OX=9606 GN=FDPS PE=1 SV=4	1	7	7	7	5	4	4	5	6	6	7	6	5	4	4	5	6	6	7	6	5	4	4	5	6	6	7	6	21.5	21.5	21.5	48.275	419	419	0	29.172	By MS/MS	By MS/MS	By MS/MS	By matching	By MS/MS	By MS/MS
P14406	P14406	3	3	3	Cytochrome c oxidase subunit 7A2, mitochondrial	COX7A2	sp|P14406|CX7A2_HUMAN Cytochrome c oxidase subunit 7A2, mitochondrial OS=Homo sapiens OX=9606 GN=COX7A2 PE=1 SV=1	1	3	3	3	2	2	2	1	3	2	2	2	2	2	2	1	3	2	2	2	2	2	2	1	3	2	2	2	56.6	56.6	56.6	9.3959	83	83	0	14.757	By MS/MS	By MS/MS	By MS/MS	By matching	By MS/MS	By MS/MS
P14550	P14550	13	13	13	Alcohol dehydrogenase [NADP(+)]	AKR1A1	sp|P14550|AK1A1_HUMAN Aldo-keto reductase family 1 member A1 OS=Homo sapiens OX=9606 GN=AKR1A1 PE=1 SV=3	1	13	13	13	9	9	9	9	11	12	13	10	9	9	9	9	11	12	13	10	9	9	9	9	11	12	13	10	56	56	56	36.573	325	325	0	61.32	By MS/MS	By MS/MS	By MS/MS	By MS/MS	By MS/MS	By MS/MS
P14618;P30613	P14618	43;1	43;1	43;1	Pyruvate kinase PKM	PKM	sp|P14618|KPYM_HUMAN Pyruvate kinase PKM OS=Homo sapiens OX=9606 GN=PKM PE=1 SV=4	2	43	43	43	36	33	33	31	39	34	39	36	36	33	33	31	39	34	39	36	36	33	33	31	39	34	39	36	82.7	82.7	82.7	57.936	531	531;574	0	323.31	By MS/MS	By MS/MS	By MS/MS	By MS/MS	By MS/MS	By MS/MS
P14621	P14621	1	1	1	Acylphosphatase-2	ACYP2	sp|P14621|ACYP2_HUMAN Acylphosphatase-2 OS=Homo sapiens OX=9606 GN=ACYP2 PE=1 SV=2	1	1	1	1	0	0	1	1	1	1	1	1	0	0	1	1	1	1	1	1	0	0	1	1	1	1	1	1	13.1	13.1	13.1	11.139	99	99	0.00024331	2.8038			By matching	By MS/MS	By matching	By MS/MS
P14625;Q58FF3	P14625	55;8	53;8	53;8	Endoplasmin	HSP90B1	sp|P14625|ENPL_HUMAN Endoplasmin OS=Homo sapiens OX=9606 GN=HSP90B1 PE=1 SV=1	2	55	53	53	46	41	39	40	53	48	48	47	44	40	38	39	51	47	46	45	44	40	38	39	51	47	46	45	58.8	56.7	56.7	92.468	803	803;399	0	323.31	By MS/MS	By MS/MS	By MS/MS	By MS/MS	By MS/MS	By MS/MS
P14635	P14635	6	6	6	G2/mitotic-specific cyclin-B1	CCNB1	sp|P14635|CCNB1_HUMAN G2/mitotic-specific cyclin-B1 OS=Homo sapiens OX=9606 GN=CCNB1 PE=1 SV=1	1	6	6	6	6	6	6	6	6	6	6	4	6	6	6	6	6	6	6	4	6	6	6	6	6	6	6	4	17.3	17.3	17.3	48.337	433	433	0	36.479	By MS/MS	By MS/MS	By MS/MS	By MS/MS	By MS/MS	By MS/MS
P63162;P14678	P63162;P14678	7;7	7;7	7;7	Small nuclear ribonucleoprotein-associated protein N;Small nuclear ribonucleoprotein-associated proteins B and B	SNRPN;SNRPB	sp|P63162|RSMN_HUMAN Small nuclear ribonucleoprotein-associated protein N OS=Homo sapiens OX=9606 GN=SNRPN PE=1 SV=1;sp|P14678|RSMB_HUMAN Small nuclear ribonucleoprotein-associated proteins B and B OS=Homo sapiens OX=9606 GN=SNRPB PE=1 SV=2	2	7	7	7	6	7	7	7	7	7	6	6	6	7	7	7	7	7	6	6	6	7	7	7	7	7	6	6	25	25	25	24.614	240	240;240	0	14.806	By MS/MS	By MS/MS	By MS/MS	By MS/MS	By MS/MS	By MS/MS
P14735	P14735	25	25	25	Insulin-degrading enzyme	IDE	sp|P14735|IDE_HUMAN Insulin-degrading enzyme OS=Homo sapiens OX=9606 GN=IDE PE=1 SV=4	1	25	25	25	16	13	15	13	22	18	19	15	16	13	15	13	22	18	19	15	16	13	15	13	22	18	19	15	28	28	28	117.97	1019	1019	0	45.144	By MS/MS	By MS/MS	By MS/MS	By MS/MS	By MS/MS	By MS/MS
P14854	P14854	6	6	6	Cytochrome c oxidase subunit 6B1	COX6B1	sp|P14854|CX6B1_HUMAN Cytochrome c oxidase subunit 6B1 OS=Homo sapiens OX=9606 GN=COX6B1 PE=1 SV=2	1	6	6	6	5	4	3	4	5	6	6	5	5	4	3	4	5	6	6	5	5	4	3	4	5	6	6	5	83.7	83.7	83.7	10.192	86	86	0	31.604	By MS/MS	By MS/MS	By MS/MS	By matching	By MS/MS	By MS/MS
P14859;Q9UKI9;P09086	P14859	5;1;1	5;1;1	5;1;1	POU domain, class 2, transcription factor 1	POU2F1	sp|P14859|PO2F1_HUMAN POU domain, class 2, transcription factor 1 OS=Homo sapiens OX=9606 GN=POU2F1 PE=1 SV=2	3	5	5	5	4	3	4	4	3	3	1	5	4	3	4	4	3	3	1	5	4	3	4	4	3	3	1	5	14.4	14.4	14.4	76.471	743	743;436;479	0	31.652	By MS/MS	By MS/MS	By MS/MS	By MS/MS	By MS/MS	By MS/MS
P14866	P14866	37	37	36	Heterogeneous nuclear ribonucleoprotein L	HNRNPL	sp|P14866|HNRPL_HUMAN Heterogeneous nuclear ribonucleoprotein L OS=Homo sapiens OX=9606 GN=HNRNPL PE=1 SV=2	1	37	37	36	29	27	29	28	29	29	29	30	29	27	29	28	29	29	29	30	28	26	28	27	28	28	28	29	68.9	68.9	68.9	64.132	589	589	0	323.31	By MS/MS	By MS/MS	By MS/MS	By MS/MS	By MS/MS	By MS/MS
P14868	P14868	36	36	36	Aspartate--tRNA ligase, cytoplasmic	DARS	sp|P14868|SYDC_HUMAN Aspartate--tRNA ligase, cytoplasmic OS=Homo sapiens OX=9606 GN=DARS1 PE=1 SV=2	1	36	36	36	30	31	29	30	31	35	29	33	30	31	29	30	31	35	29	33	30	31	29	30	31	35	29	33	73.7	73.7	73.7	57.136	501	501	0	178.11	By MS/MS	By MS/MS	By MS/MS	By MS/MS	By MS/MS	By MS/MS
P14923	P14923	13	13	11	Junction plakoglobin	JUP	sp|P14923|PLAK_HUMAN Junction plakoglobin OS=Homo sapiens OX=9606 GN=JUP PE=1 SV=3	1	13	13	11	7	7	8	8	9	11	12	8	7	7	8	8	9	11	12	8	6	6	7	7	7	9	10	7	24	24	20.9	81.744	745	745	0	28.857	By MS/MS	By MS/MS	By MS/MS	By MS/MS	By MS/MS	By MS/MS
P14927	P14927	8	8	8	Cytochrome b-c1 complex subunit 7	UQCRB	sp|P14927|QCR7_HUMAN Cytochrome b-c1 complex subunit 7 OS=Homo sapiens OX=9606 GN=UQCRB PE=1 SV=2	1	8	8	8	6	7	7	5	6	7	6	6	6	7	7	5	6	7	6	6	6	7	7	5	6	7	6	6	58.6	58.6	58.6	13.53	111	111	0	22.839	By MS/MS	By MS/MS	By MS/MS	By MS/MS	By MS/MS	By MS/MS
P15104	P15104	10	10	10	Glutamine synthetase	GLUL	sp|P15104|GLNA_HUMAN Glutamine synthetase OS=Homo sapiens OX=9606 GN=GLUL PE=1 SV=4	1	10	10	10	9	8	8	8	9	9	8	8	9	8	8	8	9	9	8	8	9	8	8	8	9	9	8	8	35.4	35.4	35.4	42.064	373	373	0	58.784	By MS/MS	By MS/MS	By MS/MS	By MS/MS	By MS/MS	By MS/MS
P15121;C9JRZ8	P15121	15;1	15;1	15;1	Aldose reductase	AKR1B1	sp|P15121|ALDR_HUMAN Aldo-keto reductase family 1 member B1 OS=Homo sapiens OX=9606 GN=AKR1B1 PE=1 SV=3	2	15	15	15	12	10	11	10	14	15	13	13	12	10	11	10	14	15	13	13	12	10	11	10	14	15	13	13	57.3	57.3	57.3	35.853	316	316;316	0	105.89	By MS/MS	By MS/MS	By MS/MS	By MS/MS	By MS/MS	By MS/MS
P15151	P15151	4	4	4	Poliovirus receptor	PVR	sp|P15151|PVR_HUMAN Poliovirus receptor OS=Homo sapiens OX=9606 GN=PVR PE=1 SV=2	1	4	4	4	3	3	1	3	4	4	4	3	3	3	1	3	4	4	4	3	3	3	1	3	4	4	4	3	14.6	14.6	14.6	45.302	417	417	0	17.874	By MS/MS	By MS/MS	By matching	By MS/MS	By MS/MS	By MS/MS
P15170	P15170	27	27	14	Eukaryotic peptide chain release factor GTP-binding subunit ERF3A	GSPT1	sp|P15170|ERF3A_HUMAN Eukaryotic peptide chain release factor GTP-binding subunit ERF3A OS=Homo sapiens OX=9606 GN=GSPT1 PE=1 SV=1	1	27	27	14	22	19	23	20	25	25	22	21	22	19	23	20	25	25	22	21	11	8	11	10	13	13	12	10	52.9	52.9	30.1	55.755	499	499	0	96.332	By MS/MS	By MS/MS	By MS/MS	By MS/MS	By MS/MS	By MS/MS
P15311	P15311	39	27	25	Ezrin	EZR	sp|P15311|EZRI_HUMAN Ezrin OS=Homo sapiens OX=9606 GN=EZR PE=1 SV=4	1	39	27	25	35	34	32	30	38	37	35	35	24	23	21	20	26	25	23	23	22	21	19	19	24	23	21	21	53.4	39.4	38.1	69.412	586	586	0	130.97	By MS/MS	By MS/MS	By MS/MS	By MS/MS	By MS/MS	By MS/MS
P15374	P15374	12	12	12	Ubiquitin carboxyl-terminal hydrolase isozyme L3	UCHL3	sp|P15374|UCHL3_HUMAN Ubiquitin carboxyl-terminal hydrolase isozyme L3 OS=Homo sapiens OX=9606 GN=UCHL3 PE=1 SV=1	1	12	12	12	10	10	11	9	11	11	10	10	10	10	11	9	11	11	10	10	10	10	11	9	11	11	10	10	54.3	54.3	54.3	26.182	230	230	0	82.808	By MS/MS	By MS/MS	By MS/MS	By MS/MS	By MS/MS	By MS/MS
P15531	P15531	15	6	6	Nucleoside diphosphate kinase A	NME1	sp|P15531|NDKA_HUMAN Nucleoside diphosphate kinase A OS=Homo sapiens OX=9606 GN=NME1 PE=1 SV=1	1	15	6	6	13	13	14	12	11	10	11	12	5	5	5	4	5	5	5	5	5	5	5	4	5	5	5	5	75.7	50.7	50.7	17.149	152	152	0	72.84	By MS/MS	By MS/MS	By MS/MS	By MS/MS	By MS/MS	By MS/MS
P15559	P15559	2	2	2	NAD(P)H dehydrogenase [quinone] 1	NQO1	sp|P15559|NQO1_HUMAN NAD(P)H dehydrogenase [quinone] 1 OS=Homo sapiens OX=9606 GN=NQO1 PE=1 SV=1	1	2	2	2	2	2	2	2	2	2	2	2	2	2	2	2	2	2	2	2	2	2	2	2	2	2	2	2	9.9	9.9	9.9	30.867	274	274	0.00024102	2.6885	By matching	By matching	By MS/MS	By matching	By MS/MS	By MS/MS
P15586	P15586	7	7	7	N-acetylglucosamine-6-sulfatase	GNS	sp|P15586|GNS_HUMAN N-acetylglucosamine-6-sulfatase OS=Homo sapiens OX=9606 GN=GNS PE=1 SV=3	1	7	7	7	5	5	5	5	6	7	7	5	5	5	5	5	6	7	7	5	5	5	5	5	6	7	7	5	17.2	17.2	17.2	62.081	552	552	0	16.717	By MS/MS	By MS/MS	By MS/MS	By MS/MS	By MS/MS	By MS/MS
P15735	P15735	2	2	2	Phosphorylase b kinase gamma catalytic chain, liver/testis isoform	PHKG2	sp|P15735|PHKG2_HUMAN Phosphorylase b kinase gamma catalytic chain, liver/testis isoform OS=Homo sapiens OX=9606 GN=PHKG2 PE=1 SV=1	1	2	2	2	2	2	0	2	2	2	2	2	2	2	0	2	2	2	2	2	2	2	0	2	2	2	2	2	6.2	6.2	6.2	46.442	406	406	0.00024237	2.7658	By MS/MS	By matching		By MS/MS	By MS/MS	By MS/MS
P15880	P15880	20	20	20	40S ribosomal protein S2	RPS2	sp|P15880|RS2_HUMAN Small ribosomal subunit protein uS5 OS=Homo sapiens OX=9606 GN=RPS2 PE=1 SV=2	1	20	20	20	16	15	15	15	17	15	17	18	16	15	15	15	17	15	17	18	16	15	15	15	17	15	17	18	61.1	61.1	61.1	31.324	293	293	0	97.457	By MS/MS	By MS/MS	By MS/MS	By MS/MS	By MS/MS	By MS/MS
P15924	P15924	37	37	37	Desmoplakin	DSP	sp|P15924|DESP_HUMAN Desmoplakin OS=Homo sapiens OX=9606 GN=DSP PE=1 SV=3	1	37	37	37	24	24	18	23	26	24	25	24	24	24	18	23	26	24	25	24	24	24	18	23	26	24	25	24	14.5	14.5	14.5	331.77	2871	2871	0	59.72	By MS/MS	By MS/MS	By MS/MS	By MS/MS	By MS/MS	By MS/MS
P15927	P15927	10	10	10	Replication protein A 32 kDa subunit	RPA2	sp|P15927|RFA2_HUMAN Replication protein A 32 kDa subunit OS=Homo sapiens OX=9606 GN=RPA2 PE=1 SV=1	1	10	10	10	6	6	7	6	8	8	8	9	6	6	7	6	8	8	8	9	6	6	7	6	8	8	8	9	48.1	48.1	48.1	29.247	270	270	0	49.273	By MS/MS	By MS/MS	By MS/MS	By MS/MS	By MS/MS	By MS/MS
P15954	P15954	2	2	2	Cytochrome c oxidase subunit 7C, mitochondrial	COX7C	sp|P15954|COX7C_HUMAN Cytochrome c oxidase subunit 7C, mitochondrial OS=Homo sapiens OX=9606 GN=COX7C PE=1 SV=1	1	2	2	2	1	1	1	1	2	1	1	1	1	1	1	1	2	1	1	1	1	1	1	1	2	1	1	1	28.6	28.6	28.6	7.2454	63	63	0.0013414	1.8816	By matching	By matching	By matching	By matching	By MS/MS	By MS/MS
P16104	P16104	12	4	3	Histone H2AX	H2AFX	sp|P16104|H2AX_HUMAN Histone H2AX OS=Homo sapiens OX=9606 GN=H2AX PE=1 SV=2	1	12	4	3	9	8	9	8	10	8	9	10	2	3	2	1	3	2	2	3	2	3	2	1	2	2	2	3	74.8	32.2	16.1	15.144	143	143	0	4.2093	By matching	By matching	By MS/MS	By matching	By MS/MS	By MS/MS
P16152	P16152	21	21	18	Carbonyl reductase [NADPH] 1	CBR1	sp|P16152|CBR1_HUMAN Carbonyl reductase [NADPH] 1 OS=Homo sapiens OX=9606 GN=CBR1 PE=1 SV=3	1	21	21	18	18	17	15	14	17	18	17	16	18	17	15	14	17	18	17	16	15	14	12	11	14	15	14	13	80.5	80.5	72.9	30.375	277	277	0	231.71	By MS/MS	By MS/MS	By MS/MS	By MS/MS	By MS/MS	By MS/MS
P16219	P16219	10	10	10	Short-chain specific acyl-CoA dehydrogenase, mitochondrial	ACADS	sp|P16219|ACADS_HUMAN Short-chain specific acyl-CoA dehydrogenase, mitochondrial OS=Homo sapiens OX=9606 GN=ACADS PE=1 SV=1	1	10	10	10	5	6	6	7	7	7	7	6	5	6	6	7	7	7	7	6	5	6	6	7	7	7	7	6	27.7	27.7	27.7	44.297	412	412	0	6.8846	By MS/MS	By MS/MS	By MS/MS	By MS/MS	By MS/MS	By MS/MS
P16220;P18846	P16220;P18846	3;2	3;2	3;2	Cyclic AMP-responsive element-binding protein 1;Cyclic AMP-dependent transcription factor ATF-1	CREB1;ATF1	sp|P16220|CREB1_HUMAN Cyclic AMP-responsive element-binding protein 1 OS=Homo sapiens OX=9606 GN=CREB1 PE=1 SV=3;sp|P18846|ATF1_HUMAN Cyclic AMP-dependent transcription factor ATF-1 OS=Homo sapiens OX=9606 GN=ATF1 PE=1 SV=2	2	3	3	3	3	2	2	2	3	3	3	3	3	2	2	2	3	3	3	3	3	2	2	2	3	3	3	3	13.8	13.8	13.8	35.136	327	327;271	0	3.9824	By MS/MS	By matching	By matching	By matching	By MS/MS	By MS/MS
P16278	P16278	6	6	6	Beta-galactosidase	GLB1	sp|P16278|BGAL_HUMAN Beta-galactosidase OS=Homo sapiens OX=9606 GN=GLB1 PE=1 SV=2	1	6	6	6	3	5	5	5	5	5	5	5	3	5	5	5	5	5	5	5	3	5	5	5	5	5	5	5	12.6	12.6	12.6	76.074	677	677	0	8.0066	By MS/MS	By MS/MS	By MS/MS	By MS/MS	By MS/MS	By MS/MS
P16298;P48454	P16298	4;1	2;0	2;0	Serine/threonine-protein phosphatase 2B catalytic subunit beta isoform	PPP3CB	sp|P16298|PP2BB_HUMAN Serine/threonine-protein phosphatase 2B catalytic subunit beta isoform OS=Homo sapiens OX=9606 GN=PPP3CB PE=1 SV=2	2	4	2	2	3	3	3	3	2	3	3	1	1	1	1	1	1	1	2	0	1	1	1	1	1	1	2	0	8.6	4.8	4.8	59.024	524	524;512	0.0013402	1.8697	By matching	By matching	By matching	By matching	By matching	By MS/MS
P16333	P16333	5	5	5	Cytoplasmic protein NCK1	NCK1	sp|P16333|NCK1_HUMAN SH2/SH3 adapter protein NCK1 OS=Homo sapiens OX=9606 GN=NCK1 PE=1 SV=1	1	5	5	5	3	3	3	1	2	4	3	2	3	3	3	1	2	4	3	2	3	3	3	1	2	4	3	2	19.4	19.4	19.4	42.864	377	377	0	5.4467	By MS/MS	By MS/MS	By MS/MS	By matching	By matching	By MS/MS
P16383	P16383	6	6	6	GC-rich sequence DNA-binding factor 2	GCFC2	sp|P16383|GCFC2_HUMAN Intron Large complex component GCFC2 OS=Homo sapiens OX=9606 GN=GCFC2 PE=1 SV=2	1	6	6	6	4	4	5	5	5	5	5	4	4	4	5	5	5	5	5	4	4	4	5	5	5	5	5	4	9.3	9.3	9.3	89.384	781	781	0	11.382	By MS/MS	By MS/MS	By MS/MS	By MS/MS	By MS/MS	By MS/MS
P16402	P16402	12	2	1	Histone H1.3	HIST1H1D	sp|P16402|H13_HUMAN Histone H1.3 OS=Homo sapiens OX=9606 GN=H1-3 PE=1 SV=2	1	12	2	1	12	12	12	12	10	11	12	12	2	2	2	2	2	2	2	2	1	1	1	1	1	1	1	1	31.2	13.6	7.2	22.35	221	221	0	5.5684	By MS/MS	By MS/MS	By MS/MS	By MS/MS	By MS/MS	By MS/MS
P16403;Q02539;P22492;P16401	P16403	14;4;3;2	14;4;3;2	4;0;0;0	Histone H1.2	HIST1H1C	sp|P16403|H12_HUMAN Histone H1.2 OS=Homo sapiens OX=9606 GN=H1-2 PE=1 SV=2	4	14	14	4	12	12	12	11	11	10	11	11	12	12	12	11	11	10	11	11	2	2	2	1	3	1	1	1	39.4	39.4	15	21.364	213	213;215;207;226	0	45.83	By MS/MS	By MS/MS	By MS/MS	By MS/MS	By MS/MS	By MS/MS
P16435	P16435	15	15	15	NADPH--cytochrome P450 reductase	POR	sp|P16435|NCPR_HUMAN NADPH--cytochrome P450 reductase OS=Homo sapiens OX=9606 GN=POR PE=1 SV=2	1	15	15	15	9	7	8	9	11	10	11	12	9	7	8	9	11	10	11	12	9	7	8	9	11	10	11	12	23.6	23.6	23.6	76.689	677	677	0	20.367	By MS/MS	By MS/MS	By MS/MS	By MS/MS	By MS/MS	By MS/MS
P16615;O14983;Q93084	P16615	25;8;5	25;8;5	25;8;5	Sarcoplasmic/endoplasmic reticulum calcium ATPase 2	ATP2A2	sp|P16615|AT2A2_HUMAN Sarcoplasmic/endoplasmic reticulum calcium ATPase 2 OS=Homo sapiens OX=9606 GN=ATP2A2 PE=1 SV=1	3	25	25	25	19	16	17	18	20	20	17	21	19	16	17	18	20	20	17	21	19	16	17	18	20	20	17	21	26.7	26.7	26.7	114.76	1042	1042;1001;999	0	80.924	By MS/MS	By MS/MS	By MS/MS	By MS/MS	By MS/MS	By MS/MS
P16930	P16930	7	7	7	Fumarylacetoacetase	FAH	sp|P16930|FAAA_HUMAN Fumarylacetoacetase OS=Homo sapiens OX=9606 GN=FAH PE=1 SV=2	1	7	7	7	5	5	5	5	7	6	7	5	5	5	5	5	7	6	7	5	5	5	5	5	7	6	7	5	20.8	20.8	20.8	46.374	419	419	0	18.455	By MS/MS	By MS/MS	By MS/MS	By MS/MS	By MS/MS	By MS/MS
P16949;Q9H169	P16949	13;1	13;1	10;0	Stathmin	STMN1	sp|P16949|STMN1_HUMAN Stathmin OS=Homo sapiens OX=9606 GN=STMN1 PE=1 SV=3	2	13	13	10	11	11	11	11	9	10	11	10	11	11	11	11	9	10	11	10	9	9	9	9	7	7	8	8	53.7	53.7	42.3	17.302	149	149;189	0	108.09	By MS/MS	By MS/MS	By MS/MS	By MS/MS	By MS/MS	By MS/MS
P16989	P16989	23	14	14	Y-box-binding protein 3	YBX3	sp|P16989|YBOX3_HUMAN Y-box-binding protein 3 OS=Homo sapiens OX=9606 GN=YBX3 PE=1 SV=4	1	23	14	14	16	17	16	17	18	20	19	17	11	10	9	10	10	12	11	10	11	10	9	10	10	12	11	10	73.4	61.6	61.6	40.089	372	372	0	289.32	By MS/MS	By MS/MS	By MS/MS	By MS/MS	By MS/MS	By MS/MS
P17028	P17028	6	6	6	Zinc finger protein 24	ZNF24	sp|P17028|ZNF24_HUMAN Zinc finger protein 24 OS=Homo sapiens OX=9606 GN=ZNF24 PE=1 SV=4	1	6	6	6	5	5	4	5	6	6	5	5	5	5	4	5	6	6	5	5	5	5	4	5	6	6	5	5	24.7	24.7	24.7	42.155	368	368	0	16.242	By matching	By matching	By MS/MS	By MS/MS	By MS/MS	By MS/MS
P17029	P17029	1	1	1	Zinc finger protein with KRAB and SCAN domains 1	ZKSCAN1	sp|P17029|ZKSC1_HUMAN Zinc finger protein with KRAB and SCAN domains 1 OS=Homo sapiens OX=9606 GN=ZKSCAN1 PE=1 SV=3	1	1	1	1	0	0	0	0	1	1	1	0	0	0	0	0	1	1	1	0	0	0	0	0	1	1	1	0	2.8	2.8	2.8	63.629	563	563	0.00024944	3.1342					By matching	By MS/MS
P17066;P48741	P17066;P48741	16;9	2;2	2;2	Heat shock 70 kDa protein 6;Putative heat shock 70 kDa protein 7	HSPA6;HSPA7	sp|P17066|HSP76_HUMAN Heat shock 70 kDa protein 6 OS=Homo sapiens OX=9606 GN=HSPA6 PE=1 SV=2;sp|P48741|HSP77_HUMAN Putative heat shock 70 kDa protein 7 OS=Homo sapiens OX=9606 GN=HSPA7 PE=5 SV=2	2	16	2	2	16	14	15	13	14	13	14	13	2	2	2	2	2	2	2	2	2	2	2	2	2	2	2	2	18.7	3.7	3.7	71.027	643	643;367	0	38.571	By MS/MS	By MS/MS	By MS/MS	By MS/MS	By MS/MS	By MS/MS
P17096	P17096	3	3	3	High mobility group protein HMG-I/HMG-Y	HMGA1	sp|P17096|HMGA1_HUMAN High mobility group protein HMG-I/HMG-Y OS=Homo sapiens OX=9606 GN=HMGA1 PE=1 SV=3	1	3	3	3	2	2	1	2	2	2	3	2	2	2	1	2	2	2	3	2	2	2	1	2	2	2	3	2	23.4	23.4	23.4	11.676	107	107	0	34.743	By MS/MS	By MS/MS	By MS/MS	By MS/MS	By MS/MS	By MS/MS
P17174	P17174	19	19	19	Aspartate aminotransferase, cytoplasmic	GOT1	sp|P17174|AATC_HUMAN Aspartate aminotransferase, cytoplasmic OS=Homo sapiens OX=9606 GN=GOT1 PE=1 SV=3	1	19	19	19	15	11	11	12	18	18	18	15	15	11	11	12	18	18	18	15	15	11	11	12	18	18	18	15	53.5	53.5	53.5	46.247	413	413	0	118.23	By MS/MS	By MS/MS	By MS/MS	By MS/MS	By MS/MS	By MS/MS
P17252;P05129	P17252;P05129	2;1	2;1	2;1	Protein kinase C alpha type;Protein kinase C gamma type	PRKCA;PRKCG	sp|P17252|KPCA_HUMAN Protein kinase C alpha type OS=Homo sapiens OX=9606 GN=PRKCA PE=1 SV=4;sp|P05129|KPCG_HUMAN Protein kinase C gamma type OS=Homo sapiens OX=9606 GN=PRKCG PE=1 SV=3	2	2	2	2	1	1	1	1	1	1	1	0	1	1	1	1	1	1	1	0	1	1	1	1	1	1	1	0	4.5	4.5	4.5	76.749	672	672;697	0.0021949	1.6747	By matching	By matching	By MS/MS	By MS/MS	By matching	By matching
P17480	P17480	22	22	22	Nucleolar transcription factor 1	UBTF	sp|P17480|UBF1_HUMAN Nucleolar transcription factor 1 OS=Homo sapiens OX=9606 GN=UBTF PE=1 SV=1	1	22	22	22	14	15	14	14	19	14	18	14	14	15	14	14	19	14	18	14	14	15	14	14	19	14	18	14	33.9	33.9	33.9	89.405	764	764	0	81.955	By MS/MS	By MS/MS	By MS/MS	By MS/MS	By MS/MS	By MS/MS
P17482;P09629;Q00444;P31268;P31267;Q99801;P09630;P31273;P17483;P09016;P31274;Q9H4S2;P09017;P47902;P35548;P09067;P35452;P31275;P52945;O14627;O60479;P13378;P14653;A6NCS4;P28360;Q9BZM3;O43248;Q9UD57;Q99626;P31270;Q00056;P52952;Q9GZZ0;Q07687;P78367;P49639;Q6ZNG2;A6NMT0;Q9NP08;P28356;A6NHT5;Q14549;Q8TAU0;P50219;P14651;P31249;O43365;Q15270	P17482	5;1;1;1;1;1;1;1;1;1;1;1;1;1;1;1;1;1;1;1;1;1;1;1;1;1;1;1;1;1;1;1;1;1;1;1;1;1;1;1;1;1;1;1;1;1;1;1	4;0;0;0;0;0;0;0;0;0;0;0;0;0;0;0;0;0;0;0;0;0;0;0;0;0;0;0;0;0;0;0;0;0;0;0;0;0;0;0;0;0;0;0;0;0;0;0	4;0;0;0;0;0;0;0;0;0;0;0;0;0;0;0;0;0;0;0;0;0;0;0;0;0;0;0;0;0;0;0;0;0;0;0;0;0;0;0;0;0;0;0;0;0;0;0	Homeobox protein Hox-B9	HOXB9	sp|P17482|HXB9_HUMAN Homeobox protein Hox-B9 OS=Homo sapiens OX=9606 GN=HOXB9 PE=1 SV=2	48	5	4	4	3	2	3	2	5	5	5	5	3	2	3	2	4	4	4	4	3	2	3	2	4	4	4	4	24.8	22	22	28.058	250	250;217;222;230;233;234;235;242;251;255;260;264;264;265;267;269;270;282;283;284;287;290;301;301;303;304;304;310;313;313;320;324;328;328;333;335;339;343;348;352;357;363;364;401;431;432;443;448	0	7.1624	By MS/MS	By MS/MS	By MS/MS	By MS/MS	By MS/MS	By MS/MS
P17509	P17509	3	2	2	Homeobox protein Hox-B6	HOXB6	sp|P17509|HXB6_HUMAN Homeobox protein Hox-B6 OS=Homo sapiens OX=9606 GN=HOXB6 PE=1 SV=4	1	3	2	2	1	0	0	1	2	3	3	2	1	0	0	1	1	2	2	1	1	0	0	1	1	2	2	1	16.1	12.9	12.9	25.432	224	224	0.00046104	2.2229	By matching			By MS/MS	By matching	By MS/MS
P17568	P17568	4	4	4	NADH dehydrogenase [ubiquinone] 1 beta subcomplex subunit 7	NDUFB7	sp|P17568|NDUB7_HUMAN NADH dehydrogenase [ubiquinone] 1 beta subcomplex subunit 7 OS=Homo sapiens OX=9606 GN=NDUFB7 PE=1 SV=4	1	4	4	4	2	3	3	3	1	2	1	2	2	3	3	3	1	2	1	2	2	3	3	3	1	2	1	2	39.4	39.4	39.4	16.402	137	137	0	6.536	By MS/MS	By MS/MS	By MS/MS	By MS/MS	By MS/MS	By MS/MS
P17612;P22612	P17612	8;2	8;2	3;0	cAMP-dependent protein kinase catalytic subunit alpha	PRKACA	sp|P17612|KAPCA_HUMAN cAMP-dependent protein kinase catalytic subunit alpha OS=Homo sapiens OX=9606 GN=PRKACA PE=1 SV=2	2	8	8	3	5	6	5	6	6	7	7	6	5	6	5	6	6	7	7	6	2	2	1	2	2	3	2	2	25.6	25.6	8.5	40.589	351	351;351	0	13.536	By MS/MS	By MS/MS	By MS/MS	By MS/MS	By MS/MS	By MS/MS
P17655	P17655	14	14	14	Calpain-2 catalytic subunit	CAPN2	sp|P17655|CAN2_HUMAN Calpain-2 catalytic subunit OS=Homo sapiens OX=9606 GN=CAPN2 PE=1 SV=6	1	14	14	14	7	8	6	7	12	11	11	6	7	8	6	7	12	11	11	6	7	8	6	7	12	11	11	6	21.9	21.9	21.9	79.994	700	700	0	44.595	By MS/MS	By MS/MS	By MS/MS	By MS/MS	By MS/MS	By MS/MS
P17706	P17706	1	1	1	Tyrosine-protein phosphatase non-receptor type 2	PTPN2	sp|P17706|PTN2_HUMAN Tyrosine-protein phosphatase non-receptor type 2 OS=Homo sapiens OX=9606 GN=PTPN2 PE=1 SV=2	1	1	1	1	0	0	0	0	1	0	1	0	0	0	0	0	1	0	1	0	0	0	0	0	1	0	1	0	3.4	3.4	3.4	48.473	415	415	0.00023844	2.5489					By MS/MS
P17707	P17707	1	1	1	S-adenosylmethionine decarboxylase proenzyme;S-adenosylmethionine decarboxylase alpha chain;S-adenosylmethionine decarboxylase beta chain	AMD1	sp|P17707|DCAM_HUMAN S-adenosylmethionine decarboxylase proenzyme OS=Homo sapiens OX=9606 GN=AMD1 PE=1 SV=2	1	1	1	1	0	0	0	0	1	1	1	0	0	0	0	0	1	1	1	0	0	0	0	0	1	1	1	0	3.6	3.6	3.6	38.339	334	334	0.00024056	2.6679					By matching	By matching
P17812	P17812	20	20	18	CTP synthase 1	CTPS1	sp|P17812|PYRG1_HUMAN CTP synthase 1 OS=Homo sapiens OX=9606 GN=CTPS1 PE=1 SV=2	1	20	20	18	13	14	13	14	18	20	18	17	13	14	13	14	18	20	18	17	11	12	11	12	16	18	16	15	41.6	41.6	39.3	66.69	591	591	0	70.412	By MS/MS	By MS/MS	By MS/MS	By MS/MS	By MS/MS	By MS/MS
P17844	P17844	50	50	38	Probable ATP-dependent RNA helicase DDX5	DDX5	sp|P17844|DDX5_HUMAN Probable ATP-dependent RNA helicase DDX5 OS=Homo sapiens OX=9606 GN=DDX5 PE=1 SV=1	1	50	50	38	42	40	38	36	45	42	43	43	42	40	38	36	45	42	43	43	31	29	28	25	34	31	33	33	64	64	52.3	69.147	614	614	0	242.42	By MS/MS	By MS/MS	By MS/MS	By MS/MS	By MS/MS	By MS/MS
P17858	P17858	19	14	14	ATP-dependent 6-phosphofructokinase, liver type	PFKL	sp|P17858|PFKAL_HUMAN ATP-dependent 6-phosphofructokinase, liver type OS=Homo sapiens OX=9606 GN=PFKL PE=1 SV=6	1	19	14	14	13	12	10	13	16	16	12	11	9	8	7	9	12	12	8	8	9	8	7	9	12	12	8	8	30.3	23.3	23.3	85.018	780	780	0	47.02	By MS/MS	By MS/MS	By MS/MS	By MS/MS	By MS/MS	By MS/MS
P17980	P17980	28	28	28	26S protease regulatory subunit 6A	PSMC3	sp|P17980|PRS6A_HUMAN 26S proteasome regulatory subunit 6A OS=Homo sapiens OX=9606 GN=PSMC3 PE=1 SV=3	1	28	28	28	26	26	27	25	21	23	23	26	26	26	27	25	21	23	23	26	26	26	27	25	21	23	23	26	67	67	67	49.203	439	439	0	296.55	By MS/MS	By MS/MS	By MS/MS	By MS/MS	By MS/MS	By MS/MS
P17987	P17987	44	44	44	T-complex protein 1 subunit alpha	TCP1	sp|P17987|TCPA_HUMAN T-complex protein 1 subunit alpha OS=Homo sapiens OX=9606 GN=TCP1 PE=1 SV=1	1	44	44	44	39	36	37	34	40	32	34	36	39	36	37	34	40	32	34	36	39	36	37	34	40	32	34	36	76.3	76.3	76.3	60.343	556	556	0	323.31	By MS/MS	By MS/MS	By MS/MS	By MS/MS	By MS/MS	By MS/MS
P18031	P18031	7	7	7	Tyrosine-protein phosphatase non-receptor type 1	PTPN1	sp|P18031|PTN1_HUMAN Tyrosine-protein phosphatase non-receptor type 1 OS=Homo sapiens OX=9606 GN=PTPN1 PE=1 SV=1	1	7	7	7	3	3	3	3	6	5	6	4	3	3	3	3	6	5	6	4	3	3	3	3	6	5	6	4	24.8	24.8	24.8	49.966	435	435	0	40.813	By MS/MS	By MS/MS	By MS/MS	By MS/MS	By MS/MS	By MS/MS
P18074	P18074	1	1	1	TFIIH basal transcription factor complex helicase XPD subunit	ERCC2	sp|P18074|ERCC2_HUMAN General transcription and DNA repair factor IIH helicase subunit XPD OS=Homo sapiens OX=9606 GN=ERCC2 PE=1 SV=1	1	1	1	1	1	0	0	1	0	1	0	1	1	0	0	1	0	1	0	1	1	0	0	1	0	1	0	1	3.3	3.3	3.3	86.908	760	760	0.0021834	1.602	By matching			By matching		By matching
P18077	P18077	12	12	12	60S ribosomal protein L35a	RPL35A	sp|P18077|RL35A_HUMAN Large ribosomal subunit protein eL33 OS=Homo sapiens OX=9606 GN=RPL35A PE=1 SV=2	1	12	12	12	11	9	10	10	10	11	11	11	11	9	10	10	10	11	11	11	11	9	10	10	10	11	11	11	61.8	61.8	61.8	12.538	110	110	0	44.693	By MS/MS	By MS/MS	By MS/MS	By MS/MS	By MS/MS	By MS/MS
P18085	P18085	5	3	3	ADP-ribosylation factor 4	ARF4	sp|P18085|ARF4_HUMAN ADP-ribosylation factor 4 OS=Homo sapiens OX=9606 GN=ARF4 PE=1 SV=3	1	5	3	3	2	3	4	4	5	5	5	5	2	2	3	2	3	3	3	3	2	2	3	2	3	3	3	3	35	17.8	17.8	20.511	180	180	0	4.6041	By matching	By matching	By MS/MS	By MS/MS	By MS/MS	By MS/MS
P18124	P18124	23	23	23	60S ribosomal protein L7	RPL7	sp|P18124|RL7_HUMAN Large ribosomal subunit protein uL30 OS=Homo sapiens OX=9606 GN=RPL7 PE=1 SV=1	1	23	23	23	19	20	20	19	20	21	21	22	19	20	20	19	20	21	21	22	19	20	20	19	20	21	21	22	69.8	69.8	69.8	29.225	248	248	0	92.283	By MS/MS	By MS/MS	By MS/MS	By MS/MS	By MS/MS	By MS/MS
P18206	P18206	53	53	53	Vinculin	VCL	sp|P18206|VINC_HUMAN Vinculin OS=Homo sapiens OX=9606 GN=VCL PE=1 SV=4	1	53	53	53	44	42	43	42	44	44	48	47	44	42	43	42	44	44	48	47	44	42	43	42	44	44	48	47	53.2	53.2	53.2	123.8	1134	1134	0	323.31	By MS/MS	By MS/MS	By MS/MS	By MS/MS	By MS/MS	By MS/MS
P18583	P18583	27	27	27	Protein SON	SON	sp|P18583|SON_HUMAN Protein SON OS=Homo sapiens OX=9606 GN=SON PE=1 SV=4	1	27	27	27	19	22	21	21	22	21	25	18	19	22	21	21	22	21	25	18	19	22	21	21	22	21	25	18	16.1	16.1	16.1	263.83	2426	2426	0	147.17	By MS/MS	By MS/MS	By MS/MS	By MS/MS	By MS/MS	By MS/MS
P18615	P18615	12	12	12	Negative elongation factor E	NELFE	sp|P18615|NELFE_HUMAN Negative elongation factor E OS=Homo sapiens OX=9606 GN=NELFE PE=1 SV=3	1	12	12	12	7	9	8	8	10	9	10	7	7	9	8	8	10	9	10	7	7	9	8	8	10	9	10	7	41.1	41.1	41.1	43.239	380	380	0	35.89	By MS/MS	By MS/MS	By MS/MS	By MS/MS	By MS/MS	By MS/MS
P18621	P18621	14	14	14	60S ribosomal protein L17	RPL17	sp|P18621|RL17_HUMAN Large ribosomal subunit protein uL22 OS=Homo sapiens OX=9606 GN=RPL17 PE=1 SV=3	1	14	14	14	12	11	12	11	13	12	12	11	12	11	12	11	13	12	12	11	12	11	12	11	13	12	12	11	60.3	60.3	60.3	21.397	184	184	0	143.5	By MS/MS	By MS/MS	By MS/MS	By MS/MS	By MS/MS	By MS/MS
P18669;P15259;Q8N0Y7	P18669	21;10;5	21;10;5	21;10;5	Phosphoglycerate mutase 1	PGAM1	sp|P18669|PGAM1_HUMAN Phosphoglycerate mutase 1 OS=Homo sapiens OX=9606 GN=PGAM1 PE=1 SV=2	3	21	21	21	17	16	16	12	17	15	17	15	17	16	16	12	17	15	17	15	17	16	16	12	17	15	17	15	59.4	59.4	59.4	28.804	254	254;253;254	0	270.86	By MS/MS	By MS/MS	By MS/MS	By MS/MS	By MS/MS	By MS/MS
P18754	P18754	19	19	19	Regulator of chromosome condensation	RCC1	sp|P18754|RCC1_HUMAN Regulator of chromosome condensation OS=Homo sapiens OX=9606 GN=RCC1 PE=1 SV=1	1	19	19	19	14	15	15	15	16	15	16	17	14	15	15	15	16	15	16	17	14	15	15	15	16	15	16	17	58.4	58.4	58.4	44.969	421	421	0	111.34	By MS/MS	By MS/MS	By MS/MS	By MS/MS	By MS/MS	By MS/MS
P18847	P18847	1	1	1	Cyclic AMP-dependent transcription factor ATF-3	ATF3	sp|P18847|ATF3_HUMAN Cyclic AMP-dependent transcription factor ATF-3 OS=Homo sapiens OX=9606 GN=ATF3 PE=1 SV=2	1	1	1	1	1	0	0	1	0	0	0	0	1	0	0	1	0	0	0	0	1	0	0	1	0	0	0	0	11.6	11.6	11.6	20.575	181	181	0.00046286	2.2504	By matching			By MS/MS
P18858	P18858	15	15	15	DNA ligase 1	LIG1	sp|P18858|DNLI1_HUMAN DNA ligase 1 OS=Homo sapiens OX=9606 GN=LIG1 PE=1 SV=1	1	15	15	15	10	9	8	8	9	9	7	10	10	9	8	8	9	9	7	10	10	9	8	8	9	9	7	10	20.3	20.3	20.3	101.73	919	919	0	16.103	By MS/MS	By MS/MS	By MS/MS	By MS/MS	By MS/MS	By MS/MS
P18859	P18859	8	8	8	ATP synthase-coupling factor 6, mitochondrial	ATP5J	sp|P18859|ATP5J_HUMAN ATP synthase-coupling factor 6, mitochondrial OS=Homo sapiens OX=9606 GN=ATP5PF PE=1 SV=1	1	8	8	8	7	6	7	8	8	6	6	7	7	6	7	8	8	6	6	7	7	6	7	8	8	6	6	7	55.6	55.6	55.6	12.587	108	108	0	120.01	By MS/MS	By MS/MS	By MS/MS	By MS/MS	By MS/MS	By MS/MS
P18887	P18887	14	14	14	DNA repair protein XRCC1	XRCC1	sp|P18887|XRCC1_HUMAN DNA repair protein XRCC1 OS=Homo sapiens OX=9606 GN=XRCC1 PE=1 SV=3	1	14	14	14	10	10	10	9	12	10	13	11	10	10	10	9	12	10	13	11	10	10	10	9	12	10	13	11	31	31	31	69.497	633	633	0	39.091	By MS/MS	By MS/MS	By MS/MS	By MS/MS	By MS/MS	By MS/MS
P19022	P19022	4	4	4	Cadherin-2	CDH2	sp|P19022|CADH2_HUMAN Cadherin-2 OS=Homo sapiens OX=9606 GN=CDH2 PE=1 SV=4	1	4	4	4	4	2	4	4	4	3	2	4	4	2	4	4	4	3	2	4	4	2	4	4	4	3	2	4	8.5	8.5	8.5	99.808	906	906	0	19.977	By MS/MS	By MS/MS	By MS/MS	By MS/MS	By MS/MS	By MS/MS
P19174	P19174	16	16	16	1-phosphatidylinositol 4,5-bisphosphate phosphodiesterase gamma-1	PLCG1	sp|P19174|PLCG1_HUMAN 1-phosphatidylinositol 4,5-bisphosphate phosphodiesterase gamma-1 OS=Homo sapiens OX=9606 GN=PLCG1 PE=1 SV=1	1	16	16	16	9	8	6	9	13	12	13	8	9	8	6	9	13	12	13	8	9	8	6	9	13	12	13	8	17.8	17.8	17.8	148.53	1290	1290	0	27.396	By MS/MS	By MS/MS	By MS/MS	By MS/MS	By MS/MS	By MS/MS
P19338	P19338	47	47	47	Nucleolin	NCL	sp|P19338|NUCL_HUMAN Nucleolin OS=Homo sapiens OX=9606 GN=NCL PE=1 SV=3	1	47	47	47	39	41	41	33	35	35	38	39	39	41	41	33	35	35	38	39	39	41	41	33	35	35	38	39	44.4	44.4	44.4	76.613	710	710	0	323.31	By MS/MS	By MS/MS	By MS/MS	By MS/MS	By MS/MS	By MS/MS
P19367;Q2TB90	P19367	29;2	29;2	25;1	Hexokinase-1	HK1	sp|P19367|HXK1_HUMAN Hexokinase-1 OS=Homo sapiens OX=9606 GN=HK1 PE=1 SV=3	2	29	29	25	25	21	22	24	23	23	22	26	25	21	22	24	23	23	22	26	22	18	19	20	20	19	20	22	36	36	31.8	102.48	917	917;917	0	120.5	By MS/MS	By MS/MS	By MS/MS	By MS/MS	By MS/MS	By MS/MS
P19387	P19387	7	7	7	DNA-directed RNA polymerase II subunit RPB3	POLR2C	sp|P19387|RPB3_HUMAN DNA-directed RNA polymerase II subunit RPB3 OS=Homo sapiens OX=9606 GN=POLR2C PE=1 SV=2	1	7	7	7	6	5	6	6	5	4	5	6	6	5	6	6	5	4	5	6	6	5	6	6	5	4	5	6	29.1	29.1	29.1	31.441	275	275	0	30.276	By MS/MS	By MS/MS	By MS/MS	By MS/MS	By MS/MS	By MS/MS
P19388	P19388	10	10	10	DNA-directed RNA polymerases I, II, and III subunit RPABC1	POLR2E	sp|P19388|RPAB1_HUMAN DNA-directed RNA polymerases I, II, and III subunit RPABC1 OS=Homo sapiens OX=9606 GN=POLR2E PE=1 SV=4	1	10	10	10	8	7	7	6	7	7	8	8	8	7	7	6	7	7	8	8	8	7	7	6	7	7	8	8	50	50	50	24.551	210	210	0	40.658	By MS/MS	By MS/MS	By MS/MS	By MS/MS	By MS/MS	By MS/MS
P19404	P19404	8	8	8	NADH dehydrogenase [ubiquinone] flavoprotein 2, mitochondrial	NDUFV2	sp|P19404|NDUV2_HUMAN NADH dehydrogenase [ubiquinone] flavoprotein 2, mitochondrial OS=Homo sapiens OX=9606 GN=NDUFV2 PE=1 SV=2	1	8	8	8	6	5	6	6	7	7	7	6	6	5	6	6	7	7	7	6	6	5	6	6	7	7	7	6	32.1	32.1	32.1	27.391	249	249	0	23.817	By MS/MS	By MS/MS	By MS/MS	By MS/MS	By MS/MS	By MS/MS
P19525	P19525	12	12	12	Interferon-induced, double-stranded RNA-activated protein kinase	EIF2AK2	sp|P19525|E2AK2_HUMAN Interferon-induced, double-stranded RNA-activated protein kinase OS=Homo sapiens OX=9606 GN=EIF2AK2 PE=1 SV=2	1	12	12	12	9	7	7	9	10	8	9	9	9	7	7	9	10	8	9	9	9	7	7	9	10	8	9	9	29.8	29.8	29.8	62.094	551	551	0	44.311	By MS/MS	By MS/MS	By MS/MS	By MS/MS	By MS/MS	By MS/MS
P19623	P19623	13	13	13	Spermidine synthase	SRM	sp|P19623|SPEE_HUMAN Spermidine synthase OS=Homo sapiens OX=9606 GN=SRM PE=1 SV=1	1	13	13	13	12	9	11	10	11	12	11	10	12	9	11	10	11	12	11	10	12	9	11	10	11	12	11	10	43.7	43.7	43.7	33.824	302	302	0	87.937	By MS/MS	By MS/MS	By MS/MS	By MS/MS	By MS/MS	By MS/MS
P19784	P19784	11	11	11	Casein kinase II subunit alpha	CSNK2A2	sp|P19784|CSK22_HUMAN Casein kinase II subunit alpha OS=Homo sapiens OX=9606 GN=CSNK2A2 PE=1 SV=1	1	11	11	11	7	9	7	7	9	9	9	7	7	9	7	7	9	9	9	7	7	9	7	7	9	9	9	7	37.1	37.1	37.1	41.213	350	350	0	32.286	By MS/MS	By MS/MS	By MS/MS	By MS/MS	By MS/MS	By MS/MS
P19838	P19838	6	6	6	Nuclear factor NF-kappa-B p105 subunit;Nuclear factor NF-kappa-B p50 subunit	NFKB1	sp|P19838|NFKB1_HUMAN Nuclear factor NF-kappa-B p105 subunit OS=Homo sapiens OX=9606 GN=NFKB1 PE=1 SV=2	1	6	6	6	4	3	3	3	5	6	4	5	4	3	3	3	5	6	4	5	4	3	3	3	5	6	4	5	9.6	9.6	9.6	105.35	968	968	0	7.4312	By MS/MS	By matching	By MS/MS	By MS/MS	By matching	By MS/MS
P20020;Q16720;Q01814	P20020	14;4;3	14;4;3	8;0;0	Plasma membrane calcium-transporting ATPase 1	ATP2B1	sp|P20020|AT2B1_HUMAN Plasma membrane calcium-transporting ATPase 1 OS=Homo sapiens OX=9606 GN=ATP2B1 PE=1 SV=4	3	14	14	8	12	11	8	12	8	10	7	10	12	11	8	12	8	10	7	10	6	7	6	7	5	5	4	5	16.4	16.4	9.1	134.68	1220	1220;1220;1243	0	36.611	By MS/MS	By MS/MS	By MS/MS	By MS/MS	By MS/MS	By MS/MS
P20042	P20042	26	26	26	Eukaryotic translation initiation factor 2 subunit 2	EIF2S2	sp|P20042|IF2B_HUMAN Eukaryotic translation initiation factor 2 subunit 2 OS=Homo sapiens OX=9606 GN=EIF2S2 PE=1 SV=2	1	26	26	26	22	21	21	22	20	21	22	22	22	21	21	22	20	21	22	22	22	21	21	22	20	21	22	22	60.1	60.1	60.1	38.388	333	333	0	105.01	By MS/MS	By MS/MS	By MS/MS	By MS/MS	By MS/MS	By MS/MS
P20073	P20073	19	19	19	Annexin A7	ANXA7	sp|P20073|ANXA7_HUMAN Annexin A7 OS=Homo sapiens OX=9606 GN=ANXA7 PE=1 SV=3	1	19	19	19	13	13	11	13	15	14	15	13	13	13	11	13	15	14	15	13	13	13	11	13	15	14	15	13	41.6	41.6	41.6	52.739	488	488	0	101.57	By MS/MS	By MS/MS	By MS/MS	By MS/MS	By MS/MS	By MS/MS
P20226;Q6SJ96	P20226;Q6SJ96	1;1	1;1	1;1	TATA-box-binding protein;TATA box-binding protein-like protein 2	TBP;TBPL2	sp|P20226|TBP_HUMAN TATA-box-binding protein OS=Homo sapiens OX=9606 GN=TBP PE=1 SV=2;sp|Q6SJ96|TBPL2_HUMAN TATA box-binding protein-like 2 OS=Homo sapiens OX=9606 GN=TBPL2 PE=2 SV=2	2	1	1	1	1	1	1	1	0	1	1	1	1	1	1	1	0	1	1	1	1	1	1	1	0	1	1	1	2.9	2.9	2.9	37.698	339	339;343	0.00046522	2.3121	By MS/MS	By MS/MS	By matching	By MS/MS		By MS/MS
P20248	P20248	3	3	3	Cyclin-A2	CCNA2	sp|P20248|CCNA2_HUMAN Cyclin-A2 OS=Homo sapiens OX=9606 GN=CCNA2 PE=1 SV=2	1	3	3	3	2	2	2	3	2	2	2	2	2	2	2	3	2	2	2	2	2	2	2	3	2	2	2	2	13.7	13.7	13.7	48.55	432	432	0	23.654	By MS/MS	By MS/MS	By matching	By MS/MS	By MS/MS	By MS/MS
P20290	P20290	15	15	15	Transcription factor BTF3	BTF3	sp|P20290|BTF3_HUMAN Transcription factor BTF3 OS=Homo sapiens OX=9606 GN=BTF3 PE=1 SV=1	1	15	15	15	12	13	11	12	11	12	12	13	12	13	11	12	11	12	12	13	12	13	11	12	11	12	12	13	71.8	71.8	71.8	22.168	206	206	0	125.31	By MS/MS	By MS/MS	By MS/MS	By MS/MS	By MS/MS	By MS/MS
P20336	P20336	1	1	1	Ras-related protein Rab-3A	RAB3A	sp|P20336|RAB3A_HUMAN Ras-related protein Rab-3A OS=Homo sapiens OX=9606 GN=RAB3A PE=1 SV=1	1	1	1	1	0	0	0	0	1	1	1	0	0	0	0	0	1	1	1	0	0	0	0	0	1	1	1	0	7.3	7.3	7.3	24.984	220	220	0.0032432	1.4875					By matching	By matching
P20338	P20338	3	3	3	Ras-related protein Rab-4A	RAB4A	sp|P20338|RAB4A_HUMAN Ras-related protein Rab-4A OS=Homo sapiens OX=9606 GN=RAB4A PE=1 SV=3	1	3	3	3	2	2	2	2	2	2	1	3	2	2	2	2	2	2	1	3	2	2	2	2	2	2	1	3	14.2	14.2	14.2	24.389	218	218	0	6.286	By matching	By MS/MS	By MS/MS	By MS/MS	By MS/MS	By MS/MS
P20339	P20339	6	3	3	Ras-related protein Rab-5A	RAB5A	sp|P20339|RAB5A_HUMAN Ras-related protein Rab-5A OS=Homo sapiens OX=9606 GN=RAB5A PE=1 SV=2	1	6	3	3	4	3	4	4	4	6	5	4	2	1	2	2	1	3	2	2	2	1	2	2	1	3	2	2	33.5	18.6	18.6	23.658	215	215	0	6.5394	By MS/MS	By matching	By MS/MS	By MS/MS	By matching	By MS/MS
P20340;Q9NRW1;Q14964	P20340	10;3;1	10;3;1	6;2;1	Ras-related protein Rab-6A	RAB6A	sp|P20340|RAB6A_HUMAN Ras-related protein Rab-6A OS=Homo sapiens OX=9606 GN=RAB6A PE=1 SV=3	3	10	10	6	7	3	6	3	7	7	7	7	7	3	6	3	7	7	7	7	4	2	3	2	4	5	4	3	42.8	42.8	33.2	23.593	208	208;208;217	0	18.01	By MS/MS	By MS/MS	By MS/MS	By MS/MS	By MS/MS	By MS/MS
P20585	P20585	1	1	1	DNA mismatch repair protein Msh3	MSH3	sp|P20585|MSH3_HUMAN DNA mismatch repair protein Msh3 OS=Homo sapiens OX=9606 GN=MSH3 PE=1 SV=4	1	1	1	1	1	1	1	0	0	0	0	0	1	1	1	0	0	0	0	0	1	1	1	0	0	0	0	0	1.4	1.4	1.4	127.41	1137	1137	1	-2	By matching	By MS/MS	By matching
P20618	P20618	8	8	8	Proteasome subunit beta type-1	PSMB1	sp|P20618|PSB1_HUMAN Proteasome subunit beta type-1 OS=Homo sapiens OX=9606 GN=PSMB1 PE=1 SV=2	1	8	8	8	7	7	7	7	8	8	8	8	7	7	7	7	8	8	8	8	7	7	7	7	8	8	8	8	45.2	45.2	45.2	26.489	241	241	0	78.574	By MS/MS	By MS/MS	By MS/MS	By MS/MS	By MS/MS	By MS/MS
P20674	P20674	5	5	5	Cytochrome c oxidase subunit 5A, mitochondrial	COX5A	sp|P20674|COX5A_HUMAN Cytochrome c oxidase subunit 5A, mitochondrial OS=Homo sapiens OX=9606 GN=COX5A PE=1 SV=2	1	5	5	5	5	4	4	4	5	5	5	5	5	4	4	4	5	5	5	5	5	4	4	4	5	5	5	5	32.7	32.7	32.7	16.762	150	150	0	32.979	By MS/MS	By MS/MS	By MS/MS	By MS/MS	By MS/MS	By MS/MS
P20700	P20700	57	56	51	Lamin-B1	LMNB1	sp|P20700|LMNB1_HUMAN Lamin-B1 OS=Homo sapiens OX=9606 GN=LMNB1 PE=1 SV=2	1	57	56	51	49	48	52	49	47	49	47	48	48	47	51	48	47	48	46	47	43	42	46	43	43	43	42	42	74.2	74.2	70.5	66.408	586	586	0	323.31	By MS/MS	By MS/MS	By MS/MS	By MS/MS	By MS/MS	By MS/MS
P20719	P20719	5	5	4	Homeobox protein Hox-A5	HOXA5	sp|P20719|HXA5_HUMAN Homeobox protein Hox-A5 OS=Homo sapiens OX=9606 GN=HOXA5 PE=1 SV=2	1	5	5	4	3	4	3	4	4	4	4	3	3	4	3	4	4	4	4	3	3	4	3	4	3	3	3	2	25.6	25.6	23	29.345	270	270	0	16.749	By MS/MS	By MS/MS	By MS/MS	By MS/MS	By MS/MS	By MS/MS
P20810	P20810	14	14	14	Calpastatin	CAST	sp|P20810|ICAL_HUMAN Calpastatin OS=Homo sapiens OX=9606 GN=CAST PE=1 SV=4	1	14	14	14	11	8	8	8	13	10	8	8	11	8	8	8	13	10	8	8	11	8	8	8	13	10	8	8	34	34	34	76.572	708	708	0	41.43	By MS/MS	By MS/MS	By MS/MS	By MS/MS	By MS/MS	By MS/MS
P20839	P20839	18	16	16	Inosine-5-monophosphate dehydrogenase 1	IMPDH1	sp|P20839|IMDH1_HUMAN Inosine-5-monophosphate dehydrogenase 1 OS=Homo sapiens OX=9606 GN=IMPDH1 PE=1 SV=2	1	18	16	16	17	15	17	15	13	15	12	16	15	13	15	13	11	13	10	14	15	13	15	13	11	13	10	14	44.7	41.4	41.4	55.405	514	514	0	85.581	By MS/MS	By MS/MS	By MS/MS	By MS/MS	By MS/MS	By MS/MS
P20962	P20962	5	5	5	Parathymosin	PTMS	sp|P20962|PTMS_HUMAN Parathymosin OS=Homo sapiens OX=9606 GN=PTMS PE=1 SV=2	1	5	5	5	5	5	5	4	4	4	4	4	5	5	5	4	4	4	4	4	5	5	5	4	4	4	4	4	25.5	25.5	25.5	11.53	102	102	0	19.821	By MS/MS	By MS/MS	By MS/MS	By MS/MS	By MS/MS	By MS/MS
Q9UQ88;P21127;Q13882	Q9UQ88;P21127	9;9;1	9;9;1	9;9;1	Cyclin-dependent kinase 11A;Cyclin-dependent kinase 11B	CDK11A;CDK11B	sp|Q9UQ88|CD11A_HUMAN Cyclin-dependent kinase 11A OS=Homo sapiens OX=9606 GN=CDK11A PE=1 SV=4;sp|P21127|CD11B_HUMAN Cyclin-dependent kinase 11B OS=Homo sapiens OX=9606 GN=CDK11B PE=1 SV=4	3	9	9	9	8	7	8	8	6	5	8	7	8	7	8	8	6	5	8	7	8	7	8	8	6	5	8	7	8.8	8.8	8.8	91.361	783	783;795;451	0	19.636	By MS/MS	By MS/MS	By MS/MS	By MS/MS	By MS/MS	By MS/MS
P21128	P21128	1	1	1	Poly(U)-specific endoribonuclease	ENDOU	sp|P21128|ENDOU_HUMAN Uridylate-specific endoribonuclease OS=Homo sapiens OX=9606 GN=ENDOU PE=1 SV=2	1	1	1	1	1	1	0	1	1	1	1	1	1	1	0	1	1	1	1	1	1	1	0	1	1	1	1	1	3.9	3.9	3.9	46.872	410	410	0.00466	1.2469	By MS/MS	By MS/MS		By MS/MS	By matching	By matching
P21266	P21266	7	6	6	Glutathione S-transferase Mu 3	GSTM3	sp|P21266|GSTM3_HUMAN Glutathione S-transferase Mu 3 OS=Homo sapiens OX=9606 GN=GSTM3 PE=1 SV=3	1	7	6	6	3	5	6	6	5	6	7	5	3	4	5	5	5	5	6	4	3	4	5	5	5	5	6	4	30.7	30.7	30.7	26.559	225	225	0	16.553	By MS/MS	By MS/MS	By MS/MS	By MS/MS	By MS/MS	By MS/MS
P21281;P15313	P21281	18;5	18;5	18;5	V-type proton ATPase subunit B, brain isoform	ATP6V1B2	sp|P21281|VATB2_HUMAN V-type proton ATPase subunit B, brain isoform OS=Homo sapiens OX=9606 GN=ATP6V1B2 PE=1 SV=3	2	18	18	18	17	15	16	16	14	14	16	15	17	15	16	16	14	14	16	15	17	15	16	16	14	14	16	15	39.5	39.5	39.5	56.5	511	511;513	0	53.105	By MS/MS	By MS/MS	By MS/MS	By MS/MS	By MS/MS	By MS/MS
P21283	P21283	8	8	8	V-type proton ATPase subunit C 1	ATP6V1C1	sp|P21283|VATC1_HUMAN V-type proton ATPase subunit C 1 OS=Homo sapiens OX=9606 GN=ATP6V1C1 PE=1 SV=4	1	8	8	8	6	4	3	4	5	6	6	5	6	4	3	4	5	6	6	5	6	4	3	4	5	6	6	5	20.4	20.4	20.4	43.941	382	382	0	13.111	By MS/MS	By MS/MS	By matching	By MS/MS	By MS/MS	By MS/MS
P21333	P21333	126	126	115	Filamin-A	FLNA	sp|P21333|FLNA_HUMAN Filamin-A OS=Homo sapiens OX=9606 GN=FLNA PE=1 SV=4	1	126	126	115	98	92	91	93	113	110	109	101	98	92	91	93	113	110	109	101	90	86	86	87	103	102	100	94	57.7	57.7	55.2	280.74	2647	2647	0	323.31	By MS/MS	By MS/MS	By MS/MS	By MS/MS	By MS/MS	By MS/MS
P21399;O00408	P21399	15;1	15;1	15;1	Cytoplasmic aconitate hydratase	ACO1	sp|P21399|ACOHC_HUMAN Cytoplasmic aconitate hydratase OS=Homo sapiens OX=9606 GN=ACO1 PE=1 SV=3	2	15	15	15	9	9	8	11	13	11	13	9	9	9	8	11	13	11	13	9	9	9	8	11	13	11	13	9	18.9	18.9	18.9	98.398	889	889;941	0	26.556	By MS/MS	By MS/MS	By MS/MS	By MS/MS	By MS/MS	By MS/MS
P21741	P21741	1	1	1	Midkine	MDK	sp|P21741|MK_HUMAN Midkine OS=Homo sapiens OX=9606 GN=MDK PE=1 SV=1	1	1	1	1	0	0	1	1	0	0	0	0	0	0	1	1	0	0	0	0	0	0	1	1	0	0	0	0	7	7	7	15.585	143	143	0.0092593	0.96255			By MS/MS	By MS/MS
P21796	P21796	17	17	17	Voltage-dependent anion-selective channel protein 1	VDAC1	sp|P21796|VDAC1_HUMAN Non-selective voltage-gated ion channel VDAC1 OS=Homo sapiens OX=9606 GN=VDAC1 PE=1 SV=2	1	17	17	17	12	11	10	12	15	13	13	13	12	11	10	12	15	13	13	13	12	11	10	12	15	13	13	13	70	70	70	30.772	283	283	0	243.41	By MS/MS	By MS/MS	By MS/MS	By MS/MS	By MS/MS	By MS/MS
P21912	P21912	13	13	13	Succinate dehydrogenase [ubiquinone] iron-sulfur subunit, mitochondrial	SDHB	sp|P21912|SDHB_HUMAN Succinate dehydrogenase [ubiquinone] iron-sulfur subunit, mitochondrial OS=Homo sapiens OX=9606 GN=SDHB PE=1 SV=3	1	13	13	13	12	11	10	8	11	12	12	13	12	11	10	8	11	12	12	13	12	11	10	8	11	12	12	13	54.3	54.3	54.3	31.629	280	280	0	51.113	By MS/MS	By MS/MS	By MS/MS	By MS/MS	By MS/MS	By MS/MS
P21926	P21926	1	1	1	CD9 antigen	CD9	sp|P21926|CD9_HUMAN CD9 antigen OS=Homo sapiens OX=9606 GN=CD9 PE=1 SV=4	1	1	1	1	1	1	1	1	1	1	0	1	1	1	1	1	1	1	0	1	1	1	1	1	1	1	0	1	3.9	3.9	3.9	25.416	228	228	0.0092497	0.95722	By matching	By MS/MS	By matching	By matching	By matching	By matching
P21953	P21953	2	2	2	2-oxoisovalerate dehydrogenase subunit beta, mitochondrial	BCKDHB	sp|P21953|ODBB_HUMAN 2-oxoisovalerate dehydrogenase subunit beta, mitochondrial OS=Homo sapiens OX=9606 GN=BCKDHB PE=1 SV=2	1	2	2	2	0	1	0	1	2	2	0	2	0	1	0	1	2	2	0	2	0	1	0	1	2	2	0	2	7.9	7.9	7.9	43.122	392	392	0	3.9724		By matching		By MS/MS	By MS/MS	By MS/MS
P21964	P21964	6	6	6	Catechol O-methyltransferase	COMT	sp|P21964|COMT_HUMAN Catechol O-methyltransferase OS=Homo sapiens OX=9606 GN=COMT PE=1 SV=2	1	6	6	6	3	3	4	4	6	4	5	4	3	3	4	4	6	4	5	4	3	3	4	4	6	4	5	4	31.7	31.7	31.7	30.037	271	271	0	47.842	By MS/MS	By MS/MS	By MS/MS	By MS/MS	By MS/MS	By MS/MS
P22033	P22033	10	10	10	Methylmalonyl-CoA mutase, mitochondrial	MUT	sp|P22033|MUTA_HUMAN Methylmalonyl-CoA mutase, mitochondrial OS=Homo sapiens OX=9606 GN=MMUT PE=1 SV=4	1	10	10	10	8	9	9	9	9	8	8	8	8	9	9	9	9	8	8	8	8	9	9	9	9	8	8	8	18.4	18.4	18.4	83.134	750	750	0	31.948	By MS/MS	By MS/MS	By MS/MS	By MS/MS	By MS/MS	By MS/MS
P22059;Q969R2	P22059	17;1	17;1	17;1	Oxysterol-binding protein 1	OSBP	sp|P22059|OSBP1_HUMAN Oxysterol-binding protein 1 OS=Homo sapiens OX=9606 GN=OSBP PE=1 SV=1	2	17	17	17	10	10	11	10	13	14	14	12	10	10	11	10	13	14	14	12	10	10	11	10	13	14	14	12	29.1	29.1	29.1	89.42	807	807;916	0	46.891	By MS/MS	By MS/MS	By MS/MS	By MS/MS	By MS/MS	By MS/MS
P22061	P22061	11	11	11	Protein-L-isoaspartate(D-aspartate) O-methyltransferase	PCMT1	sp|P22061|PIMT_HUMAN Protein-L-isoaspartate(D-aspartate) O-methyltransferase OS=Homo sapiens OX=9606 GN=PCMT1 PE=1 SV=4	1	11	11	11	9	8	10	10	10	8	10	8	9	8	10	10	10	8	10	8	9	8	10	10	10	8	10	8	63.9	63.9	63.9	24.636	227	227	0	66.764	By MS/MS	By MS/MS	By MS/MS	By MS/MS	By MS/MS	By MS/MS
P22087;A6NHQ2	P22087	15;1	15;1	15;1	rRNA 2-O-methyltransferase fibrillarin	FBL	sp|P22087|FBRL_HUMAN rRNA 2-O-methyltransferase fibrillarin OS=Homo sapiens OX=9606 GN=FBL PE=1 SV=2	2	15	15	15	14	14	13	13	14	11	13	13	14	14	13	13	14	11	13	13	14	14	13	13	14	11	13	13	49.5	49.5	49.5	33.784	321	321;334	0	72.203	By MS/MS	By MS/MS	By MS/MS	By MS/MS	By MS/MS	By MS/MS
P22102	P22102	44	44	44	Trifunctional purine biosynthetic protein adenosine-3;Phosphoribosylamine--glycine ligase;Phosphoribosylformylglycinamidine cyclo-ligase;Phosphoribosylglycinamide formyltransferase	GART	sp|P22102|PUR2_HUMAN Trifunctional purine biosynthetic protein adenosine-3 OS=Homo sapiens OX=9606 GN=GART PE=1 SV=1	1	44	44	44	35	28	36	30	40	34	36	33	35	28	36	30	40	34	36	33	35	28	36	30	40	34	36	33	51.1	51.1	51.1	107.77	1010	1010	0	223.92	By MS/MS	By MS/MS	By MS/MS	By MS/MS	By MS/MS	By MS/MS
P22234	P22234	27	27	27	Multifunctional protein ADE2;Phosphoribosylaminoimidazole-succinocarboxamide synthase;Phosphoribosylaminoimidazole carboxylase	PAICS	sp|P22234|PUR6_HUMAN Bifunctional phosphoribosylaminoimidazole carboxylase/phosphoribosylaminoimidazole succinocarboxamide synthetase OS=Homo sapiens OX=9606 GN=PAICS PE=1 SV=3	1	27	27	27	19	18	17	16	26	24	23	20	19	18	17	16	26	24	23	20	19	18	17	16	26	24	23	20	52.5	52.5	52.5	47.079	425	425	0	204.36	By MS/MS	By MS/MS	By MS/MS	By MS/MS	By MS/MS	By MS/MS
P22307	P22307	15	15	15	Non-specific lipid-transfer protein	SCP2	sp|P22307|SCP2_HUMAN Sterol carrier protein 2 OS=Homo sapiens OX=9606 GN=SCP2 PE=1 SV=2	1	15	15	15	12	12	10	12	11	11	10	13	12	12	10	12	11	11	10	13	12	12	10	12	11	11	10	13	32.5	32.5	32.5	58.993	547	547	0	76.259	By MS/MS	By MS/MS	By MS/MS	By MS/MS	By MS/MS	By MS/MS
P22314	P22314	54	54	54	Ubiquitin-like modifier-activating enzyme 1	UBA1	sp|P22314|UBA1_HUMAN Ubiquitin-like modifier-activating enzyme 1 OS=Homo sapiens OX=9606 GN=UBA1 PE=1 SV=3	1	54	54	54	43	44	41	38	44	43	45	42	43	44	41	38	44	43	45	42	43	44	41	38	44	43	45	42	55	55	55	117.85	1058	1058	0	323.31	By MS/MS	By MS/MS	By MS/MS	By MS/MS	By MS/MS	By MS/MS
P22392;O60361	P22392;O60361	16;10	16;10	7;5	Nucleoside diphosphate kinase B;Putative nucleoside diphosphate kinase	NME2;NME2P1	sp|P22392|NDKB_HUMAN Nucleoside diphosphate kinase B OS=Homo sapiens OX=9606 GN=NME2 PE=1 SV=1;sp|O60361|NDK8_HUMAN Putative nucleoside diphosphate kinase OS=Homo sapiens OX=9606 GN=NME2P1 PE=5 SV=1	2	16	16	7	13	14	15	12	12	9	11	12	13	14	15	12	12	9	11	12	5	6	6	4	6	4	5	5	78.9	78.9	53.9	17.298	152	152;137	0	125.8	By MS/MS	By MS/MS	By MS/MS	By MS/MS	By MS/MS	By MS/MS
P22415	P22415	3	2	2	Upstream stimulatory factor 1	USF1	sp|P22415|USF1_HUMAN Upstream stimulatory factor 1 OS=Homo sapiens OX=9606 GN=USF1 PE=1 SV=1	1	3	2	2	0	0	0	1	2	3	2	1	0	0	0	1	1	2	1	0	0	0	0	1	1	2	1	0	10	6.8	6.8	33.538	310	310	0.001342	1.8889				By matching	By MS/MS	By matching
P22570	P22570	13	13	13	NADPH:adrenodoxin oxidoreductase, mitochondrial	FDXR	sp|P22570|ADRO_HUMAN NADPH:adrenodoxin oxidoreductase, mitochondrial OS=Homo sapiens OX=9606 GN=FDXR PE=1 SV=3	1	13	13	13	6	4	4	5	9	9	7	6	6	4	4	5	9	9	7	6	6	4	4	5	9	9	7	6	36.7	36.7	36.7	53.836	491	491	0	21.974	By MS/MS	By MS/MS	By MS/MS	By MS/MS	By MS/MS	By MS/MS
P22626	P22626	46	46	45	Heterogeneous nuclear ribonucleoproteins A2/B1	HNRNPA2B1	sp|P22626|ROA2_HUMAN Heterogeneous nuclear ribonucleoproteins A2/B1 OS=Homo sapiens OX=9606 GN=HNRNPA2B1 PE=1 SV=2	1	46	46	45	40	39	41	39	41	37	37	40	40	39	41	39	41	37	37	40	40	39	41	39	40	37	37	40	81.3	81.3	81.3	37.429	353	353	0	323.31	By MS/MS	By MS/MS	By MS/MS	By MS/MS	By MS/MS	By MS/MS
P22670	P22670	2	2	2	MHC class II regulatory factor RFX1	RFX1	sp|P22670|RFX1_HUMAN MHC class II regulatory factor RFX1 OS=Homo sapiens OX=9606 GN=RFX1 PE=1 SV=2	1	2	2	2	2	2	2	2	1	2	1	1	2	2	2	2	1	2	1	1	2	2	2	2	1	2	1	1	4.2	4.2	4.2	104.76	979	979	0	9.8522	By MS/MS	By MS/MS	By MS/MS	By MS/MS	By MS/MS	By MS/MS
P22681	P22681	6	6	6	E3 ubiquitin-protein ligase CBL	CBL	sp|P22681|CBL_HUMAN E3 ubiquitin-protein ligase CBL OS=Homo sapiens OX=9606 GN=CBL PE=1 SV=2	1	6	6	6	2	4	2	0	4	3	4	3	2	4	2	0	4	3	4	3	2	4	2	0	4	3	4	3	11.5	11.5	11.5	99.632	906	906	0	8.1667	By MS/MS	By MS/MS	By matching		By MS/MS	By MS/MS
P22694	P22694	7	2	2	cAMP-dependent protein kinase catalytic subunit beta	PRKACB	sp|P22694|KAPCB_HUMAN cAMP-dependent protein kinase catalytic subunit beta OS=Homo sapiens OX=9606 GN=PRKACB PE=1 SV=2	1	7	2	2	4	5	6	4	5	5	6	5	1	1	2	0	1	1	1	1	1	1	2	0	1	1	1	1	23.1	6	6	40.622	351	351	0.00023364	2.3448	By MS/MS	By matching	By MS/MS	By matching	By matching	By matching
P22695	P22695	18	18	18	Cytochrome b-c1 complex subunit 2, mitochondrial	UQCRC2	sp|P22695|QCR2_HUMAN Cytochrome b-c1 complex subunit 2, mitochondrial OS=Homo sapiens OX=9606 GN=UQCRC2 PE=1 SV=3	1	18	18	18	16	16	15	15	16	16	17	18	16	16	15	15	16	16	17	18	16	16	15	15	16	16	17	18	45.9	45.9	45.9	48.442	453	453	0	112.02	By MS/MS	By MS/MS	By MS/MS	By MS/MS	By MS/MS	By MS/MS
P22830	P22830	7	7	7	Ferrochelatase, mitochondrial	FECH	sp|P22830|HEMH_HUMAN Ferrochelatase, mitochondrial OS=Homo sapiens OX=9606 GN=FECH PE=1 SV=2	1	7	7	7	3	3	4	5	6	6	4	5	3	3	4	5	6	6	4	5	3	3	4	5	6	6	4	5	27.2	27.2	27.2	47.862	423	423	0	19.896	By MS/MS	By MS/MS	By MS/MS	By MS/MS	By MS/MS	By MS/MS
P23025	P23025	2	2	2	DNA repair protein complementing XP-A cells	XPA	sp|P23025|XPA_HUMAN DNA repair protein complementing XP-A cells OS=Homo sapiens OX=9606 GN=XPA PE=1 SV=1	1	2	2	2	2	2	2	2	1	2	1	2	2	2	2	2	1	2	1	2	2	2	2	2	1	2	1	2	16.5	16.5	16.5	31.368	273	273	0	13.659	By MS/MS	By MS/MS	By MS/MS	By MS/MS	By matching	By matching
P23193	P23193	20	20	18	Transcription elongation factor A protein 1	TCEA1	sp|P23193|TCEA1_HUMAN Transcription elongation factor A protein 1 OS=Homo sapiens OX=9606 GN=TCEA1 PE=1 SV=2	1	20	20	18	16	16	16	16	19	17	18	17	16	16	16	16	19	17	18	17	14	14	14	14	17	15	16	15	60.8	60.8	53.2	33.969	301	301	0	118.52	By MS/MS	By MS/MS	By MS/MS	By MS/MS	By MS/MS	By MS/MS
P23246	P23246	56	56	54	Splicing factor, proline- and glutamine-rich	SFPQ	sp|P23246|SFPQ_HUMAN Splicing factor, proline- and glutamine-rich OS=Homo sapiens OX=9606 GN=SFPQ PE=1 SV=2	1	56	56	54	48	44	45	40	45	42	47	42	48	44	45	40	45	42	47	42	46	42	43	38	43	40	45	40	63.6	63.6	62.2	76.149	707	707	0	323.31	By MS/MS	By MS/MS	By MS/MS	By MS/MS	By MS/MS	By MS/MS
P23258;Q9NRH3	P23258;Q9NRH3	12;9	12;9	12;9	Tubulin gamma-1 chain;Tubulin gamma-2 chain	TUBG1;TUBG2	sp|P23258|TBG1_HUMAN Tubulin gamma-1 chain OS=Homo sapiens OX=9606 GN=TUBG1 PE=1 SV=2;sp|Q9NRH3|TBG2_HUMAN Tubulin gamma-2 chain OS=Homo sapiens OX=9606 GN=TUBG2 PE=1 SV=1	2	12	12	12	12	9	9	10	10	11	10	12	12	9	9	10	10	11	10	12	12	9	9	10	10	11	10	12	44.3	44.3	44.3	51.169	451	451;451	0	65.462	By MS/MS	By MS/MS	By MS/MS	By MS/MS	By MS/MS	By MS/MS
P23284	P23284	11	11	11	Peptidyl-prolyl cis-trans isomerase B	PPIB	sp|P23284|PPIB_HUMAN Peptidyl-prolyl cis-trans isomerase B OS=Homo sapiens OX=9606 GN=PPIB PE=1 SV=2	1	11	11	11	10	9	9	9	11	11	11	10	10	9	9	9	11	11	11	10	10	9	9	9	11	11	11	10	53.2	53.2	53.2	23.742	216	216	0	54.219	By MS/MS	By MS/MS	By MS/MS	By MS/MS	By MS/MS	By MS/MS
P23368;Q16798	P23368	12;1	12;1	12;1	NAD-dependent malic enzyme, mitochondrial	ME2	sp|P23368|MAOM_HUMAN NAD-dependent malic enzyme, mitochondrial OS=Homo sapiens OX=9606 GN=ME2 PE=1 SV=1	2	12	12	12	6	7	6	11	8	7	6	8	6	7	6	11	8	7	6	8	6	7	6	11	8	7	6	8	23.3	23.3	23.3	65.443	584	584;604	0	37.337	By MS/MS	By MS/MS	By MS/MS	By MS/MS	By MS/MS	By MS/MS
P23378	P23378	3	3	3	Glycine dehydrogenase (decarboxylating), mitochondrial	GLDC	sp|P23378|GCSP_HUMAN Glycine dehydrogenase (decarboxylating), mitochondrial OS=Homo sapiens OX=9606 GN=GLDC PE=1 SV=2	1	3	3	3	2	1	2	0	3	1	2	1	2	1	2	0	3	1	2	1	2	1	2	0	3	1	2	1	5	5	5	112.73	1020	1020	0	5.9372	By matching	By MS/MS	By matching		By MS/MS	By matching
P23381	P23381	21	21	21	Tryptophan--tRNA ligase, cytoplasmic;T1-TrpRS;T2-TrpRS	WARS	sp|P23381|SYWC_HUMAN Tryptophan--tRNA ligase, cytoplasmic OS=Homo sapiens OX=9606 GN=WARS1 PE=1 SV=2	1	21	21	21	16	16	15	14	16	17	16	15	16	16	15	14	16	17	16	15	16	16	15	14	16	17	16	15	47.3	47.3	47.3	53.165	471	471	0	122.99	By MS/MS	By MS/MS	By MS/MS	By MS/MS	By MS/MS	By MS/MS
P23396	P23396	26	26	26	40S ribosomal protein S3	RPS3	sp|P23396|RS3_HUMAN Small ribosomal subunit protein uS3 OS=Homo sapiens OX=9606 GN=RPS3 PE=1 SV=2	1	26	26	26	25	25	24	24	25	24	25	24	25	25	24	24	25	24	25	24	25	25	24	24	25	24	25	24	84	84	84	26.688	243	243	0	129.77	By MS/MS	By MS/MS	By MS/MS	By MS/MS	By MS/MS	By MS/MS
P23434	P23434	1	1	1	Glycine cleavage system H protein, mitochondrial	GCSH	sp|P23434|GCSH_HUMAN Glycine cleavage system H protein, mitochondrial OS=Homo sapiens OX=9606 GN=GCSH PE=1 SV=2	1	1	1	1	1	1	1	1	1	1	1	1	1	1	1	1	1	1	1	1	1	1	1	1	1	1	1	1	11.6	11.6	11.6	18.884	173	173	0	83.834	By MS/MS	By MS/MS	By MS/MS	By MS/MS	By MS/MS	By MS/MS
P23443	P23443	2	2	2	Ribosomal protein S6 kinase beta-1	RPS6KB1	sp|P23443|KS6B1_HUMAN Ribosomal protein S6 kinase beta-1 OS=Homo sapiens OX=9606 GN=RPS6KB1 PE=1 SV=2	1	2	2	2	2	2	1	0	2	2	1	0	2	2	1	0	2	2	1	0	2	2	1	0	2	2	1	0	5.3	5.3	5.3	59.139	525	525	0	6.2291	By MS/MS	By MS/MS	By matching		By matching	By matching
P23511	P23511	2	2	2	Nuclear transcription factor Y subunit alpha	NFYA	sp|P23511|NFYA_HUMAN Nuclear transcription factor Y subunit alpha OS=Homo sapiens OX=9606 GN=NFYA PE=1 SV=2	1	2	2	2	1	1	1	2	1	1	1	1	1	1	1	2	1	1	1	1	1	1	1	2	1	1	1	1	11.5	11.5	11.5	36.876	347	347	0	4.8794	By matching	By matching	By matching	By MS/MS	By MS/MS	By MS/MS
P23526	P23526	22	22	22	Adenosylhomocysteinase	AHCY	sp|P23526|SAHH_HUMAN Adenosylhomocysteinase OS=Homo sapiens OX=9606 GN=AHCY PE=1 SV=4	1	22	22	22	22	22	20	19	17	19	19	18	22	22	20	19	17	19	19	18	22	22	20	19	17	19	19	18	40.7	40.7	40.7	47.716	432	432	0	71.488	By MS/MS	By MS/MS	By MS/MS	By MS/MS	By MS/MS	By MS/MS
P23528	P23528	25	25	21	Cofilin-1	CFL1	sp|P23528|COF1_HUMAN Cofilin-1 OS=Homo sapiens OX=9606 GN=CFL1 PE=1 SV=3	1	25	25	21	20	18	19	16	21	18	21	20	20	18	19	16	21	18	21	20	17	16	17	14	18	14	17	16	89.2	89.2	72.9	18.502	166	166	0	323.31	By MS/MS	By MS/MS	By MS/MS	By MS/MS	By MS/MS	By MS/MS
P23588	P23588	30	30	30	Eukaryotic translation initiation factor 4B	EIF4B	sp|P23588|IF4B_HUMAN Eukaryotic translation initiation factor 4B OS=Homo sapiens OX=9606 GN=EIF4B PE=1 SV=2	1	30	30	30	18	17	19	17	27	26	23	21	18	17	19	17	27	26	23	21	18	17	19	17	27	26	23	21	48.3	48.3	48.3	69.15	611	611	0	266.7	By MS/MS	By MS/MS	By MS/MS	By MS/MS	By MS/MS	By MS/MS
P23634	P23634	7	1	1	Plasma membrane calcium-transporting ATPase 4	ATP2B4	sp|P23634|AT2B4_HUMAN Plasma membrane calcium-transporting ATPase 4 OS=Homo sapiens OX=9606 GN=ATP2B4 PE=1 SV=2	1	7	1	1	6	5	3	5	3	5	3	5	0	1	1	0	0	0	0	0	0	1	1	0	0	0	0	0	8.1	1	1	137.92	1241	1241	1	-2	By matching	By MS/MS	By MS/MS	By matching	By matching	By matching
P23743	P23743	1	1	1	Diacylglycerol kinase alpha	DGKA	sp|P23743|DGKA_HUMAN Diacylglycerol kinase alpha OS=Homo sapiens OX=9606 GN=DGKA PE=1 SV=3	1	1	1	1	1	0	0	0	1	0	0	1	1	0	0	0	1	0	0	1	1	0	0	0	1	0	0	1	3	3	3	82.629	735	735	0.00024166	2.7189	By MS/MS				By matching
P23786	P23786	14	14	14	Carnitine O-palmitoyltransferase 2, mitochondrial	CPT2	sp|P23786|CPT2_HUMAN Carnitine O-palmitoyltransferase 2, mitochondrial OS=Homo sapiens OX=9606 GN=CPT2 PE=1 SV=2	1	14	14	14	12	9	7	10	11	11	12	9	12	9	7	10	11	11	12	9	12	9	7	10	11	11	12	9	25.7	25.7	25.7	73.776	658	658	0	25.662	By MS/MS	By MS/MS	By MS/MS	By MS/MS	By MS/MS	By MS/MS
P23919	P23919	15	15	15	Thymidylate kinase	DTYMK	sp|P23919|KTHY_HUMAN Thymidylate kinase OS=Homo sapiens OX=9606 GN=DTYMK PE=1 SV=4	1	15	15	15	11	11	10	11	15	14	15	9	11	11	10	11	15	14	15	9	11	11	10	11	15	14	15	9	55.2	55.2	55.2	23.819	212	212	0	29.574	By MS/MS	By MS/MS	By MS/MS	By MS/MS	By MS/MS	By MS/MS
P23921	P23921	19	19	19	Ribonucleoside-diphosphate reductase large subunit	RRM1	sp|P23921|RIR1_HUMAN Ribonucleoside-diphosphate reductase large subunit OS=Homo sapiens OX=9606 GN=RRM1 PE=1 SV=1	1	19	19	19	9	8	12	9	17	16	13	11	9	8	12	9	17	16	13	11	9	8	12	9	17	16	13	11	34	34	34	90.069	792	792	0	48.267	By MS/MS	By MS/MS	By MS/MS	By MS/MS	By MS/MS	By MS/MS
P24386	P24386	7	7	7	Rab proteins geranylgeranyltransferase component A 1	CHM	sp|P24386|RAE1_HUMAN Rab proteins geranylgeranyltransferase component A 1 OS=Homo sapiens OX=9606 GN=CHM PE=1 SV=3	1	7	7	7	6	2	4	5	5	7	6	6	6	2	4	5	5	7	6	6	6	2	4	5	5	7	6	6	17	17	17	73.475	653	653	0	18.072	By MS/MS	By MS/MS	By MS/MS	By MS/MS	By MS/MS	By MS/MS
P24534	P24534	10	8	8	Elongation factor 1-beta	EEF1B2	sp|P24534|EF1B_HUMAN Elongation factor 1-beta OS=Homo sapiens OX=9606 GN=EEF1B2 PE=1 SV=3	1	10	8	8	9	7	7	5	10	8	9	9	7	5	5	4	8	6	7	7	7	5	5	4	8	6	7	7	59.1	50.2	50.2	24.763	225	225	0	63.65	By MS/MS	By MS/MS	By MS/MS	By MS/MS	By MS/MS	By MS/MS
P24539	P24539	6	6	6	ATP synthase F(0) complex subunit B1, mitochondrial	ATP5F1	sp|P24539|AT5F1_HUMAN ATP synthase F(0) complex subunit B1, mitochondrial OS=Homo sapiens OX=9606 GN=ATP5PB PE=1 SV=2	1	6	6	6	3	4	4	4	4	5	4	5	3	4	4	4	4	5	4	5	3	4	4	4	4	5	4	5	27.7	27.7	27.7	28.908	256	256	0	159.11	By MS/MS	By MS/MS	By MS/MS	By MS/MS	By MS/MS	By MS/MS
P24666	P24666	11	11	11	Low molecular weight phosphotyrosine protein phosphatase	ACP1	sp|P24666|PPAC_HUMAN Low molecular weight phosphotyrosine protein phosphatase OS=Homo sapiens OX=9606 GN=ACP1 PE=1 SV=3	1	11	11	11	8	6	6	6	8	8	6	5	8	6	6	6	8	8	6	5	8	6	6	6	8	8	6	5	51.9	51.9	51.9	18.042	158	158	0	21.535	By MS/MS	By MS/MS	By MS/MS	By MS/MS	By MS/MS	By MS/MS
P24752	P24752	23	23	23	Acetyl-CoA acetyltransferase, mitochondrial	ACAT1	sp|P24752|THIL_HUMAN Acetyl-CoA acetyltransferase, mitochondrial OS=Homo sapiens OX=9606 GN=ACAT1 PE=1 SV=1	1	23	23	23	20	20	20	19	21	21	22	19	20	20	20	19	21	21	22	19	20	20	20	19	21	21	22	19	60.9	60.9	60.9	45.199	427	427	0	211.44	By MS/MS	By MS/MS	By MS/MS	By MS/MS	By MS/MS	By MS/MS
P24928	P24928	23	23	23	DNA-directed RNA polymerase II subunit RPB1	POLR2A	sp|P24928|RPB1_HUMAN DNA-directed RNA polymerase II subunit RPB1 OS=Homo sapiens OX=9606 GN=POLR2A PE=1 SV=2	1	23	23	23	15	16	16	16	20	20	17	16	15	16	16	16	20	20	17	16	15	16	16	16	20	20	17	16	16.9	16.9	16.9	217.17	1970	1970	0	55.952	By MS/MS	By MS/MS	By MS/MS	By MS/MS	By MS/MS	By MS/MS
P24941	P24941	10	8	7	Cyclin-dependent kinase 2	CDK2	sp|P24941|CDK2_HUMAN Cyclin-dependent kinase 2 OS=Homo sapiens OX=9606 GN=CDK2 PE=1 SV=2	1	10	8	7	7	5	4	4	10	10	9	6	5	3	2	2	8	8	7	4	4	3	2	2	7	7	6	3	43.6	37.2	32.6	33.929	298	298	0	18.509	By MS/MS	By MS/MS	By MS/MS	By matching	By MS/MS	By MS/MS
P25054	P25054	1	1	1	Adenomatous polyposis coli protein	APC	sp|P25054|APC_HUMAN Adenomatous polyposis coli protein OS=Homo sapiens OX=9606 GN=APC PE=1 SV=2	1	1	1	1	1	1	1	1	0	1	1	1	1	1	1	1	0	1	1	1	1	1	1	1	0	1	1	1	0.6	0.6	0.6	311.64	2843	2843	0.0015576	1.8307	By matching	By MS/MS	By matching	By matching		By matching
P25098	P25098	3	3	1	Beta-adrenergic receptor kinase 1	ADRBK1	sp|P25098|ARBK1_HUMAN Beta-adrenergic receptor kinase 1 OS=Homo sapiens OX=9606 GN=GRK2 PE=1 SV=2	1	3	3	1	2	1	1	3	3	3	3	1	2	1	1	3	3	3	3	1	1	1	0	1	1	1	1	1	4.1	4.1	1	79.573	689	689	0.00024085	2.681	By matching	By matching	By MS/MS	By MS/MS	By MS/MS	By matching
P25205	P25205	45	45	45	DNA replication licensing factor MCM3	MCM3	sp|P25205|MCM3_HUMAN DNA replication licensing factor MCM3 OS=Homo sapiens OX=9606 GN=MCM3 PE=1 SV=3	1	45	45	45	37	32	32	35	39	39	42	36	37	32	32	35	39	39	42	36	37	32	32	35	39	39	42	36	56.7	56.7	56.7	90.98	808	808	0	284.17	By MS/MS	By MS/MS	By MS/MS	By MS/MS	By MS/MS	By MS/MS
P25208	P25208	1	1	1	Nuclear transcription factor Y subunit beta	NFYB	sp|P25208|NFYB_HUMAN Nuclear transcription factor Y subunit beta OS=Homo sapiens OX=9606 GN=NFYB PE=1 SV=2	1	1	1	1	0	1	0	0	1	0	1	1	0	1	0	0	1	0	1	1	0	1	0	0	1	0	1	1	8.2	8.2	8.2	22.831	207	207	0.00023674	2.4674		By matching			By matching
P25325	P25325	13	13	13	3-mercaptopyruvate sulfurtransferase	MPST	sp|P25325|THTM_HUMAN 3-mercaptopyruvate sulfurtransferase OS=Homo sapiens OX=9606 GN=MPST PE=1 SV=3	1	13	13	13	10	8	10	10	11	10	11	11	10	8	10	10	11	10	11	11	10	8	10	10	11	10	11	11	58.6	58.6	58.6	33.178	297	297	0	52.616	By MS/MS	By MS/MS	By MS/MS	By MS/MS	By MS/MS	By MS/MS
P25398	P25398	12	12	12	40S ribosomal protein S12	RPS12	sp|P25398|RS12_HUMAN Small ribosomal subunit protein eS12 OS=Homo sapiens OX=9606 GN=RPS12 PE=1 SV=3	1	12	12	12	10	11	8	7	10	8	8	10	10	11	8	7	10	8	8	10	10	11	8	7	10	8	8	10	79.5	79.5	79.5	14.515	132	132	0	132.04	By MS/MS	By MS/MS	By MS/MS	By MS/MS	By MS/MS	By MS/MS
P25440	P25440	16	16	12	Bromodomain-containing protein 2	BRD2	sp|P25440|BRD2_HUMAN Bromodomain-containing protein 2 OS=Homo sapiens OX=9606 GN=BRD2 PE=1 SV=2	1	16	16	12	13	13	13	14	14	14	14	12	13	13	13	14	14	14	14	12	10	10	10	11	11	11	10	9	26.5	26.5	22.5	88.06	801	801	0	63.848	By MS/MS	By MS/MS	By MS/MS	By MS/MS	By MS/MS	By MS/MS
P25445	P25445	1	1	1	Tumor necrosis factor receptor superfamily member 6	FAS	sp|P25445|TNR6_HUMAN Tumor necrosis factor receptor superfamily member 6 OS=Homo sapiens OX=9606 GN=FAS PE=1 SV=1	1	1	1	1	0	0	0	1	0	1	1	0	0	0	0	1	0	1	1	0	0	0	0	1	0	1	1	0	4.8	4.8	4.8	37.732	335	335	0	3.8489				By matching		By matching
P25490	P25490	2	2	2	Transcriptional repressor protein YY1	YY1	sp|P25490|TYY1_HUMAN Transcriptional repressor protein YY1 OS=Homo sapiens OX=9606 GN=YY1 PE=1 SV=2	1	2	2	2	2	1	2	2	1	1	2	2	2	1	2	2	1	1	2	2	2	1	2	2	1	1	2	2	9.2	9.2	9.2	44.712	414	414	0	10.304	By MS/MS	By MS/MS	By MS/MS	By matching	By MS/MS	By MS/MS
P25685	P25685	19	19	18	DnaJ homolog subfamily B member 1	DNAJB1	sp|P25685|DNJB1_HUMAN DnaJ homolog subfamily B member 1 OS=Homo sapiens OX=9606 GN=DNAJB1 PE=1 SV=4	1	19	19	18	15	15	14	17	16	17	18	18	15	15	14	17	16	17	18	18	14	14	13	16	15	16	17	17	45.3	45.3	45.3	38.044	340	340	0	51.569	By MS/MS	By MS/MS	By MS/MS	By MS/MS	By MS/MS	By MS/MS
P25686	P25686	1	1	1	DnaJ homolog subfamily B member 2	DNAJB2	sp|P25686|DNJB2_HUMAN DnaJ homolog subfamily B member 2 OS=Homo sapiens OX=9606 GN=DNAJB2 PE=1 SV=3	1	1	1	1	0	0	0	0	0	1	0	0	0	0	0	0	0	1	0	0	0	0	0	0	0	1	0	0	3.7	3.7	3.7	35.58	324	324	0.0092365	0.94812						By MS/MS
P25705	P25705	45	45	45	ATP synthase subunit alpha, mitochondrial	ATP5A1	sp|P25705|ATPA_HUMAN ATP synthase subunit alpha, mitochondrial OS=Homo sapiens OX=9606 GN=ATP5F1A PE=1 SV=1	1	45	45	45	42	37	39	37	41	33	33	37	42	37	39	37	41	33	33	37	42	37	39	37	41	33	33	37	69.8	69.8	69.8	59.75	553	553	0	270.89	By MS/MS	By MS/MS	By MS/MS	By MS/MS	By MS/MS	By MS/MS
P25786	P25786	21	21	21	Proteasome subunit alpha type-1	PSMA1	sp|P25786|PSA1_HUMAN Proteasome subunit alpha type-1 OS=Homo sapiens OX=9606 GN=PSMA1 PE=1 SV=1	1	21	21	21	18	19	18	17	17	17	18	18	18	19	18	17	17	17	18	18	18	19	18	17	17	17	18	18	62.7	62.7	62.7	29.555	263	263	0	160.48	By MS/MS	By MS/MS	By MS/MS	By MS/MS	By MS/MS	By MS/MS
P25787	P25787	16	16	16	Proteasome subunit alpha type-2	PSMA2	sp|P25787|PSA2_HUMAN Proteasome subunit alpha type-2 OS=Homo sapiens OX=9606 GN=PSMA2 PE=1 SV=2	1	16	16	16	13	13	13	10	14	9	12	12	13	13	13	10	14	9	12	12	13	13	13	10	14	9	12	12	65.8	65.8	65.8	25.898	234	234	0	67.481	By MS/MS	By MS/MS	By MS/MS	By MS/MS	By MS/MS	By MS/MS
P25788	P25788	14	14	14	Proteasome subunit alpha type-3	PSMA3	sp|P25788|PSA3_HUMAN Proteasome subunit alpha type-3 OS=Homo sapiens OX=9606 GN=PSMA3 PE=1 SV=2	1	14	14	14	12	12	12	11	12	13	13	13	12	12	12	11	12	13	13	13	12	12	12	11	12	13	13	13	52.2	52.2	52.2	28.433	255	255	0	56.449	By MS/MS	By MS/MS	By MS/MS	By MS/MS	By MS/MS	By MS/MS
P25789	P25789	12	12	12	Proteasome subunit alpha type-4	PSMA4	sp|P25789|PSA4_HUMAN Proteasome subunit alpha type-4 OS=Homo sapiens OX=9606 GN=PSMA4 PE=1 SV=1	1	12	12	12	9	10	10	8	11	10	10	9	9	10	10	8	11	10	10	9	9	10	10	8	11	10	10	9	47.1	47.1	47.1	29.483	261	261	0	44.57	By MS/MS	By MS/MS	By MS/MS	By MS/MS	By MS/MS	By MS/MS
P26038	P26038	42	42	27	Moesin	MSN	sp|P26038|MOES_HUMAN Moesin OS=Homo sapiens OX=9606 GN=MSN PE=1 SV=3	1	42	42	27	36	37	36	34	38	37	38	40	36	37	36	34	38	37	38	40	22	24	23	23	23	23	24	25	56	56	37.4	67.819	577	577	0	307.41	By MS/MS	By MS/MS	By MS/MS	By MS/MS	By MS/MS	By MS/MS
P26196	P26196	16	16	16	Probable ATP-dependent RNA helicase DDX6	DDX6	sp|P26196|DDX6_HUMAN Probable ATP-dependent RNA helicase DDX6 OS=Homo sapiens OX=9606 GN=DDX6 PE=1 SV=2	1	16	16	16	11	11	11	11	13	14	14	11	11	11	11	11	13	14	14	11	11	11	11	11	13	14	14	11	40	40	40	54.416	483	483	0	89.68	By MS/MS	By MS/MS	By MS/MS	By MS/MS	By MS/MS	By MS/MS
P26232	P26232	3	1	1	Catenin alpha-2	CTNNA2	sp|P26232|CTNA2_HUMAN Catenin alpha-2 OS=Homo sapiens OX=9606 GN=CTNNA2 PE=1 SV=5	1	3	1	1	3	1	2	2	3	2	2	3	1	0	0	0	1	0	0	1	1	0	0	0	1	0	0	1	4.6	1.9	1.9	105.31	953	953	0	4.9881	By MS/MS	By matching	By matching	By matching	By MS/MS	By matching
P26358	P26358	48	48	48	DNA (cytosine-5)-methyltransferase 1	DNMT1	sp|P26358|DNMT1_HUMAN DNA (cytosine-5)-methyltransferase 1 OS=Homo sapiens OX=9606 GN=DNMT1 PE=1 SV=2	1	48	48	48	39	39	37	41	45	40	42	37	39	39	37	41	45	40	42	37	39	39	37	41	45	40	42	37	29.5	29.5	29.5	183.16	1616	1616	0	160.84	By MS/MS	By MS/MS	By MS/MS	By MS/MS	By MS/MS	By MS/MS
P26367	P26367	1	1	1	Paired box protein Pax-6	PAX6	sp|P26367|PAX6_HUMAN Paired box protein Pax-6 OS=Homo sapiens OX=9606 GN=PAX6 PE=1 SV=2	1	1	1	1	1	0	1	0	1	1	1	0	1	0	1	0	1	1	1	0	1	0	1	0	1	1	1	0	2.6	2.6	2.6	46.683	422	422	0.004469	1.3117	By matching		By matching		By MS/MS	By matching
P26368	P26368	17	17	17	Splicing factor U2AF 65 kDa subunit	U2AF2	sp|P26368|U2AF2_HUMAN Splicing factor U2AF 65 kDa subunit OS=Homo sapiens OX=9606 GN=U2AF2 PE=1 SV=4	1	17	17	17	13	14	13	11	14	13	14	13	13	14	13	11	14	13	14	13	13	14	13	11	14	13	14	13	40.8	40.8	40.8	53.5	475	475	0	132.04	By MS/MS	By MS/MS	By MS/MS	By MS/MS	By MS/MS	By MS/MS
P26373	P26373	24	24	24	60S ribosomal protein L13	RPL13	sp|P26373|RL13_HUMAN Large ribosomal subunit protein eL13 OS=Homo sapiens OX=9606 GN=RPL13 PE=1 SV=4	1	24	24	24	22	20	19	17	18	19	22	22	22	20	19	17	18	19	22	22	22	20	19	17	18	19	22	22	67.3	67.3	67.3	24.261	211	211	0	145.02	By MS/MS	By MS/MS	By MS/MS	By MS/MS	By MS/MS	By MS/MS
P26440	P26440	8	8	8	Isovaleryl-CoA dehydrogenase, mitochondrial	IVD	sp|P26440|IVD_HUMAN Isovaleryl-CoA dehydrogenase, mitochondrial OS=Homo sapiens OX=9606 GN=IVD PE=1 SV=2	1	8	8	8	4	5	4	5	6	8	5	5	4	5	4	5	6	8	5	5	4	5	4	5	6	8	5	5	20.9	20.9	20.9	46.65	426	426	0	7.1798	By MS/MS	By MS/MS	By MS/MS	By MS/MS	By MS/MS	By MS/MS
P26583	P26583	19	16	16	High mobility group protein B2	HMGB2	sp|P26583|HMGB2_HUMAN High mobility group protein B2 OS=Homo sapiens OX=9606 GN=HMGB2 PE=1 SV=2	1	19	16	16	15	16	16	16	17	17	18	18	12	13	13	13	14	14	15	15	12	13	13	13	14	14	15	15	48.3	40.7	40.7	24.033	209	209	0	63.319	By MS/MS	By MS/MS	By MS/MS	By MS/MS	By MS/MS	By MS/MS
P26599	P26599	25	25	22	Polypyrimidine tract-binding protein 1	PTBP1	sp|P26599|PTBP1_HUMAN Polypyrimidine tract-binding protein 1 OS=Homo sapiens OX=9606 GN=PTBP1 PE=1 SV=2	1	25	25	22	23	20	19	20	23	19	23	23	23	20	19	20	23	19	23	23	20	18	18	18	20	16	20	20	56.7	56.7	54	59.632	557	557	0	323.31	By MS/MS	By MS/MS	By MS/MS	By MS/MS	By MS/MS	By MS/MS
P26639	P26639	33	33	33	Threonine--tRNA ligase, cytoplasmic	TARS	sp|P26639|SYTC_HUMAN Threonine--tRNA ligase 1, cytoplasmic OS=Homo sapiens OX=9606 GN=TARS1 PE=1 SV=3	1	33	33	33	25	26	26	25	29	27	26	26	25	26	26	25	29	27	26	26	25	26	26	25	29	27	26	26	46.3	46.3	46.3	83.434	723	723	0	156.06	By MS/MS	By MS/MS	By MS/MS	By MS/MS	By MS/MS	By MS/MS
P26640	P26640	35	35	35	Valine--tRNA ligase	VARS	sp|P26640|SYVC_HUMAN Valine--tRNA ligase OS=Homo sapiens OX=9606 GN=VARS1 PE=1 SV=4	1	35	35	35	26	24	27	26	29	29	29	28	26	24	27	26	29	29	29	28	26	24	27	26	29	29	29	28	33.2	33.2	33.2	140.47	1264	1264	0	127.08	By MS/MS	By MS/MS	By MS/MS	By MS/MS	By MS/MS	By MS/MS
P26641	P26641	26	26	26	Elongation factor 1-gamma	EEF1G	sp|P26641|EF1G_HUMAN Elongation factor 1-gamma OS=Homo sapiens OX=9606 GN=EEF1G PE=1 SV=3	1	26	26	26	22	17	19	17	22	23	23	19	22	17	19	17	22	23	23	19	22	17	19	17	22	23	23	19	43	43	43	50.118	437	437	0	187.07	By MS/MS	By MS/MS	By MS/MS	By MS/MS	By MS/MS	By MS/MS
P26885	P26885	2	2	2	Peptidyl-prolyl cis-trans isomerase FKBP2	FKBP2	sp|P26885|FKBP2_HUMAN Peptidyl-prolyl cis-trans isomerase FKBP2 OS=Homo sapiens OX=9606 GN=FKBP2 PE=1 SV=2	1	2	2	2	1	1	1	1	2	2	2	1	1	1	1	1	2	2	2	1	1	1	1	1	2	2	2	1	18.3	18.3	18.3	15.649	142	142	0	4.0749	By matching	By MS/MS	By matching	By matching	By MS/MS	By MS/MS
P27105	P27105	4	4	4	Erythrocyte band 7 integral membrane protein	STOM	sp|P27105|STOM_HUMAN Stomatin OS=Homo sapiens OX=9606 GN=STOM PE=1 SV=3	1	4	4	4	3	3	3	3	2	2	1	2	3	3	3	3	2	2	1	2	3	3	3	3	2	2	1	2	18.4	18.4	18.4	31.73	288	288	0	8.4894	By MS/MS	By MS/MS	By MS/MS	By matching	By matching	By MS/MS
P27144	P27144	11	11	11	Adenylate kinase 4, mitochondrial	AK4	sp|P27144|KAD4_HUMAN Adenylate kinase 4, mitochondrial OS=Homo sapiens OX=9606 GN=AK4 PE=1 SV=1	1	11	11	11	10	10	10	10	9	8	8	10	10	10	10	10	9	8	8	10	10	10	10	10	9	8	8	10	61.9	61.9	61.9	25.268	223	223	0	58.822	By MS/MS	By MS/MS	By MS/MS	By MS/MS	By MS/MS	By MS/MS
P27348	P27348	17	13	13	14-3-3 protein theta	YWHAQ	sp|P27348|1433T_HUMAN 14-3-3 protein theta OS=Homo sapiens OX=9606 GN=YWHAQ PE=1 SV=1	1	17	13	13	14	13	12	14	13	14	16	15	11	10	9	11	10	10	12	12	11	10	9	11	10	10	12	12	59.6	49	49	27.764	245	245	0	163.04	By MS/MS	By MS/MS	By MS/MS	By MS/MS	By MS/MS	By MS/MS
P27361	P27361	5	3	3	Mitogen-activated protein kinase 3	MAPK3	sp|P27361|MK03_HUMAN Mitogen-activated protein kinase 3 OS=Homo sapiens OX=9606 GN=MAPK3 PE=1 SV=4	1	5	3	3	4	4	4	3	5	5	5	5	3	3	3	2	3	3	3	3	3	3	3	2	3	3	3	3	16.1	10.6	10.6	43.135	379	379	0	6.5928	By MS/MS	By MS/MS	By MS/MS	By MS/MS	By MS/MS	By MS/MS
P27448;Q9P0L2	P27448	8;1	8;1	7;0	MAP/microtubule affinity-regulating kinase 3	MARK3	sp|P27448|MARK3_HUMAN MAP/microtubule affinity-regulating kinase 3 OS=Homo sapiens OX=9606 GN=MARK3 PE=1 SV=5	2	8	8	7	4	3	4	4	7	5	5	3	4	3	4	4	7	5	5	3	4	3	4	4	6	4	4	2	15.5	15.5	14.6	84.428	753	753;795	0	12.111	By MS/MS	By MS/MS	By MS/MS	By MS/MS	By MS/MS	By MS/MS
P27540	P27540	4	4	4	Aryl hydrocarbon receptor nuclear translocator	ARNT	sp|P27540|ARNT_HUMAN Aryl hydrocarbon receptor nuclear translocator OS=Homo sapiens OX=9606 GN=ARNT PE=1 SV=1	1	4	4	4	2	0	0	1	1	2	3	0	2	0	0	1	1	2	3	0	2	0	0	1	1	2	3	0	13.1	13.1	13.1	86.636	789	789	0.00023964	2.6288	By matching			By matching	By MS/MS	By MS/MS
P27635;Q96L21	P27635	18;8	18;8	18;8	60S ribosomal protein L10	RPL10	sp|P27635|RL10_HUMAN Large ribosomal subunit protein uL16 OS=Homo sapiens OX=9606 GN=RPL10 PE=1 SV=5	2	18	18	18	17	17	17	15	16	15	14	15	17	17	17	15	16	15	14	15	17	17	17	15	16	15	14	15	65.9	65.9	65.9	24.577	214	214;214	0	100.5	By MS/MS	By MS/MS	By MS/MS	By MS/MS	By MS/MS	By MS/MS
P27694	P27694	28	28	28	Replication protein A 70 kDa DNA-binding subunit;Replication protein A 70 kDa DNA-binding subunit, N-terminally processed	RPA1	sp|P27694|RFA1_HUMAN Replication protein A 70 kDa DNA-binding subunit OS=Homo sapiens OX=9606 GN=RPA1 PE=1 SV=2	1	28	28	28	22	17	15	21	25	25	23	23	22	17	15	21	25	25	23	23	22	17	15	21	25	25	23	23	52.8	52.8	52.8	68.137	616	616	0	323.31	By MS/MS	By MS/MS	By MS/MS	By MS/MS	By MS/MS	By MS/MS
P27695	P27695	20	20	20	DNA-(apurinic or apyrimidinic site) lyase;DNA-(apurinic or apyrimidinic site) lyase, mitochondrial	APEX1	sp|P27695|APEX1_HUMAN DNA repair nuclease/redox regulator APEX1 OS=Homo sapiens OX=9606 GN=APEX1 PE=1 SV=2	1	20	20	20	14	15	12	11	18	17	15	15	14	15	12	11	18	17	15	15	14	15	12	11	18	17	15	15	70.4	70.4	70.4	35.554	318	318	0	153.32	By MS/MS	By MS/MS	By MS/MS	By MS/MS	By MS/MS	By MS/MS
P27707	P27707	2	2	2	Deoxycytidine kinase	DCK	sp|P27707|DCK_HUMAN Deoxycytidine kinase OS=Homo sapiens OX=9606 GN=DCK PE=1 SV=1	1	2	2	2	1	1	1	1	2	2	2	1	1	1	1	1	2	2	2	1	1	1	1	1	2	2	2	1	10.8	10.8	10.8	30.518	260	260	0	4.735	By MS/MS	By MS/MS	By MS/MS	By MS/MS	By MS/MS	By MS/MS
P27708	P27708	41	41	40	CAD protein;Glutamine-dependent carbamoyl-phosphate synthase;Aspartate carbamoyltransferase;Dihydroorotase	CAD	sp|P27708|PYR1_HUMAN Multifunctional protein CAD OS=Homo sapiens OX=9606 GN=CAD PE=1 SV=3	1	41	41	40	29	24	23	26	33	33	34	28	29	24	23	26	33	33	34	28	28	23	22	25	32	32	33	28	24.6	24.6	24.3	242.98	2225	2225	0	207.14	By MS/MS	By MS/MS	By MS/MS	By MS/MS	By MS/MS	By MS/MS
P27797	P27797	20	20	20	Calreticulin	CALR	sp|P27797|CALR_HUMAN Calreticulin OS=Homo sapiens OX=9606 GN=CALR PE=1 SV=1	1	20	20	20	15	12	14	9	18	13	16	12	15	12	14	9	18	13	16	12	15	12	14	9	18	13	16	12	58.5	58.5	58.5	48.141	417	417	0	211.37	By MS/MS	By MS/MS	By MS/MS	By MS/MS	By MS/MS	By MS/MS
P27816	P27816	50	50	50	Microtubule-associated protein 4	MAP4	sp|P27816|MAP4_HUMAN Microtubule-associated protein 4 OS=Homo sapiens OX=9606 GN=MAP4 PE=1 SV=3	1	50	50	50	43	39	39	38	41	40	39	42	43	39	39	38	41	40	39	42	43	39	39	38	41	40	39	42	54.9	54.9	54.9	121	1152	1152	0	238.37	By MS/MS	By MS/MS	By MS/MS	By MS/MS	By MS/MS	By MS/MS
P27824	P27824	17	17	17	Calnexin	CANX	sp|P27824|CALX_HUMAN Calnexin OS=Homo sapiens OX=9606 GN=CANX PE=1 SV=2	1	17	17	17	12	13	10	12	15	15	16	15	12	13	10	12	15	15	16	15	12	13	10	12	15	15	16	15	35.6	35.6	35.6	67.567	592	592	0	305.89	By MS/MS	By MS/MS	By MS/MS	By MS/MS	By MS/MS	By MS/MS
P28066	P28066	10	10	10	Proteasome subunit alpha type-5	PSMA5	sp|P28066|PSA5_HUMAN Proteasome subunit alpha type-5 OS=Homo sapiens OX=9606 GN=PSMA5 PE=1 SV=3	1	10	10	10	10	10	10	9	10	9	9	9	10	10	10	9	10	9	9	9	10	10	10	9	10	9	9	9	49	49	49	26.411	241	241	0	150.87	By MS/MS	By MS/MS	By MS/MS	By MS/MS	By MS/MS	By MS/MS
P28070	P28070	11	11	11	Proteasome subunit beta type-4	PSMB4	sp|P28070|PSB4_HUMAN Proteasome subunit beta type-4 OS=Homo sapiens OX=9606 GN=PSMB4 PE=1 SV=4	1	11	11	11	7	7	8	8	9	9	10	8	7	7	8	8	9	9	10	8	7	7	8	8	9	9	10	8	45.8	45.8	45.8	29.204	264	264	0	55.754	By MS/MS	By MS/MS	By MS/MS	By MS/MS	By MS/MS	By MS/MS
P28072	P28072	10	10	10	Proteasome subunit beta type-6	PSMB6	sp|P28072|PSB6_HUMAN Proteasome subunit beta type-6 OS=Homo sapiens OX=9606 GN=PSMB6 PE=1 SV=4	1	10	10	10	9	8	9	10	4	4	5	8	9	8	9	10	4	4	5	8	9	8	9	10	4	4	5	8	34.3	34.3	34.3	25.357	239	239	0	28.536	By MS/MS	By MS/MS	By MS/MS	By MS/MS	By MS/MS	By MS/MS
P28074	P28074	18	18	18	Proteasome subunit beta type-5	PSMB5	sp|P28074|PSB5_HUMAN Proteasome subunit beta type-5 OS=Homo sapiens OX=9606 GN=PSMB5 PE=1 SV=3	1	18	18	18	13	12	12	15	17	16	17	15	13	12	12	15	17	16	17	15	13	12	12	15	17	16	17	15	64.6	64.6	64.6	28.48	263	263	0	122.88	By MS/MS	By MS/MS	By MS/MS	By MS/MS	By MS/MS	By MS/MS
P28161;Q03013;P09488;P46439	P28161	11;3;3;2	11;3;3;2	10;3;3;1	Glutathione S-transferase Mu 2	GSTM2	sp|P28161|GSTM2_HUMAN Glutathione S-transferase Mu 2 OS=Homo sapiens OX=9606 GN=GSTM2 PE=1 SV=2	4	11	11	10	7	9	8	8	9	9	10	8	7	9	8	8	9	9	10	8	7	8	7	7	9	8	9	7	62.4	62.4	58.3	25.744	218	218;218;218;218	0	33.207	By MS/MS	By MS/MS	By MS/MS	By MS/MS	By MS/MS	By MS/MS
P28288	P28288	11	11	11	ATP-binding cassette sub-family D member 3	ABCD3	sp|P28288|ABCD3_HUMAN ATP-binding cassette sub-family D member 3 OS=Homo sapiens OX=9606 GN=ABCD3 PE=1 SV=1	1	11	11	11	5	5	4	7	10	10	9	7	5	5	4	7	10	10	9	7	5	5	4	7	10	10	9	7	21.7	21.7	21.7	75.475	659	659	0	20.895	By matching	By matching	By matching	By matching	By MS/MS	By MS/MS
P28289	P28289	5	5	5	Tropomodulin-1	TMOD1	sp|P28289|TMOD1_HUMAN Tropomodulin-1 OS=Homo sapiens OX=9606 GN=TMOD1 PE=1 SV=1	1	5	5	5	3	4	4	4	3	2	2	3	3	4	4	4	3	2	2	3	3	4	4	4	3	2	2	3	23.7	23.7	23.7	40.569	359	359	0	8.2172	By MS/MS	By MS/MS	By MS/MS	By MS/MS	By MS/MS	By matching
P28331	P28331	27	27	27	NADH-ubiquinone oxidoreductase 75 kDa subunit, mitochondrial	NDUFS1	sp|P28331|NDUS1_HUMAN NADH-ubiquinone oxidoreductase 75 kDa subunit, mitochondrial OS=Homo sapiens OX=9606 GN=NDUFS1 PE=1 SV=3	1	27	27	27	19	15	17	15	23	22	20	20	19	15	17	15	23	22	20	20	19	15	17	15	23	22	20	20	53.9	53.9	53.9	79.467	727	727	0	85.953	By MS/MS	By MS/MS	By MS/MS	By MS/MS	By MS/MS	By MS/MS
P28340	P28340	15	15	15	DNA polymerase delta catalytic subunit	POLD1	sp|P28340|DPOD1_HUMAN DNA polymerase delta catalytic subunit OS=Homo sapiens OX=9606 GN=POLD1 PE=1 SV=2	1	15	15	15	9	10	7	12	11	14	13	13	9	10	7	12	11	14	13	13	9	10	7	12	11	14	13	13	17.1	17.1	17.1	123.63	1107	1107	0	21.849	By MS/MS	By MS/MS	By MS/MS	By MS/MS	By MS/MS	By MS/MS
P28347;Q15561;Q99594;Q15562	P28347;Q15561;Q99594;Q15562	1;1;1;1	1;1;1;1	1;1;1;1	Transcriptional enhancer factor TEF-1;Transcriptional enhancer factor TEF-3;Transcriptional enhancer factor TEF-5;Transcriptional enhancer factor TEF-4	TEAD1;TEAD4;TEAD3;TEAD2	sp|P28347|TEAD1_HUMAN Transcriptional enhancer factor TEF-1 OS=Homo sapiens OX=9606 GN=TEAD1 PE=1 SV=2;sp|Q15561|TEAD4_HUMAN Transcriptional enhancer factor TEF-3 OS=Homo sapiens OX=9606 GN=TEAD4 PE=1 SV=3;sp|Q99594|TEAD3_HUMAN Transcriptional enhancer fac	4	1	1	1	1	1	0	1	0	1	1	0	1	1	0	1	0	1	1	0	1	1	0	1	0	1	1	0	2.8	2.8	2.8	47.945	426	426;434;435;447	0.0052411	1.1317	By matching	By MS/MS		By matching		By matching
P28370	P28370	17	3	3	Probable global transcription activator SNF2L1	SMARCA1	sp|P28370|SMCA1_HUMAN Probable global transcription activator SNF2L1 OS=Homo sapiens OX=9606 GN=SMARCA1 PE=1 SV=2	1	17	3	3	13	11	10	12	12	14	12	12	1	1	1	1	2	2	2	1	1	1	1	1	2	2	2	1	15.6	2.7	2.7	122.6	1054	1054	0.00046404	2.2774	By matching	By matching	By MS/MS	By MS/MS	By matching	By MS/MS
P28482	P28482	12	12	10	Mitogen-activated protein kinase 1	MAPK1	sp|P28482|MK01_HUMAN Mitogen-activated protein kinase 1 OS=Homo sapiens OX=9606 GN=MAPK1 PE=1 SV=3	1	12	12	10	10	8	8	7	11	10	11	8	10	8	8	7	11	10	11	8	9	7	7	6	9	8	9	6	33.3	33.3	27.5	41.389	360	360	0	23.089	By MS/MS	By MS/MS	By MS/MS	By MS/MS	By MS/MS	By MS/MS
P28676	P28676	4	4	4	Grancalcin	GCA	sp|P28676|GRAN_HUMAN Grancalcin OS=Homo sapiens OX=9606 GN=GCA PE=1 SV=2	1	4	4	4	4	4	4	4	4	4	3	4	4	4	4	4	4	4	3	4	4	4	4	4	4	4	3	4	14.3	14.3	14.3	24.01	217	217	0	4.8458	By MS/MS	By matching	By MS/MS	By MS/MS	By MS/MS	By MS/MS
P28749	P28749	2	2	2	Retinoblastoma-like protein 1	RBL1	sp|P28749|RBL1_HUMAN Retinoblastoma-like protein 1 OS=Homo sapiens OX=9606 GN=RBL1 PE=1 SV=3	1	2	2	2	1	1	1	1	2	1	1	0	1	1	1	1	2	1	1	0	1	1	1	1	2	1	1	0	4.8	4.8	4.8	120.85	1068	1068	0.0064624	1.0813	By MS/MS	By matching	By matching	By matching	By MS/MS	By matching
P28799	P28799	2	2	2	Granulins;Acrogranin;Paragranulin;Granulin-1;Granulin-2;Granulin-3;Granulin-4;Granulin-5;Granulin-6;Granulin-7	GRN	sp|P28799|GRN_HUMAN Progranulin OS=Homo sapiens OX=9606 GN=GRN PE=1 SV=2	1	2	2	2	1	1	1	2	1	1	1	1	1	1	1	2	1	1	1	1	1	1	1	2	1	1	1	1	4.6	4.6	4.6	63.544	593	593	0	4.145	By matching	By MS/MS	By matching	By MS/MS	By MS/MS	By matching
P28838	P28838	19	19	19	Cytosol aminopeptidase	LAP3	sp|P28838|AMPL_HUMAN Cytosol aminopeptidase OS=Homo sapiens OX=9606 GN=LAP3 PE=1 SV=3	1	19	19	19	17	12	14	14	16	14	13	12	17	12	14	14	16	14	13	12	17	12	14	14	16	14	13	12	49.5	49.5	49.5	56.166	519	519	0	49.732	By MS/MS	By MS/MS	By MS/MS	By MS/MS	By MS/MS	By MS/MS
P29083	P29083	3	3	3	General transcription factor IIE subunit 1	GTF2E1	sp|P29083|T2EA_HUMAN General transcription factor IIE subunit 1 OS=Homo sapiens OX=9606 GN=GTF2E1 PE=1 SV=2	1	3	3	3	2	2	2	1	2	2	2	1	2	2	2	1	2	2	2	1	2	2	2	1	2	2	2	1	10.3	10.3	10.3	49.452	439	439	0.00025189	3.2598	By MS/MS	By MS/MS	By matching	By matching	By matching	By MS/MS
P29084	P29084	4	4	4	Transcription initiation factor IIE subunit beta	GTF2E2	sp|P29084|T2EB_HUMAN Transcription initiation factor IIE subunit beta OS=Homo sapiens OX=9606 GN=GTF2E2 PE=1 SV=1	1	4	4	4	2	2	2	2	1	1	3	2	2	2	2	2	1	1	3	2	2	2	2	2	1	1	3	2	15.8	15.8	15.8	33.043	291	291	0	6.3661	By MS/MS	By MS/MS	By MS/MS	By MS/MS	By matching	By matching
P29144	P29144	10	10	10	Tripeptidyl-peptidase 2	TPP2	sp|P29144|TPP2_HUMAN Tripeptidyl-peptidase 2 OS=Homo sapiens OX=9606 GN=TPP2 PE=1 SV=4	1	10	10	10	6	6	5	6	7	9	7	6	6	6	5	6	7	9	7	6	6	6	5	6	7	9	7	6	13	13	13	138.35	1249	1249	0	24.476	By MS/MS	By matching	By MS/MS	By matching	By MS/MS	By MS/MS
P29218	P29218	9	9	9	Inositol monophosphatase 1	IMPA1	sp|P29218|IMPA1_HUMAN Inositol monophosphatase 1 OS=Homo sapiens OX=9606 GN=IMPA1 PE=1 SV=1	1	9	9	9	8	7	8	6	7	6	7	5	8	7	8	6	7	6	7	5	8	7	8	6	7	6	7	5	33.9	33.9	33.9	30.188	277	277	0	23.256	By MS/MS	By MS/MS	By MS/MS	By MS/MS	By MS/MS	By MS/MS
P29353	P29353	5	5	5	SHC-transforming protein 1	SHC1	sp|P29353|SHC1_HUMAN SHC-transforming protein 1 OS=Homo sapiens OX=9606 GN=SHC1 PE=1 SV=4	1	5	5	5	4	1	2	5	2	2	1	2	4	1	2	5	2	2	1	2	4	1	2	5	2	2	1	2	17.7	17.7	17.7	62.821	583	583	0.00024325	2.8027	By matching	By MS/MS	By matching	By MS/MS	By MS/MS	By MS/MS
P29372	P29372	5	5	5	DNA-3-methyladenine glycosylase	MPG	sp|P29372|3MG_HUMAN DNA-3-methyladenine glycosylase OS=Homo sapiens OX=9606 GN=MPG PE=1 SV=3	1	5	5	5	4	2	3	4	5	5	5	4	4	2	3	4	5	5	5	4	4	2	3	4	5	5	5	4	33.6	33.6	33.6	32.868	298	298	0	37.808	By matching	By MS/MS	By MS/MS	By MS/MS	By MS/MS	By MS/MS
P29373;P29762	P29373	6;1	6;1	6;1	Cellular retinoic acid-binding protein 2	CRABP2	sp|P29373|RABP2_HUMAN Cellular retinoic acid-binding protein 2 OS=Homo sapiens OX=9606 GN=CRABP2 PE=1 SV=2	2	6	6	6	6	6	4	5	6	5	4	5	6	6	4	5	6	5	4	5	6	6	4	5	6	5	4	5	49.3	49.3	49.3	15.693	138	138;137	0	24.894	By MS/MS	By MS/MS	By MS/MS	By MS/MS	By MS/MS	By MS/MS
P29401	P29401	38	38	38	Transketolase	TKT	sp|P29401|TKT_HUMAN Transketolase OS=Homo sapiens OX=9606 GN=TKT PE=1 SV=3	1	38	38	38	34	31	32	29	36	31	35	35	34	31	32	29	36	31	35	35	34	31	32	29	36	31	35	35	72.4	72.4	72.4	67.877	623	623	0	316.69	By MS/MS	By MS/MS	By MS/MS	By MS/MS	By MS/MS	By MS/MS
P29536	P29536	1	1	1	Leiomodin-1	LMOD1	sp|P29536|LMOD1_HUMAN Leiomodin-1 OS=Homo sapiens OX=9606 GN=LMOD1 PE=1 SV=3	1	1	1	1	0	0	0	0	0	1	1	0	0	0	0	0	0	1	1	0	0	0	0	0	0	1	1	0	4.2	4.2	4.2	67.029	600	600	0.0074457	1.0131						By matching
P29558;Q6XE24;Q15434	P29558;Q6XE24	3;2;1	3;2;1	3;2;1	RNA-binding motif, single-stranded-interacting protein 1;RNA-binding motif, single-stranded-interacting protein 3	RBMS1;RBMS3	sp|P29558|RBMS1_HUMAN RNA-binding motif, single-stranded-interacting protein 1 OS=Homo sapiens OX=9606 GN=RBMS1 PE=1 SV=3;sp|Q6XE24|RBMS3_HUMAN RNA-binding motif, single-stranded-interacting protein 3 OS=Homo sapiens OX=9606 GN=RBMS3 PE=1 SV=1	3	3	3	3	3	2	3	3	3	3	2	3	3	2	3	3	3	3	2	3	3	2	3	3	3	3	2	3	9.1	9.1	9.1	44.505	406	406;437;407	0	5.6732	By MS/MS	By MS/MS	By MS/MS	By MS/MS	By MS/MS	By MS/MS
P29590	P29590	6	6	6	Protein PML	PML	sp|P29590|PML_HUMAN Protein PML OS=Homo sapiens OX=9606 GN=PML PE=1 SV=3	1	6	6	6	5	4	6	5	3	5	5	5	5	4	6	5	3	5	5	5	5	4	6	5	3	5	5	5	7.7	7.7	7.7	97.55	882	882	0	7.7766	By MS/MS	By MS/MS	By MS/MS	By MS/MS	By MS/MS	By MS/MS
P29692	P29692	22	22	20	Elongation factor 1-delta	EEF1D	sp|P29692|EF1D_HUMAN Elongation factor 1-delta OS=Homo sapiens OX=9606 GN=EEF1D PE=1 SV=5	1	22	22	20	19	19	17	16	17	17	19	17	19	19	17	16	17	17	19	17	17	17	15	15	15	15	17	15	65.8	65.8	58.7	31.121	281	281	0	253.97	By MS/MS	By MS/MS	By MS/MS	By MS/MS	By MS/MS	By MS/MS
P29966	P29966	16	16	16	Myristoylated alanine-rich C-kinase substrate	MARCKS	sp|P29966|MARCS_HUMAN Myristoylated alanine-rich C-kinase substrate OS=Homo sapiens OX=9606 GN=MARCKS PE=1 SV=4	1	16	16	16	14	14	16	14	14	14	14	14	14	14	16	14	14	14	14	14	14	14	16	14	14	14	14	14	51.8	51.8	51.8	31.554	332	332	0	259.5	By MS/MS	By MS/MS	By MS/MS	By MS/MS	By MS/MS	By MS/MS
P30038	P30038	4	4	4	Delta-1-pyrroline-5-carboxylate dehydrogenase, mitochondrial	ALDH4A1	sp|P30038|AL4A1_HUMAN Delta-1-pyrroline-5-carboxylate dehydrogenase, mitochondrial OS=Homo sapiens OX=9606 GN=ALDH4A1 PE=1 SV=3	1	4	4	4	2	2	4	3	2	2	2	2	2	2	4	3	2	2	2	2	2	2	4	3	2	2	2	2	8.2	8.2	8.2	61.719	563	563	0	9.8583	By MS/MS	By MS/MS	By MS/MS	By MS/MS	By MS/MS	By MS/MS
P30040	P30040	12	12	12	Endoplasmic reticulum resident protein 29	ERP29	sp|P30040|ERP29_HUMAN Endoplasmic reticulum resident protein 29 OS=Homo sapiens OX=9606 GN=ERP29 PE=1 SV=4	1	12	12	12	10	11	10	8	11	10	11	10	10	11	10	8	11	10	11	10	10	11	10	8	11	10	11	10	42.1	42.1	42.1	28.993	261	261	0	84.803	By MS/MS	By MS/MS	By MS/MS	By MS/MS	By MS/MS	By MS/MS
P30041	P30041	23	23	23	Peroxiredoxin-6	PRDX6	sp|P30041|PRDX6_HUMAN Peroxiredoxin-6 OS=Homo sapiens OX=9606 GN=PRDX6 PE=1 SV=3	1	23	23	23	11	14	12	12	20	20	18	20	11	14	12	12	20	20	18	20	11	14	12	12	20	20	18	20	71.9	71.9	71.9	25.035	224	224	0	130.44	By MS/MS	By MS/MS	By MS/MS	By MS/MS	By MS/MS	By MS/MS
P30043	P30043	14	14	14	Flavin reductase (NADPH)	BLVRB	sp|P30043|BLVRB_HUMAN Flavin reductase (NADPH) OS=Homo sapiens OX=9606 GN=BLVRB PE=1 SV=3	1	14	14	14	11	11	10	12	13	11	11	10	11	11	10	12	13	11	11	10	11	11	10	12	13	11	11	10	87.4	87.4	87.4	22.119	206	206	0	117.35	By MS/MS	By MS/MS	By MS/MS	By MS/MS	By MS/MS	By MS/MS
P30044	P30044	11	11	11	Peroxiredoxin-5, mitochondrial	PRDX5	sp|P30044|PRDX5_HUMAN Peroxiredoxin-5, mitochondrial OS=Homo sapiens OX=9606 GN=PRDX5 PE=1 SV=4	1	11	11	11	10	9	9	9	10	8	10	10	10	9	9	9	10	8	10	10	10	9	9	9	10	8	10	10	56.5	56.5	56.5	22.086	214	214	0	37.115	By MS/MS	By MS/MS	By MS/MS	By MS/MS	By MS/MS	By MS/MS
P30046;A6NHG4	P30046;A6NHG4	8;5	8;5	8;5	D-dopachrome decarboxylase;D-dopachrome decarboxylase-like protein	DDT;DDTL	sp|P30046|DOPD_HUMAN D-dopachrome decarboxylase OS=Homo sapiens OX=9606 GN=DDT PE=1 SV=3;sp|A6NHG4|DDTL_HUMAN D-dopachrome decarboxylase-like protein OS=Homo sapiens OX=9606 GN=DDTL PE=2 SV=1	2	8	8	8	5	6	5	5	6	4	5	6	5	6	5	5	6	4	5	6	5	6	5	5	6	4	5	6	66.9	66.9	66.9	12.712	118	118;134	0	37.026	By MS/MS	By MS/MS	By MS/MS	By MS/MS	By MS/MS	By MS/MS
P30048	P30048	14	14	14	Thioredoxin-dependent peroxide reductase, mitochondrial	PRDX3	sp|P30048|PRDX3_HUMAN Thioredoxin-dependent peroxide reductase, mitochondrial OS=Homo sapiens OX=9606 GN=PRDX3 PE=1 SV=3	1	14	14	14	12	11	12	10	12	12	13	13	12	11	12	10	12	12	13	13	12	11	12	10	12	12	13	13	46.9	46.9	46.9	27.692	256	256	0	91.826	By MS/MS	By MS/MS	By MS/MS	By MS/MS	By MS/MS	By MS/MS
P30049	P30049	3	3	3	ATP synthase subunit delta, mitochondrial	ATP5D	sp|P30049|ATPD_HUMAN ATP synthase subunit delta, mitochondrial OS=Homo sapiens OX=9606 GN=ATP5F1D PE=1 SV=2	1	3	3	3	3	2	3	1	1	2	3	3	3	2	3	1	1	2	3	3	3	2	3	1	1	2	3	3	17.3	17.3	17.3	17.49	168	168	0	7.5321	By matching	By matching	By MS/MS	By matching	By matching	By MS/MS
P30050	P30050	8	8	8	60S ribosomal protein L12	RPL12	sp|P30050|RL12_HUMAN Large ribosomal subunit protein uL11 OS=Homo sapiens OX=9606 GN=RPL12 PE=1 SV=1	1	8	8	8	8	8	8	8	7	8	7	8	8	8	8	8	7	8	7	8	8	8	8	8	7	8	7	8	54.5	54.5	54.5	17.818	165	165	0	94.037	By MS/MS	By MS/MS	By MS/MS	By MS/MS	By MS/MS	By MS/MS
P30084	P30084	16	16	16	Enoyl-CoA hydratase, mitochondrial	ECHS1	sp|P30084|ECHM_HUMAN Enoyl-CoA hydratase, mitochondrial OS=Homo sapiens OX=9606 GN=ECHS1 PE=1 SV=4	1	16	16	16	13	13	12	10	13	12	14	15	13	13	12	10	13	12	14	15	13	13	12	10	13	12	14	15	53.1	53.1	53.1	31.387	290	290	0	154.93	By MS/MS	By MS/MS	By MS/MS	By MS/MS	By MS/MS	By MS/MS
P30085	P30085	10	10	10	UMP-CMP kinase	CMPK1	sp|P30085|KCY_HUMAN UMP-CMP kinase OS=Homo sapiens OX=9606 GN=CMPK1 PE=1 SV=3	1	10	10	10	7	6	6	7	9	8	7	8	7	6	6	7	9	8	7	8	7	6	6	7	9	8	7	8	55.1	55.1	55.1	22.222	196	196	0	41.836	By MS/MS	By MS/MS	By MS/MS	By MS/MS	By MS/MS	By MS/MS
P30086	P30086	15	15	15	Phosphatidylethanolamine-binding protein 1;Hippocampal cholinergic neurostimulating peptide	PEBP1	sp|P30086|PEBP1_HUMAN Phosphatidylethanolamine-binding protein 1 OS=Homo sapiens OX=9606 GN=PEBP1 PE=1 SV=3	1	15	15	15	11	8	7	7	14	14	14	12	11	8	7	7	14	14	14	12	11	8	7	7	14	14	14	12	85	85	85	21.057	187	187	0	144.27	By MS/MS	By MS/MS	By MS/MS	By MS/MS	By MS/MS	By MS/MS
P30101	P30101	40	40	40	Protein disulfide-isomerase A3	PDIA3	sp|P30101|PDIA3_HUMAN Protein disulfide-isomerase A3 OS=Homo sapiens OX=9606 GN=PDIA3 PE=1 SV=4	1	40	40	40	38	35	35	34	37	37	37	39	38	35	35	34	37	37	37	39	38	35	35	34	37	37	37	39	68.9	68.9	68.9	56.782	505	505	0	323.31	By MS/MS	By MS/MS	By MS/MS	By MS/MS	By MS/MS	By MS/MS
P30153	P30153	27	27	23	Serine/threonine-protein phosphatase 2A 65 kDa regulatory subunit A alpha isoform	PPP2R1A	sp|P30153|2AAA_HUMAN Serine/threonine-protein phosphatase 2A 65 kDa regulatory subunit A alpha isoform OS=Homo sapiens OX=9606 GN=PPP2R1A PE=1 SV=4	1	27	27	23	23	24	22	23	25	22	24	26	23	24	22	23	25	22	24	26	19	21	19	20	21	19	21	22	47.4	47.4	39.9	65.308	589	589	0	109.64	By MS/MS	By MS/MS	By MS/MS	By MS/MS	By MS/MS	By MS/MS
P30154	P30154	16	12	12	Serine/threonine-protein phosphatase 2A 65 kDa regulatory subunit A beta isoform	PPP2R1B	sp|P30154|2AAB_HUMAN Serine/threonine-protein phosphatase 2A 65 kDa regulatory subunit A beta isoform OS=Homo sapiens OX=9606 GN=PPP2R1B PE=1 SV=3	1	16	12	12	13	11	11	11	15	15	13	13	9	8	8	8	11	12	10	9	9	8	8	8	11	12	10	9	30.3	23	23	66.213	601	601	0	40.003	By MS/MS	By MS/MS	By MS/MS	By MS/MS	By MS/MS	By MS/MS
P30260	P30260	6	6	6	Cell division cycle protein 27 homolog	CDC27	sp|P30260|CDC27_HUMAN Cell division cycle protein 27 homolog OS=Homo sapiens OX=9606 GN=CDC27 PE=1 SV=2	1	6	6	6	5	4	5	5	5	6	4	5	5	4	5	5	5	6	4	5	5	4	5	5	5	6	4	5	13.2	13.2	13.2	91.866	824	824	0	14.63	By MS/MS	By MS/MS	By MS/MS	By MS/MS	By MS/MS	By MS/MS
P30405	P30405	7	7	6	Peptidyl-prolyl cis-trans isomerase F, mitochondrial	PPIF	sp|P30405|PPIF_HUMAN Peptidyl-prolyl cis-trans isomerase F, mitochondrial OS=Homo sapiens OX=9606 GN=PPIF PE=1 SV=1	1	7	7	6	7	5	6	6	5	5	6	7	7	5	6	6	5	5	6	7	6	5	6	6	4	4	5	6	46.9	46.9	43.5	22.04	207	207	0	125.21	By MS/MS	By MS/MS	By MS/MS	By MS/MS	By MS/MS	By MS/MS
P30414	P30414	2	2	2	NK-tumor recognition protein;Putative peptidyl-prolyl cis-trans isomerase	NKTR	sp|P30414|NKTR_HUMAN NK-tumor recognition protein OS=Homo sapiens OX=9606 GN=NKTR PE=1 SV=2	1	2	2	2	1	2	0	1	1	2	1	1	1	2	0	1	1	2	1	1	1	2	0	1	1	2	1	1	1.8	1.8	1.8	165.67	1462	1462	0.0040529	1.3397	By matching	By matching		By matching	By matching	By MS/MS
P30419;O60551	P30419	6;1	6;1	6;1	Glycylpeptide N-tetradecanoyltransferase 1	NMT1	sp|P30419|NMT1_HUMAN Glycylpeptide N-tetradecanoyltransferase 1 OS=Homo sapiens OX=9606 GN=NMT1 PE=1 SV=2	2	6	6	6	6	3	4	4	6	6	5	6	6	3	4	4	6	6	5	6	6	3	4	4	6	6	5	6	14.7	14.7	14.7	56.806	496	496;498	0	17.41	By MS/MS	By MS/MS	By MS/MS	By MS/MS	By MS/MS	By MS/MS
P30519	P30519	14	14	14	Heme oxygenase 2	HMOX2	sp|P30519|HMOX2_HUMAN Heme oxygenase 2 OS=Homo sapiens OX=9606 GN=HMOX2 PE=1 SV=2	1	14	14	14	9	9	10	9	11	11	10	11	9	9	10	9	11	11	10	11	9	9	10	9	11	11	10	11	50.3	50.3	50.3	36.032	316	316	0	53.858	By MS/MS	By MS/MS	By MS/MS	By MS/MS	By MS/MS	By MS/MS
P30520;Q8N142	P30520	16;1	16;1	16;1	Adenylosuccinate synthetase isozyme 2	ADSS	sp|P30520|PURA2_HUMAN Adenylosuccinate synthetase isozyme 2 OS=Homo sapiens OX=9606 GN=ADSS2 PE=1 SV=3	2	16	16	16	13	13	12	13	13	14	14	14	13	13	12	13	13	14	14	14	13	13	12	13	13	14	14	14	37.5	37.5	37.5	50.097	456	456;457	0	87.963	By MS/MS	By MS/MS	By MS/MS	By MS/MS	By MS/MS	By MS/MS
[truncated: 3,863 more rows]
[truncated: 48 more columns]

## Sheet: raw StringentdiGly.txt
Proteins	Positions within proteins	Leading proteins	Protein	Protein names	Gene names	Fasta headers	Localization prob	Score diff	PEP	Score	Delta score	Score for localization	Localization prob BI8626_1	Score diff BI8626_1	PEP BI8626_1	Score BI8626_1	Localization prob BI8626_2	Score diff BI8626_2	PEP BI8626_2	Score BI8626_2	Localization prob BI8626_3	Score diff BI8626_3	PEP BI8626_3	Score BI8626_3	Localization prob BI8626_4	Score diff BI8626_4	PEP BI8626_4	Score BI8626_4	Localization prob ctrl_1	Score diff ctrl_1	PEP ctrl_1	Score ctrl_1	Localization prob ctrl_2	Score diff ctrl_2	PEP ctrl_2	Score ctrl_2	Localization prob ctrl_3	Score diff ctrl_3	PEP ctrl_3	Score ctrl_3	Localization prob ctrl_4	Score diff ctrl_4	PEP ctrl_4	Score ctrl_4	Diagnostic peak	Number of Stringent GlyGly (K)	Amino acid	Sequence window	Modification window
[truncated: 3,115 more rows]
[truncated: 105 more columns]
