# Supplementary material for: Selective ubiquitination of drug-like small molecules by the ubiquitin ligase HUWE1
Source: Nat Commun. 2025 Sep 2;16:8182. doi: 10.1038/s41467-025-63442-x (PMC12405493; doi:10.1038/s41467-025-63442-x)
Supplement: Supplementary file 7 — Source Data [file 41467_2025_63442_MOESM7_ESM.xlsx]

## Sheet: Fig 1, SDS-PAGE
	Panel A								Panel B								Panel D
	800 nm channel (CW800)								800 nm channel (CW800)								800 nm channel (CW800)
	700 nm channel (Marker)								700 nm channel (Marker)								700 nm channel (Marker)
									Coomassie								Coomassie
								Marker: PageRuler™ Plus Prestained Protein Ladder, 10 to 250 kDa								Marker: PageRuler™ Plus Prestained Protein Ladder, 10 to 250 kDa
									800 nm channel (CW800), duplicate								800 nm channel (CW800), duplicate
									700 nm channel (Marker), duplicate								700 nm channel (Marker), duplicate
																	Coomassie
									Coomassie							Marker: PageRuler™ Plus Prestained Protein Ladder, 10 to 250 kDa
								Marker: PageRuler™ Plus Prestained Protein Ladder, 10 to 250 kDa
									800 nm channel (CW800), triplicate
																	800 nm channel (CW800), triplicate
									700 nm channel (Marker), triplicate
																	700 nm channel (Marker), triplicate
									Coomassie
								Marker: PageRuler™ Plus Prestained Protein Ladder, 10 to 250 kDa
																	Coomassie
																Marker: PageRuler™ Plus Prestained Protein Ladder, 10 to 250 kDa

## Sheet: Fig 1, data
	Panel C							Panel E
20 µM BI8622	40 µM BI8622	20 µM BI8626	40 µM BI8626				BI8626	1	2	3	4
1.0611	1.0611	1.01833	1.07739				0.39884	0.49711	0.97399	0.93931	0.91618
1.06589	0.89273	1.06721	0.93702				0.42802	0.59922	1.01556	1.16732	1.05837
1.06098	0.85632	1	0.92953				0.37633	0.53491	1.11243	1.00592	0.97041

## Sheet: Fig 2, SDS-PAGE
	Panel A								Panel B								Panel G								Panel H								Panel I
									Coomassie (-ATP) - same as A
	Coomassie (-ATP)
Marker: PageRuler™ Plus Prestained Protein Ladder, 10 to 250 kDa																	Coomassie								Coomassie								Coomassie
																Marker: PageRuler™ Plus Prestained Protein Ladder, 10 to 250 kDa								Marker: PageRuler™ Plus Prestained Protein Ladder, 10 to 250 kDa								Marker: PageRuler™ Plus Prestained Protein Ladder, 10 to 250 kDa
	Coomassie (+ATP)								Coomassie (+ATP)
Marker: PageRuler™ Plus Prestained Protein Ladder, 10 to 250 kDa								Marker: PageRuler™ Plus Prestained Protein Ladder, 10 to 250 kDa

## Sheet: Fig 2, data
A					B							G				H				I				J							K
+ ATP	+ ATP	- ATP	- ATP		+ ATP	+ ATP	+ ATP	- ATP	- ATP	- ATP		+ ATP	+ ATP	+ ATP		+ ATP	+ ATP	+ ATP		+ ATP	+ ATP	+ ATP		- E1	- E1	- E1	- E2	- E2	- E2		- E3	- E3	- E3	C4341A	C4341A	C4341A
V (ml)	A (280 nm)	V (ml)	A (280 nm)		V (ml)	A (280 nm)	A (340 nm)	V (ml)	A (280 nm)	A (340 nm)		V (ml)	A (280 nm)	A (340 nm)		V (ml)	A (280 nm)	A (340 nm)		V (ml)	A (280 nm)	A (340 nm)		V (ml)	A (280 nm)	A (340 nm)	V (ml)	A (280 nm)	A (340 nm)		V (ml)	A (280 nm)	A (340 nm)	V (ml)	A (280 nm)	A (340 nm)
-0.02323	0.002543	-0.02322	-0.05548		-0.02323	0.024572	0	-0.02322	-0.08406	0		-0.02322	-0.02256	0		-0.02325	-0.07821	0		-0.02017	-221.847	0		-0.02331	-0.03374	0	-0.02322	-0.00842	0		-0.02342	-0.08293	0	-0.02345	-0.01069	0
-0.02314	-0.08381	-0.02305	-0.16668		-0.02314	0.133613	0	-0.02305	-0.33208	0		-0.02314	0.446924	-0.00342		-0.02317	-0.26419	0		-0.01984	-221.846	0		-0.02323	-0.12092	0	-0.02314	0.034355	0		-0.02334	-0.2656	0	-0.02337	1.20381	-0.0021
-0.02306	-0.09708	-0.02288	-0.16874		-0.02306	0.146315	0	-0.02288	-0.36476	0		-0.02305	0.539313	-0.00342		-0.02309	-0.27299	0		-0.01951	-221.844	0		-0.02314	-0.12676	0	-0.02306	0.043677	0		-0.02325	-0.27252	0	-0.02328	1.39403	-0.0021
-0.02298	-0.10994	-0.02272	-0.17071		-0.02298	0.158966	0.00108	-0.02272	-0.39699	-0.04724		-0.02297	0.635104	-0.00908		-0.023	-0.28225	0		-0.01917	-221.841	0		-0.02306	-0.13259	-0.00669	-0.02297	0.052972	-0.0293		-0.02317	-0.27917	-0.03084	-0.0232	1.59185	-0.11864
-0.02289	-0.12281	-0.02255	-0.17268		-0.02289	0.172269	0.015836	-0.02255	-0.42938	-0.27735		-0.02289	0.731509	-0.30014		-0.02292	-0.29129	-0.0495		-0.01884	-221.839	-0.15235		-0.02298	-0.13864	-0.07371	-0.02289	0.062847	-0.21983		-0.02309	-0.28607	-0.28598	-0.02312	1.7896	-0.44896
-0.02281	-0.13568	-0.02238	-0.17465		-0.02281	0.185038	0.044003	-0.02238	-0.46215	-0.64173		-0.0228	0.823788	-0.70659		-0.02284	-0.30057	-0.12552		-0.01851	-221.835	-9.12965		-0.02289	-0.1447	-0.15815	-0.02281	0.072661	-0.61898		-0.023	-0.293	-0.75799	-0.02303	1.98799	-0.84044
-0.02273	-0.14857	-0.02222	-0.17668		-0.02273	0.198324	0.07356	-0.02222	-0.49474	-1.0058		-0.02272	0.914455	-1.10901		-0.02275	-0.30958	-0.20054		-0.01817	-221.831	-30.9725		-0.02281	-0.15053	-0.24065	-0.02272	0.081879	-1.01201		-0.02292	-0.29992	-1.22785	-0.02295	2.19427	-1.22988
-0.02264	-0.16146	-0.02205	-0.17872		-0.02264	0.21049	0.102302	-0.02205	-0.52695	-1.37193		-0.02264	1.00482	-1.51253		-0.02267	-0.31838	-0.27608		-0.01784	-221.827	-52.4266		-0.02273	-0.15635	-0.32432	-0.02264	0.091391	-1.40757		-0.02284	-0.30683	-1.69544	-0.02287	2.38245	-1.61935
-0.02256	-0.17437	-0.02188	-0.18068		-0.02256	0.223506	0.130275	-0.02188	-0.552	-1.73759		-0.02255	1.09901	-1.91565		-0.02259	-0.32767	-0.35413		-0.01751	-221.824	-74.0796		-0.02264	-0.16216	-0.40743	-0.02256	0.10117	-1.80254		-0.02275	-0.31349	-2.16433	-0.02278	2.57451	-2.00896
-0.02248	-0.18728	-0.02172	-0.18271		-0.02248	0.236738	0.159676	-0.02172	-0.57352	-2.09892		-0.02247	1.19253	-2.31515		-0.0225	-0.33669	-0.43116		-0.01718	-221.822	-95.9265		-0.02256	-0.16798	-0.49332	-0.02247	0.110241	-2.19835		-0.02267	-0.32041	-2.63419	-0.0227	2.77195	-2.39664
-0.02239	-0.2002	-0.02155	-0.18473		-0.02239	0.249478	0.189131	-0.02155	-0.5945	-2.46293		-0.02239	1.28404	-2.72129		-0.02242	-0.34599	-0.50823		-0.01684	-221.82	-117.428		-0.02248	-0.17379	-0.57928	-0.02239	0.119393	-2.58839		-0.02259	-0.32733	-3.1043	-0.02262	2.9626	-2.78794
-0.02231	-0.21375	-0.02138	-0.18669		-0.02231	0.262619	0.21894	-0.02138	-0.61526	-2.82654		-0.0223	1.37537	-3.12573		-0.02234	-0.35499	-0.58539		-0.01651	-221.817	-139.153		-0.02239	-0.17983	-0.6666	-0.02231	0.129096	-2.97804		-0.0225	-0.33354	-3.57132	-0.02253	3.15333	-3.17718
-0.02223	-0.22708	-0.02122	-0.18871		-0.02223	0.275529	0.248944	-0.02122	-0.63665	-3.18651		-0.02222	1.46722	-3.52853		-0.02225	-0.3638	-0.66015		-0.01618	-221.814	-160.842		-0.02231	-0.18585	-0.74945	-0.02222	0.138438	-3.36608		-0.02242	-0.33978	-4.03662	-0.02245	3.36153	-3.56592
-0.02214	-0.24004	-0.02105	-0.19073		-0.02214	0.287878	0.278874	-0.02105	-0.65851	-3.49716		-0.02214	1.56228	-3.91468		-0.02217	-0.37311	-0.73099		-0.01584	-221.813	-182.505		-0.02223	-0.19166	-0.8163	-0.02214	0.147798	-3.72364		-0.02234	-0.34679	-4.4698	-0.02237	3.50043	-3.82532
-0.02206	-0.25291	-0.02088	-0.19267		-0.02206	0.300739	0.298846	-0.02088	-0.68077	-3.61379		-0.02205	1.65759	-3.99083		-0.02209	-0.38212	-0.74712		-0.01551	-221.812	-203.572		-0.02214	-0.1973	-0.81459	-0.02206	0.157428	-3.90161		-0.02225	-0.35346	-4.65395	-0.02228	3.54297	-3.86843
-0.02198	-0.26572	-0.02072	-0.19468		-0.02198	0.314	0.310724	-0.02072	-0.70243	-3.5988		-0.02197	1.72275	-3.92807		-0.022	-0.39093	-0.72128		-0.01518	-221.813	-215.627		-0.02206	-0.20144	-0.76661	-0.02197	0.167033	-3.87126		-0.02217	-0.36033	-4.63167	-0.0222	3.54508	-3.85038
-0.02189	-0.27852	-0.02055	-0.19678		-0.0219	0.326939	0.325896	-0.02055	-0.72361	-3.57311		-0.02189	1.74094	-3.81684		-0.02192	-0.39984	-0.68867		-0.01484	-221.817	-215.628		-0.02198	-0.2043	-0.69976	-0.02189	0.176503	-3.82691		-0.02209	-0.36756	-4.59361	-0.02212	3.54718	-3.81806
-0.02181	-0.29134	-0.02038	-0.199		-0.02181	0.339566	0.352949	-0.02038	-0.74503	-3.53933		-0.0218	1.73832	-3.66429		-0.02184	-0.40819	-0.64007		-0.01451	-221.821	-215.629		-0.02189	-0.20726	-0.60518	-0.02181	0.186344	-3.76986		-0.022	-0.37472	-4.5415	-0.02203	3.5493	-3.77826
-0.02173	-0.30417	-0.02022	-0.20125		-0.02173	0.352756	0.386952	-0.02022	-0.73264	-3.49888		-0.02172	1.73574	-3.45415		-0.02175	-0.41681	-0.58128		-0.01418	-221.825	-215.629		-0.02181	-0.21022	-0.48558	-0.02172	0.196594	-3.70594		-0.02192	-0.38208	-4.47627	-0.02195	3.5514	-3.73263
-0.02164	-0.31701	-0.02005	-0.2035		-0.02165	0.365114	0.425239	-0.02005	-0.71143	-3.45301		-0.02164	1.73319	-3.21455		-0.02167	-0.4251	-0.5182		-0.01384	-221.827	-215.629		-0.02173	-0.21307	-0.35421	-0.02164	0.20682	-3.63462		-0.02184	-0.3896	-4.4001	-0.02187	3.55353	-3.68012
-0.02156	-0.32924	-0.01988	-0.20574		-0.02156	0.377461	0.471068	-0.01988	-0.69005	-3.40239		-0.02155	1.73077	-2.96027		-0.02159	-0.43324	-0.45073		-0.01351	-221.829	-215.629		-0.02164	-0.21591	-0.21596	-0.02156	0.217022	-3.56022		-0.02175	-0.39676	-4.32039	-0.02178	3.55552	-3.62634
-0.02148	-0.34174	-0.01972	-0.20798		-0.02148	0.390282	0.518337	-0.01972	-0.66829	-3.34955		-0.02147	1.72827	-2.71825		-0.0215	-0.44186	-0.38021		-0.01318	-221.83	-215.629		-0.02156	-0.21888	-0.07336	-0.02147	0.2272	-3.48529		-0.02167	-0.40413	-4.23773	-0.0217	3.55778	-3.57508
-0.02139	-0.35411	-0.01955	-0.21022		-0.0214	0.402749	0.565456	-0.01955	-0.64708	-3.29784		-0.02139	1.72582	-2.48964		-0.02142	-0.45016	-0.31187		-0.01284	-221.831	-215.628		-0.02148	-0.22176	0.064998	-0.02139	0.237355	-3.41032		-0.02159	-0.41165	-4.15289	-0.02162	3.56032	-3.52594
-0.02131	-0.36617	-0.01938	-0.21246		-0.02131	0.415213	0.609143	-0.01938	-0.63312	-3.2471		-0.0213	1.72329	-2.27671		-0.02134	-0.45833	-0.24696		-0.01251	-221.832	-215.629		-0.02139	-0.2244	0.199478	-0.02131	0.247897	-3.34019		-0.0215	-0.41883	-4.07357	-0.02153	3.56283	-3.47854
-0.02123	-0.37824	-0.01922	-0.21453		-0.02123	0.428449	0.646623	-0.01922	-0.62134	-3.19751		-0.02122	1.72095	-2.07788		-0.02125	-0.46722	-0.18789		-0.01218	-221.833	-215.63		-0.02131	-0.22697	0.322513	-0.02122	0.257925	-3.2792		-0.02142	-0.42628	-4.00272	-0.02145	3.56546	-3.43501
-0.02114	-0.39033	-0.01905	-0.21644		-0.02115	0.442012	0.678129	-0.01905	-0.61001	-3.15432		-0.02114	1.71871	-1.89817		-0.02117	-0.47583	-0.14553		-0.01184	-221.832	-215.628		-0.02123	-0.22953	0.413425	-0.02114	0.267835	-3.23131		-0.02134	-0.43388	-3.94274	-0.02137	3.56793	-3.39513
-0.02106	-0.40242	-0.01888	-0.2184		-0.02106	0.45517	0.707708	-0.01888	-0.59853	-3.12093		-0.02105	1.71632	-1.76023		-0.02109	-0.4843	-0.11276		-0.01151	-221.83	-215.628		-0.02115	-0.23221	0.481313	-0.02106	0.27801	-3.19851		-0.02125	-0.44113	-3.89954	-0.02128	3.57048	-3.37102
-0.02098	-0.41453	-0.01872	-0.22027		-0.02098	0.46837	0.730531	-0.01872	-0.58613	-3.09685		-0.02097	1.71396	-1.67111		-0.021	-0.49328	-0.09333		-0.01118	-221.828	-215.626		-0.02106	-0.23486	0.5155	-0.02097	0.288561	-3.1798		-0.02117	-0.44863	-3.86911	-0.0212	3.57308	-3.35543
-0.0209	-0.42665	-0.01855	-0.22216		-0.0209	0.481598	0.747068	-0.01855	-0.5722	-3.08098		-0.02089	1.71174	-1.63392		-0.02092	-0.50189	-0.0828		-0.01084	-221.825	-215.625		-0.02098	-0.23743	0.520314	-0.02089	0.298978	-3.17073		-0.02109	-0.45622	-3.85057	-0.02112	3.5756	-3.34559
-0.02081	-0.43811	-0.01838	-0.22404		-0.02081	0.494454	0.760135	-0.01838	-0.55809	-3.07032		-0.0208	1.70938	-1.65813		-0.02084	-0.51036	-0.07885		-0.01051	-221.821	-215.627		-0.0209	-0.23999	0.51584	-0.02081	0.309088	-3.16806		-0.021	-0.46349	-3.84169	-0.02103	3.57839	-3.3434
-0.02073	-0.44964	-0.01822	-0.22592		-0.02073	0.507347	0.766867	-0.01822	-0.54371	-3.06346		-0.02072	1.70709	-1.71357		-0.02075	-0.51936	-0.07972		-0.01018	-221.818	-215.627		-0.02081	-0.24269	0.502915	-0.02072	0.319176	-3.16985		-0.02092	-0.47075	-3.83971	-0.02095	3.58122	-3.34137
-0.02065	-0.46135	-0.01805	-0.22787		-0.02065	0.520624	0.768468	-0.01805	-0.5283	-3.05976		-0.02064	1.70493	-1.78709		-0.02067	-0.52807	-0.0842		-0.00984	-221.817	-215.628		-0.02073	-0.24539	0.485623	-0.02064	0.330092	-3.17658		-0.02084	-0.47842	-3.84333	-0.02087	3.58398	-3.33832
-0.02056	-0.47308	-0.01788	-0.22976		-0.02056	0.533872	0.768246	-0.01788	-0.50977	-3.05809		-0.02055	1.70287	-1.8624		-0.02059	-0.53689	-0.09092		-0.00951	-221.816	-215.629		-0.02065	-0.248	0.464852	-0.02056	0.340379	-3.18416		-0.02075	-0.48652	-3.84776	-0.02078	3.58688	-3.33496
-0.02048	-0.48482	-0.01772	-0.23169		-0.02048	0.547074	0.768224	-0.01772	-0.49874	-3.05752		-0.02047	1.70079	-1.93886		-0.0205	-0.54632	-0.09716		-0.00918	-221.815	-215.628		-0.02056	-0.25074	0.440221	-0.02047	0.350053	-3.18979		-0.02067	-0.49442	-3.85329	-0.0207	3.58958	-3.33278
-0.0204	-0.49597	-0.01755	-0.23369		-0.0204	0.559897	0.768557	-0.01755	-0.49113	-3.05927		-0.02039	1.69873	-2.0124		-0.02042	-0.55534	-0.10266		-0.00884	-221.814	-215.627		-0.02048	-0.25344	0.413447	-0.02039	0.360147	-3.19463		-0.02059	-0.50232	-3.86033	-0.02062	3.5924	-3.3335
-0.02031	-0.50832	-0.01739	-0.22763		-0.02031	0.569746	0.769738	-0.01739	-0.47853	-3.06379		-0.0203	1.70013	-2.08311		-0.02034	-0.54897	-0.1071		-0.00851	-221.813	-215.626		-0.0204	-0.25106	0.383723	-0.02031	0.370899	-3.20143		-0.0205	-0.5016	-3.86834	-0.02053	3.597	-3.33689
-0.02023	-0.52051	-0.01722	-0.21591		-0.02023	0.576754	0.770324	-0.01722	-0.46044	-3.06902		-0.02022	1.70373	-2.15756		-0.02025	-0.53868	-0.11177		-0.00818	-221.811	-215.626		-0.02031	-0.24539	0.356813	-0.02022	0.382749	-3.21008		-0.02042	-0.48856	-3.87575	-0.02045	3.60239	-3.34108
-0.02015	-0.53255	-0.01705	-0.20388		-0.02015	0.583564	0.770563	-0.01705	-0.44031	-3.07215		-0.02014	1.70733	-2.22705		-0.02017	-0.52774	-0.12076		-0.00784	-221.811	-215.629		-0.02023	-0.23946	0.335577	-0.02014	0.395222	-3.21588		-0.02034	-0.4757	-3.88402	-0.02037	3.60795	-3.34494
-0.02006	-0.54433	-0.01689	-0.19146		-0.02006	0.590395	0.770531	-0.01689	-0.42006	-3.07532		-0.02005	1.71075	-2.29245		-0.02009	-0.51728	-0.13251		-0.00751	-221.813	-215.63		-0.02015	-0.23358	0.317022	-0.02006	0.40712	-3.22336		-0.02025	-0.46283	-3.89499	-0.02028	3.61303	-3.34956
-0.01998	-0.55659	-0.01672	-0.17918		-0.01998	0.597175	0.768137	-0.01672	-0.39308	-3.08109		-0.01997	1.71408	-2.35555		-0.02	-0.50672	-0.14288		-0.00718	-221.815	-215.627		-0.02006	-0.22785	0.298135	-0.01997	0.418754	-3.2352		-0.02017	-0.44951	-3.90726	-0.0202	3.61811	-3.35426
-0.0199	-0.56914	-0.01655	-0.16781		-0.0199	0.60388	0.765299	-0.01655	-0.36069	-3.08754		-0.01989	1.71732	-2.4112		-0.01992	-0.49521	-0.15041		-0.00684	-221.817	-215.625		-0.01998	-0.22184	0.278828	-0.01989	0.431038	-3.24486		-0.02009	-0.43613	-3.91708	-0.02012	3.6236	-3.36043
-0.01981	-0.58105	-0.01639	-0.15651		-0.01981	0.610368	0.762089	-0.01639	-0.32937	-3.09411		-0.0198	1.72063	-2.46641		-0.01984	-0.4842	-0.15907		-0.00651	-221.818	-81.8086		-0.0199	-0.21593	0.260262	-0.01981	0.443739	-3.25224		-0.02	-0.42328	-3.9272	-0.02003	3.62896	-3.36609
-0.01973	-0.59335	-0.01622	-0.14484		-0.01973	0.6171	0.755979	-0.01622	-0.2975	-3.10079		-0.01972	1.72389	-2.52035		-0.01975	-0.47334	-0.16846		-0.00618	-221.818	0.004205		-0.01981	-0.2102	0.241118	-0.01972	0.45586	-3.26056		-0.01992	-0.41042	-3.93837	-0.01995	3.63449	-3.37182
-0.01965	-0.60595	-0.01605	-0.13318		-0.01965	0.623816	0.749399	-0.01605	-0.26146	-3.10793		-0.01964	1.72723	-2.57095		-0.01967	-0.46247	-0.17696		-0.00584	-221.818	0.006008		-0.01973	-0.20418	0.219804	-0.01964	0.468791	-3.26951		-0.01984	-0.39756	-3.94666	-0.01987	3.63983	-3.37746
-0.01956	-0.61788	-0.01589	-0.12154		-0.01956	0.630387	0.743845	-0.01589	-0.22405	-3.11388		-0.01956	1.73037	-2.61965		-0.01959	-0.45088	-0.18615		-0.00551	-221.819	0.005605		-0.01965	-0.19912	0.200688	-0.01956	0.481099	-3.27915		-0.01975	-0.38421	-3.9528	-0.01978	3.64482	-3.38405
-0.01948	-0.62085	-0.01572	-0.10991		-0.01948	0.637172	0.738702	-0.01572	-0.18693	-3.11834		-0.01947	1.73354	-2.66324		-0.0195	-0.44163	-0.19686		-0.00518	-221.82	0.004649		-0.01956	-0.1954	0.185225	-0.01947	0.48918	-3.2874		-0.01967	-0.37226	-3.95799	-0.0197	3.53742	-3.39114
-0.0194	-0.62033	-0.01555	-0.10535		-0.0194	0.64203	0.73234	-0.01555	-0.15	-3.12416		-0.01939	1.67422	-2.69864		-0.01942	-0.43973	-0.2069		-0.00484	-221.82	0.005304		-0.01948	-0.19187	0.16991	-0.01939	0.492071	-3.29439		-0.01959	-0.36784	-3.96431	-0.01962	3.36304	-3.39938
-0.01931	-0.6198	-0.01539	-0.10537		-0.01931	0.643394	0.724701	-0.01539	-0.10733	-3.13085		-0.01931	1.57667	-2.73172		-0.01934	-0.43916	-0.21245		-0.00451	-221.82	0.010526		-0.0194	-0.18802	0.153473	-0.01931	0.493122	-3.30274		-0.0195	-0.36862	-3.97131	-0.01953	3.16571	-3.40722
-0.01923	-0.61926	-0.01522	-0.10572		-0.01923	0.643384	0.716747	-0.01522	-0.06491	-3.13708		-0.01922	1.47861	-2.76153		-0.01925	-0.43853	-0.21403		-0.00418	-221.82	0.010671		-0.01931	-0.18424	0.137869	-0.01922	0.494547	-3.30725		-0.01942	-0.36905	-3.97725	-0.01945	2.97956	-3.41223
-0.01915	-0.61875	-0.01505	-0.10601		-0.01915	0.643373	0.710302	-0.01505	-0.02117	-3.14308		-0.01914	1.38204	-1.93913		-0.01917	-0.43794	-0.1912		-0.00384	-221.82	0.010292		-0.01923	-0.18057	0.091134	-0.01914	0.496151	-1.69033		-0.01934	-0.36947	-3.98386	-0.01937	2.79249	-3.41552
-0.01906	-0.61821	-0.01489	-0.1063		-0.01906	0.643363	0.213029	-0.01489	0.021185	-0.97168		-0.01906	1.28508	-0.01413		-0.01909	-0.43736	-0.00408		-0.00351	-221.819	0.011354		-0.01915	-0.17671	-0.0096	-0.01906	0.497787	-0.0014		-0.01925	-0.36989	-1.3939	-0.01928	2.59011	-0.36623
-0.01898	-0.6177	-0.01472	-0.10658		-0.01898	0.643352	-0.01122	-0.01472	0.065076	-0.00618		-0.01897	1.19177	-0.03642		-0.01901	-0.43677	-0.00995		-0.00318	-221.819	0.015024		-0.01906	-0.17294	-0.0238	-0.01897	0.499421	-0.00287		-0.01917	-0.37032	-0.0114	-0.0192	2.3935	-0.00337
-0.0189	-0.6171	-0.01455	-0.10687		-0.0189	0.643341	-0.01522	-0.01455	0.107943	-0.00724		-0.01889	1.09555	-0.05855		-0.01892	-0.43618	-0.01465		-0.00284	-48.3767	0.016708		-0.01898	-0.16927	-0.03783	-0.01889	0.500973	-0.00427		-0.01909	-0.37076	-0.01625	-0.01912	2.20145	-0.00708
-0.01881	-0.61596	-0.01439	-0.10716		-0.01881	0.64333	-0.01852	-0.01439	0.14899	-0.00777		-0.01881	1.00148	-0.07951		-0.01884	-0.43556	-0.01996		-0.00251	0.000218	0.016773		-0.0189	-0.16506	-0.04956	-0.01881	0.502564	-0.00545		-0.019	-0.37118	-0.02184	-0.01903	2.00962	-0.01021
-0.01873	-0.61461	-0.01422	-0.10745		-0.01873	0.64343	-0.02311	-0.01422	0.191119	-0.01009		-0.01872	0.908828	-0.09758		-0.01876	-0.43486	-0.02378		-0.00218	-0.00058	0.016001		-0.01881	-0.1604	-0.0604	-0.01873	0.504189	-0.00451		-0.01892	-0.37148	-0.02737	-0.01895	1.81776	-0.0119
-0.01865	-0.61331	-0.01405	-0.10724		-0.01865	0.643866	-0.02848	-0.01405	0.232072	-0.01552		-0.01864	0.816231	-0.11556		-0.01867	-0.43319	-0.02839		-0.00185	-0.00149	0.017003		-0.01873	-0.15569	-0.0672	-0.01864	0.506801	-0.00491		-0.01884	-0.37139	-0.03257	-0.01887	1.61412	-0.01172
-0.01856	-0.61202	-0.01389	-0.10665		-0.01856	0.644513	-0.03907	-0.01389	0.271227	-0.02261		-0.01856	0.719534	-0.18144		-0.01859	-0.43137	-0.04272		-0.00151	-0.00015	0.020028		-0.01865	-0.15073	-0.08804	-0.01856	0.509933	-0.01411		-0.01875	-0.37103	-0.03919	-0.01878	1.42989	-0.00773
-0.01848	-0.61067	-0.01372	-0.106		-0.01848	0.645131	-0.04463	-0.01372	0.308432	-0.02346		-0.01847	0.624863	-0.21727		-0.01851	-0.42956	-0.05518		-0.00118	0.000207	0.021245		-0.01856	-0.14589	-0.10341	-0.01848	0.513415	-0.01847		-0.01867	-0.37068	-0.04387	-0.0187	1.24127	-0.01347
-0.0184	-0.60936	-0.01355	-0.10535		-0.0184	0.645745	-0.04635	-0.01355	0.345756	-0.02787		-0.01839	0.531165	-0.23284		-0.01842	-0.42762	-0.05784		-0.00085	-0.00093	0.028719		-0.01848	-0.14092	-0.10947	-0.01839	0.516519	-0.02226		-0.01859	-0.37032	-0.04551	-0.01862	1.04881	-0.01766
-0.01831	-0.60799	-0.01339	-0.1047		-0.01831	0.646377	-0.05033	-0.01339	0.382847	-0.03401		-0.01831	0.437047	-0.2457		-0.01834	-0.42579	-0.06049		-0.00051	-0.00188	0.043029		-0.0184	-0.13609	-0.11468	-0.01831	0.519883	-0.02635		-0.0185	-0.36997	-0.04875	-0.01854	0.856192	-0.01837
-0.01823	-0.60571	-0.01322	-0.10404		-0.01823	0.64701	-0.0545	-0.01322	0.415464	-0.03818		-0.01822	0.346226	-0.25905		-0.01826	-0.42397	-0.06273		-0.00018	-0.00346	0.087189		-0.01831	-0.13138	-0.11671	-0.01823	0.523317	-0.03075		-0.01842	-0.36961	-0.05241	-0.01845	0.675154	-0.01729
-0.01815	-0.60099	-0.01305	-0.10339		-0.01815	0.647647	-0.05723	-0.01305	0.442086	-0.04249		-0.01814	0.248791	-0.27298		-0.01817	-0.42215	-0.06589		0.000155	0.001818	0.157345		-0.01823	-0.12307	-0.11761	-0.01814	0.526667	-0.03534		-0.01834	-0.36926	-0.05589	-0.01837	0.478339	-0.01767
-0.01806	-0.5954	-0.01289	-0.10274		-0.01806	0.649245	-0.05737	-0.01289	0.468321	-0.04259		-0.01806	0.161563	-0.28436		-0.01809	-0.41898	-0.069		0.000488	0.003602	0.259795		-0.01815	-0.11209	-0.12051	-0.01806	0.53019	-0.03551		-0.01825	-0.36742	-0.05933	-0.01829	0.294419	-0.01988
-0.01798	-0.59004	-0.01272	-0.09993		-0.01798	0.652091	-0.05696	-0.01272	0.494427	-0.04252		-0.01797	0.075977	-0.29303		-0.01801	-0.41361	-0.06982		0.000822	0.00387	0.41408		-0.01806	-0.10076	-0.12231	-0.01798	0.537354	-0.0362		-0.01817	-0.36291	-0.06221	-0.0182	0.170004	-0.02361
-0.0179	-0.58486	-0.01255	-0.09611		-0.0179	0.65539	-0.05798	-0.01255	0.512854	-0.0412		-0.01789	-0.00727	-0.30084		-0.01792	-0.40795	-0.06875		0.001155	0.003848	0.590628		-0.01798	-0.08902	-0.12354	-0.01789	0.546055	-0.03678		-0.01809	-0.35747	-0.06597	-0.01812	0.150654	-0.02791
-0.01781	-0.57972	-0.01239	-0.0923		-0.01782	0.658576	-0.06172	-0.01239	0.527366	-0.03843		-0.01781	-0.0587	-0.30761		-0.01784	-0.40229	-0.07087		0.001488	0.005259	0.79564		-0.0179	-0.07964	-0.12555	-0.01781	0.555392	-0.03566		-0.01801	-0.35219	-0.07079	-0.01804	0.154432	-0.02919
-0.01773	-0.57428	-0.01222	-0.08837		-0.01773	0.661858	-0.06296	-0.01222	0.541045	-0.03666		-0.01772	-0.05766	-0.311		-0.01776	-0.39674	-0.07342		0.001821	0.008495	1.00755		-0.01781	-0.07122	-0.12798	-0.01773	0.564133	-0.0344		-0.01792	-0.34661	-0.07683	-0.01795	0.158359	-0.02808
-0.01765	-0.56908	-0.01205	-0.08434		-0.01765	0.665256	-0.06421	-0.01205	0.555036	-0.03635		-0.01764	-0.04676	-0.30926		-0.01767	-0.39173	-0.0736		0.002155	0.0126	1.22858		-0.01773	-0.06233	-0.1304	-0.01764	0.572366	-0.03275		-0.01784	-0.34085	-0.08113	-0.01787	0.162369	-0.02577
-0.01757	-0.5609	-0.01189	-0.0803		-0.01757	0.668818	-0.06207	-0.01189	0.5639	-0.03394		-0.01756	-0.03599	-0.30118		-0.01759	-0.38676	-0.07347		0.002488	0.01558	1.44175		-0.01765	-0.05372	-0.12915	-0.01756	0.580954	-0.028		-0.01776	-0.33533	-0.08089	-0.01779	0.170685	-0.02377
-0.01748	-0.5491	-0.01172	-0.07625		-0.01748	0.672198	-0.05744	-0.01172	0.57188	-0.03042		-0.01747	-0.02351	-0.28507		-0.01751	-0.38178	-0.07211		0.002821	0.015886	1.64113		-0.01756	-0.03551	-0.12508	-0.01748	0.589232	-0.02043		-0.01767	-0.32975	-0.07816	-0.0177	0.18109	-0.02305
-0.0174	-0.53664	-0.01155	-0.07128		-0.0174	0.677946	-0.05418	-0.01155	0.579583	-0.0263		-0.01739	0.005564	-0.26064		-0.01742	-0.37198	-0.07003		0.003154	0.016078	1.80148		-0.01748	-0.01199	-0.11864	-0.01739	0.599367	-0.012		-0.01759	-0.32016	-0.07484	-0.01762	0.190412	-0.02077
-0.01732	-0.52416	-0.01139	-0.06217		-0.01732	0.685351	-0.05022	-0.01139	0.587562	-0.01833		-0.01731	0.03912	-0.22955		-0.01734	-0.3597	-0.0669		0.003488	0.017497	1.93041		-0.0174	0.010751	-0.10964	-0.01731	0.614743	-0.00284		-0.01751	-0.30627	-0.07011	-0.01754	0.199795	-0.01489
-0.01723	-0.51232	-0.01122	-0.05123		-0.01723	0.692933	-0.04745	-0.01122	0.590313	-0.00935		-0.01722	0.071504	-0.19188		-0.01726	-0.34723	-0.06235		0.003821	0.020596	2.01446		-0.01731	0.032927	-0.09976	-0.01723	0.632694	0.005651		-0.01742	-0.29154	-0.06435	-0.01745	0.208606	-0.00742
-0.01715	-0.50061	-0.01105	-0.0397		-0.01715	0.700245	-0.04252	-0.01105	0.592491	-0.0012		-0.01714	0.106366	-0.15005		-0.01717	-0.33472	-0.05819		0.004154	0.025567	2.04147		-0.01723	0.056225	-0.08588	-0.01714	0.649987	0.013495		-0.01734	-0.27679	-0.05876	-0.01737	0.218345	-0.0003
-0.01707	-0.48889	-0.01089	-0.02875		-0.01707	0.707611	-0.03828	-0.01089	0.595077	0.00577		-0.01706	0.137884	-0.10978		-0.01709	-0.32193	-0.05552		0.004487	0.041807	2.03536		-0.01715	0.078677	-0.07043	-0.01706	0.666888	0.015964		-0.01726	-0.26197	-0.05242	-0.01729	0.227806	0.006563
-0.01698	-0.47644	-0.01072	-0.01816		-0.01698	0.714555	-0.03157	-0.01072	0.597714	0.009661		-0.01697	0.172636	-0.07079		-0.01701	-0.30911	-0.04961		0.004821	0.067617	1.9979		-0.01706	0.10198	-0.05302	-0.01698	0.683729	0.020439		-0.01717	-0.24713	-0.04556	-0.0172	0.23799	0.012657
-0.0169	-0.46017	-0.01055	-0.00759		-0.0169	0.721301	-0.02663	-0.01055	0.59981	0.013897		-0.01689	0.205774	-0.03317		-0.01692	-0.29628	-0.04275		0.005154	0.124121	1.94793		-0.01698	0.127793	-0.03713	-0.01689	0.702506	0.026926		-0.01709	-0.23227	-0.03798	-0.01712	0.25228	0.018771
-0.01682	-0.44144	-0.01039	0.00298		-0.01682	0.728957	-0.02277	-0.01039	0.601814	0.019648		-0.01681	0.247032	-0.00089		-0.01684	-0.28344	-0.03521		0.005487	0.199982	1.87935		-0.0169	0.161904	-0.0213	-0.01681	0.719794	0.032199		-0.01701	-0.21689	-0.03159	-0.01704	0.266655	0.024847
-0.01673	-0.42241	-0.01022	0.015749		-0.01673	0.739702	-0.0229	-0.01022	0.600223	0.025119		-0.01672	0.302983	0.022774		-0.01676	-0.2649	-0.02627		0.005821	0.325262	1.80449		-0.01682	0.200804	-0.00379	-0.01673	0.739144	0.034964		-0.01692	-0.19644	-0.02712	-0.01695	0.281694	0.029889
-0.01665	-0.40455	-0.01005	0.031645		-0.01665	0.75095	-0.02001	-0.01005	0.59852	0.028486		-0.01664	0.362036	0.035372		-0.01667	-0.24526	-0.01707		0.006154	0.471852	1.73253		-0.01673	0.238154	0.012477	-0.01664	0.76079	0.034979		-0.01684	-0.17301	-0.02221	-0.01687	0.296804	0.034239
-0.01657	-0.38605	-0.00989	0.049471		-0.01657	0.762933	-0.01684	-0.00989	0.596646	0.032278		-0.01656	0.421448	0.039565		-0.01659	-0.22555	-0.00904		0.006487	0.660897	1.65828		-0.01665	0.274868	0.024383	-0.01656	0.784168	0.036694		-0.01676	-0.15063	-0.02046	-0.01679	0.31188	0.035524
-0.01648	-0.36736	-0.00972	0.066691		-0.01648	0.774543	-0.01618	-0.00972	0.594964	0.033916		-0.01647	0.478707	0.037901		-0.01651	-0.20572	-0.00239		0.00682	0.869892	1.58663		-0.01657	0.313855	0.028503	-0.01648	0.806661	0.035826		-0.01667	-0.12762	-0.02252	-0.0167	0.326064	0.034223
-0.0164	-0.34864	-0.00955	0.083584		-0.0164	0.786383	-0.01749	-0.00955	0.594155	0.035003		-0.01639	0.538078	0.029574		-0.01642	-0.18558	0.00143		0.007154	1.10841	1.51822		-0.01648	0.351251	0.028282	-0.01639	0.830287	0.033986		-0.01659	-0.10359	-0.02472	-0.01662	0.340949	0.032596
-0.01632	-0.32988	-0.00939	0.100482		-0.01632	0.798525	-0.02002	-0.00939	0.592958	0.033035		-0.01631	0.596043	0.013592		-0.01634	-0.16542	0.004513		0.007487	1.36367	1.45121		-0.0164	0.388005	0.023004	-0.01631	0.854395	0.033527		-0.01651	-0.07943	-0.02485	-0.01654	0.357318	0.032799
-0.01623	-0.30818	-0.00922	0.117371		-0.01623	0.810732	-0.01948	-0.00922	0.590526	0.02938		-0.01622	0.658741	-0.00514		-0.01626	-0.14524	0.009087		0.00782	1.61133	1.38941		-0.01632	0.430212	0.016311	-0.01623	0.877047	0.037355		-0.01642	-0.05524	-0.02404	-0.01645	0.376413	0.033766
-0.01615	-0.28566	-0.00905	0.135238		-0.01615	0.823705	-0.02169	-0.00905	0.58748	0.027058		-0.01614	0.725198	-0.02477		-0.01617	-0.12436	0.010139		0.008153	1.86326	1.32561		-0.01623	0.474769	0.008462	-0.01614	0.900741	0.037437		-0.01634	-0.03096	-0.02426	-0.01637	0.396244	0.035349
-0.01607	-0.26442	-0.00889	0.15407		-0.01607	0.838148	-0.02172	-0.00889	0.582774	0.023437		-0.01606	0.79921	-0.0473		-0.01609	-0.10065	0.00977		0.008487	2.10578	1.26182		-0.01615	0.519446	0.001115	-0.01606	0.925717	0.035761		-0.01626	-0.00373	-0.02581	-0.01629	0.416114	0.03689
-0.01598	-0.2417	-0.00872	0.173747		-0.01598	0.853628	-0.01704	-0.00872	0.578109	0.02062		-0.01597	0.875137	-0.06955		-0.01601	-0.07687	0.008425		0.00882	2.32982	1.21456		-0.01607	0.566928	-0.00595	-0.01598	0.952663	0.03438		-0.01617	0.025465	-0.02851	-0.0162	0.434933	0.036989
-0.0159	-0.21834	-0.00855	0.193642		-0.0159	0.86829	-0.01554	-0.00855	0.573484	0.021543		-0.01589	0.951592	-0.08921		-0.01592	-0.0531	0.005149		0.009153	2.5379	1.1705		-0.01598	0.612281	-0.00996	-0.01589	0.978433	0.034491		-0.01609	0.054691	-0.03286	-0.01612	0.454784	0.03668
-0.01582	-0.19489	-0.00839	0.213676		-0.01582	0.883255	-0.01887	-0.00839	0.568725	0.022377		-0.01581	1.03215	-0.10586		-0.01584	-0.0313	0.000424		0.009486	2.7036	1.12812		-0.0159	0.656906	-0.01642	-0.01581	1.00711	0.034563		-0.01601	0.082572	-0.03878	-0.01604	0.473686	0.035571
-0.01573	-0.17285	-0.00822	0.235311		-0.01573	0.899788	-0.01949	-0.00822	0.563304	0.020876		-0.01572	1.10713	-0.12107		-0.01576	-0.00809	-0.00446		0.00982	2.83206	1.08939		-0.01582	0.704372	-0.02388	-0.01573	1.03116	0.031256		-0.01592	0.111093	-0.04225	-0.01595	0.493574	0.034579
-0.01565	-0.14932	-0.00805	0.256248		-0.01565	0.915035	-0.02051	-0.00805	0.558031	0.018931		-0.01564	1.17898	-0.13884		-0.01567	0.015206	-0.00912		0.010153	2.90055	1.04737		-0.01573	0.749687	-0.03187	-0.01564	1.05733	0.029557		-0.01584	0.140451	-0.04343	-0.01587	0.514063	0.03405
-0.01557	-0.12545	-0.00789	0.276788		-0.01557	0.930413	-0.02194	-0.00789	0.552857	0.01499		-0.01556	1.25322	-0.15985		-0.01559	0.038524	-0.01279		0.010486	2.94546	1.01039		-0.01565	0.796336	-0.03953	-0.01556	1.08426	0.029949		-0.01576	0.168436	-0.04591	-0.01579	0.534666	0.032997
-0.01548	-0.10004	-0.00772	0.29732		-0.01548	0.947057	-0.02361	-0.00772	0.547518	0.01286		-0.01548	1.33455	-0.17965		-0.01551	0.062918	-0.01847		0.010819	2.94703	0.976472		-0.01557	0.847077	-0.04673	-0.01548	1.10987	0.030563		-0.01567	0.197975	-0.05144	-0.0157	0.552756	0.030403
-0.0154	-0.07436	-0.00756	0.319886		-0.0154	0.963519	-0.02658	-0.00756	0.541996	0.014064		-0.01539	1.41719	-0.1968		-0.01542	0.088314	-0.02262		0.011153	2.92555	0.944995		-0.01548	0.895551	-0.05515	-0.01539	1.13797	0.029437		-0.01559	0.229533	-0.05774	-0.01562	0.574271	0.027774
-0.01532	-0.05009	-0.00739	0.341808		-0.01532	0.981757	-0.02472	-0.00739	0.536446	0.013567		-0.01531	1.49653	-0.21267		-0.01534	0.11197	-0.02382		0.011486	2.87043	0.919729		-0.0154	0.943293	-0.06253	-0.01531	1.16678	0.028197		-0.01551	0.259919	-0.06276	-0.01554	0.592404	0.025708
-0.01523	-0.02425	-0.00722	0.363338		-0.01523	0.998805	-0.02665	-0.00722	0.53085	0.013549		-0.01523	1.5753	-0.22734		-0.01526	0.137422	-0.02722		0.011819	2.80792	0.896528		-0.01532	0.99385	-0.06769	-0.01523	1.19556	0.026606		-0.01542	0.291007	-0.06616	-0.01545	0.612508	0.023184
-0.01515	0.000161	-0.00706	0.384702		-0.01515	1.01595	-0.03315	-0.00706	0.524838	0.014261		-0.01514	1.6601	-0.24038		-0.01517	0.162893	-0.03034		0.012152	2.73936	0.868125		-0.01523	1.04183	-0.0745	-0.01514	1.22225	0.024672		-0.01534	0.322427	-0.0678	-0.01537	0.631842	0.020348
-0.01507	0.026117	-0.00689	0.407199		-0.01507	1.0334	-0.03629	-0.00689	0.518452	0.010807		-0.01506	1.73917	-0.25247		-0.01509	0.188321	-0.03252		0.012486	2.66105	0.837871		-0.01515	1.08921	-0.08579	-0.01506	1.25172	0.022588		-0.01526	0.352069	-0.06911	-0.01529	0.652316	0.019536
-0.01498	0.050909	-0.00672	0.42872		-0.01498	1.05097	-0.03691	-0.00672	0.511477	0.006114		-0.01498	1.81471	-0.26622		-0.01501	0.212015	-0.03749		0.012819	2.58433	0.810242		-0.01507	1.13661	-0.09665	-0.01498	1.27794	0.020648		-0.01517	0.382551	-0.07065	-0.0152	0.673391	0.021038
-0.0149	0.076134	-0.00656	0.44987		-0.0149	1.06866	-0.03923	-0.00656	0.5046	0.003497		-0.01489	1.89534	-0.28031		-0.01493	0.237527	-0.04062		0.013152	2.50307	0.785725		-0.01498	1.18688	-0.10328	-0.01489	1.30547	0.018393		-0.01509	0.412275	-0.07167	-0.01512	0.693134	0.022665
-0.01482	0.103087	-0.00639	0.472529		-0.01482	1.08594	-0.03992	-0.00639	0.497103	0.001505		-0.01481	1.97053	-0.291		-0.01484	0.263758	-0.04245		0.013486	2.42072	0.765742		-0.0149	1.23462	-0.1071	-0.01481	1.33171	0.014852		-0.01501	0.443233	-0.07133	-0.01504	0.71416	0.022602
-0.01473	0.128449	-0.00622	0.494939		-0.01473	1.10377	-0.04129	-0.00622	0.489733	0.001309		-0.01473	2.0443	-0.29978		-0.01476	0.290071	-0.04679		0.013819	2.34362	0.745304		-0.01482	1.28177	-0.11202	-0.01473	1.35971	0.011489		-0.01492	0.473665	-0.06903	-0.01495	0.733585	0.021863
-0.01465	0.153124	-0.00606	0.517178		-0.01465	1.12123	-0.04445	-0.00606	0.485518	-0.00075		-0.01464	2.11624	-0.30777		-0.01468	0.31464	-0.04871		0.014152	2.27386	0.728159		-0.01473	1.33163	-0.11693	-0.01464	1.38809	0.008545		-0.01484	0.504968	-0.06707	-0.01487	0.752617	0.022923
-0.01457	0.179438	-0.00589	0.53941		-0.01457	1.13895	-0.0479	-0.00589	0.481498	-0.00539		-0.01456	2.18884	-0.31399		-0.01459	0.340946	-0.05123		0.014485	2.20304	0.711857		-0.01465	1.37835	-0.12095	-0.01456	1.41645	0.006836		-0.01476	0.535327	-0.06757	-0.01479	0.771652	0.024063
-0.01448	0.204216	-0.00572	0.562437		-0.01448	1.15641	-0.05345	-0.00572	0.4778	-0.00617		-0.01448	2.26065	-0.31917		-0.01451	0.366059	-0.053		0.014819	2.13206	0.694173		-0.01457	1.42449	-0.12527	-0.01448	1.44369	0.006057		-0.01467	0.566105	-0.06868	-0.0147	0.790712	0.024407
-0.0144	0.22901	-0.00556	0.584109		-0.0144	1.17313	-0.05605	-0.00556	0.473772	-0.00616		-0.01439	2.33226	-0.32375		-0.01443	0.389542	-0.0534		0.015152	2.05948	0.674834		-0.01448	1.47065	-0.1324	-0.0144	1.46857	0.005343		-0.01459	0.595903	-0.06961	-0.01462	0.810775	0.024281
-0.01432	0.25311	-0.00539	0.605408		-0.01432	1.1897	-0.05738	-0.00539	0.469042	-0.00807		-0.01431	2.40442	-0.3288		-0.01434	0.414828	-0.05536		0.015485	1.98938	0.660871		-0.0144	1.52019	-0.13955	-0.01431	1.49477	0.005518		-0.01451	0.626611	-0.07035	-0.01454	0.830695	0.024705
-0.01424	0.276911	-0.00522	0.628072		-0.01423	1.2064	-0.05877	-0.00522	0.464144	-0.00881		-0.01423	2.47478	-0.33598		-0.01426	0.440043	-0.05586		0.015818	1.92314	0.645412		-0.01432	1.56776	-0.14203	-0.01423	1.52125	0.005012		-0.01442	0.656495	-0.07075	-0.01445	0.849223	0.023607
-0.01415	0.300751	-0.00506	0.650188		-0.01415	1.22425	-0.06158	-0.00506	0.459277	-0.00834		-0.01414	2.54389	-0.34279		-0.01418	0.463919	-0.05322		0.016152	1.85491	0.630787		-0.01423	1.61494	-0.14385	-0.01415	1.5491	0.0036		-0.01434	0.687548	-0.07122	-0.01437	0.866558	0.018113
-0.01407	0.323492	-0.00489	0.672617		-0.01407	1.24304	-0.06879	-0.00489	0.455138	-0.01004		-0.01406	2.60894	-0.34872		-0.01409	0.489449	-0.05278		0.016485	1.80137	0.61779		-0.01415	1.66543	-0.15169	-0.01406	1.57312	0.002948		-0.01426	0.717713	-0.07296	-0.01429	0.884274	0.012238
-0.01399	0.343524	-0.00472	0.696639		-0.01398	1.2614	-0.0748	-0.00472	0.452421	-0.01192		-0.01398	2.67411	-0.35542		-0.01401	0.513316	-0.05464		0.016818	1.75085	0.605325		-0.01407	1.70884	-0.16003	-0.01398	1.59854	0.004266		-0.01417	0.747332	-0.07618	-0.0142	0.899386	0.010775
-0.0139	0.363447	-0.00456	0.719474		-0.0139	1.27793	-0.07711	-0.00456	0.449249	-0.01344		-0.01389	2.73938	-0.3618		-0.01393	0.537158	-0.05361		0.017151	1.70751	0.597509		-0.01398	1.74964	-0.1656	-0.0139	1.62415	0.005247		-0.01409	0.77643	-0.07944	-0.01412	0.916332	0.01071
-0.01382	0.38342	-0.00439	0.739467		-0.01382	1.29368	-0.07762	-0.00439	0.444739	-0.0127		-0.01381	2.79944	-0.3695		-0.01384	0.557407	-0.05411		0.017485	1.65989	0.589649		-0.0139	1.79022	-0.16856	-0.01381	1.64329	0.003995		-0.01401	0.802356	-0.08007	-0.01404	0.932487	0.008504
-0.01374	0.403439	-0.00422	0.760194		-0.01373	1.30891	-0.07983	-0.00422	0.440451	-0.01138		-0.01373	2.85397	-0.37886		-0.01376	0.57918	-0.05572		0.017818	1.61845	0.579964		-0.01382	1.83082	-0.172	-0.01373	1.66438	0.003363		-0.01392	0.828693	-0.07892	-0.01395	0.948816	0.005439
-0.01365	0.425113	-0.00406	0.779859		-0.01365	1.32393	-0.08294	-0.00406	0.436718	-0.01251		-0.01364	2.90798	-0.38796		-0.01368	0.600743	-0.05809		0.018151	1.56738	0.570656		-0.01373	1.87357	-0.17663	-0.01365	1.68308	0.004666		-0.01384	0.854101	-0.07855	-0.01387	0.965253	0.003781
-0.01357	0.446892	-0.00389	0.799285		-0.01357	1.3387	-0.08407	-0.00389	0.432911	-0.01535		-0.01356	2.96542	-0.39611		-0.01359	0.62039	-0.06264		0.018484	1.52356	0.562019		-0.01365	1.91328	-0.17957	-0.01356	1.70276	0.004744		-0.01376	0.878612	-0.07952	-0.01379	0.98287	0.003562
-0.01349	0.468676	-0.00372	0.819491		-0.01349	1.35265	-0.0854	-0.00372	0.429292	-0.01716		-0.01348	3.02286	-0.40516		-0.01351	0.639367	-0.0654		0.018818	1.48022	0.553928		-0.01357	1.95263	-0.18222	-0.01348	1.72379	0.003927		-0.01367	0.902501	-0.0809	-0.0137	0.999393	0.000803
-0.0134	0.486669	-0.00356	0.8383		-0.0134	1.36611	-0.08671	-0.00356	0.425933	-0.01806		-0.01339	3.07965	-0.4139		-0.01343	0.659618	-0.06861		0.019151	1.44839	0.548115		-0.01348	1.99201	-0.18906	-0.0134	1.74337	0.004142		-0.01359	0.927583	-0.08198	-0.01362	1.01036	-0.00071
-0.01332	0.500198	-0.00339	0.85686		-0.01332	1.37955	-0.08733	-0.00339	0.422677	-0.01925		-0.01331	3.13708	-0.41925		-0.01334	0.678316	-0.07646		0.019484	1.41159	0.54123		-0.0134	2.02113	-0.19545	-0.01331	1.76152	0.004085		-0.01351	0.951759	-0.08226	-0.01354	1.02121	0.003356
-0.01324	0.514657	-0.00322	0.875479		-0.01324	1.39171	-0.08355	-0.00322	0.419705	-0.01956		-0.01323	3.19297	-0.42455		-0.01326	0.692903	-0.08098		0.019818	1.37887	0.534288		-0.01332	2.04669	-0.19761	-0.01323	1.77841	0.002907		-0.01342	0.970139	-0.08235	-0.01345	1.03207	0.006943
-0.01315	0.529127	-0.00306	0.888125		-0.01315	1.40142	-0.08118	-0.00306	0.336081	-0.01978		-0.01314	3.24722	-0.43214		-0.01318	0.704683	-0.08116		0.020151	1.3453	0.529199		-0.01323	2.0721	-0.20099	-0.01315	1.78947	0.000319		-0.01334	0.985627	-0.08298	-0.01337	1.04295	0.007757
-0.01307	0.542741	-0.00289	0.899898		-0.01307	1.41114	-0.08199	-0.00289	-0.00128	-0.02063		-0.01306	3.29042	-0.44062		-0.01309	0.717187	-0.08299		0.020484	1.31229	0.525147		-0.01315	2.09753	-0.2062	-0.01306	1.7998	-0.00154		-0.01326	1.00073	-0.08523	-0.01329	1.05398	0.00908
-0.01299	0.557206	-0.00272	0.912478		-0.01299	1.42057	-0.08483	-0.00272	-0.00309	-0.02261		-0.01298	3.32696	-0.44689		-0.01301	0.728975	-0.08491		0.020817	1.27689	0.516756		-0.01307	2.12235	-0.21182	-0.01298	1.81088	-0.00199		-0.01317	1.01585	-0.08826	-0.01321	1.06503	0.008743
-0.0129	0.570838	-0.00256	0.924365		-0.0129	1.42976	-0.08609	-0.00256	-0.00489	-0.02447		-0.01289	3.36333	-0.45004		-0.01293	0.741312	-0.08732		0.021151	1.24172	0.5075		-0.01298	2.14704	-0.21391	-0.0129	1.82036	-0.00456		-0.01309	1.03184	-0.09172	-0.01312	1.07537	0.009345
-0.01282	0.585165	-0.00239	0.937074		-0.01282	1.43927	-0.08599	-0.00239	-0.00662	-0.02603		-0.01281	3.40081	-0.45476		-0.01284	0.754705	-0.08896		0.021484	1.20787	0.503024		-0.0129	2.17354	-0.21506	-0.01281	1.82915	-0.00791		-0.01301	1.04721	-0.09617	-0.01304	1.08477	0.011099
-0.01274	0.593922	-0.00222	0.950832		-0.01274	1.44906	-0.08768	-0.00222	-0.00773	-0.02718		-0.01273	3.43852	-0.46211		-0.01276	0.767282	-0.0889		0.021817	1.17862	0.498696		-0.01282	2.19414	-0.21701	-0.01273	1.83785	-0.00971		-0.01292	1.06238	-0.10101	-0.01296	1.09056	0.009285
-0.01265	0.601043	-0.00206	0.96382		-0.01265	1.45879	-0.08898	-0.00206	-0.00867	-0.02974		-0.01264	3.47551	-0.46738		-0.01268	0.779317	-0.09168		0.02215	1.15208	0.493982		-0.01273	2.20462	-0.21892	-0.01265	1.84719	-0.01181		-0.01284	1.0769	-0.10589	-0.01287	1.0958	0.008939
-0.01257	0.607762	-0.00189	0.973997		-0.01257	1.46855	-0.09018	-0.00189	-0.00996	-0.03282		-0.01256	3.5129	-0.47077		-0.01259	0.786228	-0.09372		0.022484	1.12975	0.486642		-0.01265	2.21443	-0.2225	-0.01256	1.85269	-0.01393		-0.01276	1.08517	-0.10991	-0.01279	1.10072	0.008029
-0.01249	0.614509	-0.00172	0.981596		-0.01249	1.47843	-0.09214	-0.00172	-0.01152	-0.03427		-0.01248	3.54687	-0.47655		-0.01251	0.792157	-0.09122		0.022817	1.10424	0.479568		-0.01257	2.22425	-0.22613	-0.01248	1.8559	-0.01543		-0.01268	1.09198	-0.11315	-0.01271	1.10571	0.00687
-0.0124	0.621561	-0.00156	0.988285		-0.0124	1.48406	-0.09544	-0.00156	-0.01339	-0.03525		-0.01239	3.56929	-0.48386		-0.01243	0.798095	-0.09329		0.02315	1.08094	0.472494		-0.01249	2.23392	-0.22681	-0.0124	1.85904	-0.01752		-0.01259	1.09879	-0.11549	-0.01262	1.11195	0.007563
-0.01232	0.628121	-0.00139	0.995393		-0.01232	1.48981	-0.0978	-0.00139	-0.0154	-0.03775		-0.01231	3.58089	-0.48934		-0.01234	0.804009	-0.09712		0.023483	1.06399	0.465612		-0.0124	2.24228	-0.22677	-0.01231	1.86217	-0.01802		-0.01251	1.1057	-0.11712	-0.01254	1.11782	0.007376
-0.01224	0.634701	-0.00122	1.00206		-0.01224	1.49573	-0.09751	-0.00122	-0.01714	-0.04073		-0.01223	3.59299	-0.4926		-0.01226	0.809739	-0.09867		0.023817	1.04898	0.457541		-0.01232	2.25114	-0.2265	-0.01223	1.86554	-0.01774		-0.01243	1.11339	-0.11754	-0.01246	1.12326	0.003796
-0.01215	0.641121	-0.00106	1.00866		-0.01215	1.50172	-0.09857	-0.00106	-0.01872	-0.04278		-0.01214	3.60487	-0.49601		-0.01218	0.815765	-0.10191		0.02415	1.0336	0.452403		-0.01224	2.2594	-0.22904	-0.01215	1.86864	-0.01871		-0.01234	1.12124	-0.11761	-0.01237	1.12617	0.000441
-0.01207	0.644422	-0.00089	1.01575		-0.01207	1.50788	-0.10103	-0.00089	-0.02012	-0.04351		-0.01206	3.61611	-0.50115		-0.01209	0.821325	-0.10589		0.024483	1.01832	0.449642		-0.01215	2.26374	-0.23376	-0.01206	1.87152	-0.01961		-0.01226	1.12867	-0.11916	-0.01229	1.12745	0.001769
-0.01199	0.647385	-0.00072	1.02239		-0.01199	1.51419	-0.10252	-0.00072	-0.02186	-0.04342		-0.01198	3.62435	-0.50503		-0.01201	0.825873	-0.11124		0.024816	1.00601	0.443176		-0.01207	2.26406	-0.23845	-0.01198	1.8746	-0.0208		-0.01218	1.13491	-0.12159	-0.01221	1.12871	0.000506
-0.0119	0.650357	-0.00056	1.02709		-0.0119	1.52056	-0.10395	-0.00056	-0.0242	-0.04334		-0.01189	3.63256	-0.50893		-0.01193	0.828072	-0.11622		0.02515	0.991154	0.437856		-0.01199	2.26425	-0.24252	-0.0119	1.87495	-0.02123		-0.01209	1.13851	-0.12521	-0.01212	1.12988	0.000785
-0.01182	0.653351	-0.00039	1.03106		-0.01182	1.52668	-0.10614	-0.00039	-0.026	-0.04478		-0.01181	3.63787	-0.51443		-0.01184	0.830274	-0.11743		0.025483	0.974199	0.433708		-0.0119	2.26444	-0.24576	-0.01181	1.87477	-0.02143		-0.01201	1.14151	-0.12514	-0.01204	1.13093	0.002619
-0.01174	0.656539	-0.00022	1.03468		-0.01174	1.53164	-0.10703	-0.00022	-0.02665	-0.04729		-0.01173	3.63288	-0.51846		-0.01176	0.832462	-0.11743		0.025816	0.958964	0.4328		-0.01182	2.26394	-0.2462	-0.01173	1.87457	-0.02325		-0.01193	1.14451	-0.12356	-0.01196	1.13125	0.003379
-0.01165	0.659765	-5.7e-05	1.03828		-0.01165	1.53516	-0.10825	-5.7e-05	-0.02732	-0.04971		-0.01164	3.62432	-0.51999		-0.01168	0.834377	-0.11947		0.026149	0.947564	0.433202		-0.01174	2.26238	-0.24599	-0.01165	1.87438	-0.0256		-0.01184	1.14672	-0.12328	-0.01187	1.13156	0.001702
-0.01157	0.662827	0.000109	1.04196		-0.01157	1.53876	-0.10882	0.000109	-0.0332	-0.05047		-0.01156	3.61579	-0.52032		-0.01159	0.835326	-0.11935		0.026483	0.935953	0.431493		-0.01165	2.26078	-0.24941	-0.01156	1.87442	-0.02674		-0.01176	1.14792	-0.12388	-0.01179	1.13185	0.000301
-0.01149	0.665771	0.000276	1.04522		-0.01149	1.54232	-0.11026	0.000276	-0.03532	-0.04839		-0.01148	3.60707	-0.52223		-0.01151	0.836278	-0.11911		0.026816	0.9276	0.426876		-0.01157	2.25917	-0.25483	-0.01148	1.8746	-0.02886		-0.01168	1.14891	-0.12514	-0.01171	1.13181	-0.00106
-0.0114	0.667056	0.000443	1.04845		-0.0114	1.54568	-0.11404	0.000443	-0.03749	-0.04571		-0.01139	3.59564	-0.5258		-0.01143	0.837067	-0.1212		0.027149	0.918452	0.421907		-0.01149	2.25511	-0.25813	-0.0114	1.87479	-0.03063		-0.01159	1.1499	-0.12887	-0.01162	1.13173	-0.00219
-0.01132	0.668338	0.000609	1.05192		-0.01132	1.54892	-0.11659	0.000609	-0.03997	-0.04422		-0.01131	3.58047	-0.53021		-0.01134	0.836817	-0.12233		0.027483	0.90485	0.418495		-0.0114	2.25031	-0.25843	-0.01131	1.87458	-0.03077		-0.01151	1.14965	-0.13374	-0.01154	1.13166	6.1e-05
-0.01124	0.669559	0.000776	1.05421		-0.01124	1.55212	-0.11503	0.000776	-0.04259	-0.04437		-0.01123	3.566	-0.53569		-0.01126	0.835705	-0.12387		0.027816	0.888725	0.415439		-0.01132	2.24549	-0.25743	-0.01123	1.87288	-0.03171		-0.01143	1.14837	-0.13647	-0.01146	1.13159	-0.00221
-0.01115	0.670757	0.000943	1.05643		-0.01115	1.55514	-0.11482	0.000943	-0.04491	-0.04713		-0.01115	3.55	-0.54215		-0.01118	0.834591	-0.12517		0.028149	0.873999	0.411391		-0.01124	2.24066	-0.25608	-0.01115	1.87107	-0.03219		-0.01134	1.14691	-0.13755	-0.01137	1.13187	-0.00482
-0.01107	0.671558	0.001109	1.05881		-0.01107	1.55701	-0.1162	0.001109	-0.04728	-0.05029		-0.01106	3.53052	-0.54703		-0.01109	0.833461	-0.12544		0.028482	0.857532	0.405224		-0.01115	2.23567	-0.25605	-0.01106	1.86949	-0.03269		-0.01126	1.14554	-0.13543	-0.01129	1.13253	-0.00621
-0.01099	0.672366	0.001276	1.06104		-0.01099	1.55814	-0.11761	0.001276	-0.04995	-0.05172		-0.01098	3.51151	-0.55004		-0.01101	0.832256	-0.12468		0.028816	0.840016	0.398183		-0.01107	2.2306	-0.2577	-0.01098	1.86768	-0.03321		-0.01118	1.14471	-0.13558	-0.01121	1.13313	-0.00806
-0.01091	0.67318	0.001442	1.06248		-0.0109	1.55923	-0.12055	0.001442	-0.05288	-0.05083		-0.0109	3.49244	-0.55387		-0.01093	0.83099	-0.12724		0.029149	0.820474	0.392307		-0.01099	2.22553	-0.25883	-0.0109	1.86615	-0.0327		-0.01109	1.14427	-0.14042	-0.01112	1.13364	-0.00619
-0.01082	0.673619	0.001609	1.06377		-0.01082	1.56034	-0.12395	0.001609	-0.05597	-0.0495		-0.01081	3.47216	-0.55943		-0.01084	0.829774	-0.12852		0.029482	0.808124	0.385592		-0.0109	2.22045	-0.2598	-0.01081	1.86464	-0.03142		-0.01101	1.14384	-0.1454	-0.01104	1.13383	-0.00577
-0.01074	0.673633	0.001776	1.06495		-0.01074	1.5615	-0.12799	0.001776	-0.05946	-0.04956		-0.01073	3.45148	-0.56546		-0.01076	0.828359	-0.13072		0.029815	0.800787	0.378952		-0.01082	2.21567	-0.26032	-0.01073	1.863	-0.02986		-0.01093	1.14344	-0.14832	-0.01096	1.13402	-0.01004
-0.01066	0.673647	0.001942	1.06592		-0.01065	1.56267	-0.1317	0.001942	-0.06396	-0.05327		-0.01065	3.43046	-0.57086		-0.01068	0.826379	-0.13458		0.030149	0.79109	0.374425		-0.01074	2.21089	-0.26064	-0.01065	1.86121	-0.02833		-0.01084	1.14247	-0.1506	-0.01087	1.13422	-0.01292
-0.01057	0.673624	0.002109	1.06607		-0.01057	1.56383	-0.13298	0.002109	-0.06849	-0.05853		-0.01056	3.40888	-0.57625		-0.0106	0.824298	-0.13652		0.030482	0.778641	0.370601		-0.01065	2.2061	-0.2639	-0.01056	1.85906	-0.02864		-0.01076	1.14142	-0.15115	-0.01079	1.1343	-0.01267
-0.01049	0.67333	0.002275	1.06614		-0.01049	1.56493	-0.13344	0.002275	-0.07236	-0.06178		-0.01048	3.38814	-0.58145		-0.01051	0.822296	-0.13561		0.030815	0.767724	0.36614		-0.01057	2.20126	-0.2681	-0.01048	1.85692	-0.03019		-0.01068	1.14036	-0.15134	-0.01071	1.13342	-0.01276
-0.01041	0.672713	0.002442	1.06622		-0.0104	1.566	-0.13695	0.002442	-0.0755	-0.06479		-0.0104	3.36818	-0.58556		-0.01043	0.820146	-0.13513		0.031148	0.757036	0.360545		-0.01049	2.19491	-0.27171	-0.0104	1.85477	-0.03051		-0.01059	1.13924	-0.15061	-0.01062	1.13231	-0.01214
-0.01032	0.6721	0.002609	1.06641		-0.01032	1.56706	-0.1402	0.002609	-0.07745	-0.06594		-0.01031	3.34735	-0.58776		-0.01035	0.817891	-0.13627		0.031482	0.746297	0.354985		-0.0104	2.18855	-0.27369	-0.01031	1.85262	-0.03121		-0.01051	1.13716	-0.14824	-0.01054	1.13123	-0.01095
-0.01024	0.671605	0.002775	1.06763		-0.01024	1.56808	-0.14361	0.002775	-0.07929	-0.06636		-0.01023	3.32715	-0.58792		-0.01026	0.815619	-0.13808		0.031815	0.734775	0.350444		-0.01032	2.1822	-0.27495	-0.01023	1.84948	-0.03237		-0.01043	1.13499	-0.14755	-0.01046	1.13048	-0.01221
-0.01016	0.671831	0.002942	1.06888		-0.01015	1.56901	-0.14847	0.002942	-0.08164	-0.06659		-0.01015	3.30732	-0.58807		-0.01018	0.813245	-0.14324		0.032148	0.727429	0.346317		-0.01024	2.176	-0.27639	-0.01015	1.84657	-0.03332		-0.01034	1.13267	-0.14901	-0.01037	1.13002	-0.01382
-0.01007	0.67235	0.003108	1.07022		-0.01007	1.56962	-0.15052	0.003108	-0.08351	-0.06831		-0.01006	3.2871	-0.59097		-0.0101	0.810885	-0.14766		0.032481	0.723961	0.341114		-0.01015	2.16862	-0.28064	-0.01006	1.84367	-0.03426		-0.01026	1.13043	-0.14863	-0.01029	1.12956	-0.01867
-0.00999	0.672851	0.003275	1.07083		-0.00999	1.57013	-0.15151	0.003275	-0.08468	-0.07201		-0.00998	3.26723	-0.59488		-0.01001	0.808175	-0.15172		0.032815	0.719398	0.337805		-0.01007	2.16124	-0.28428	-0.00998	1.84129	-0.03378		-0.01018	1.12797	-0.14945	-0.01021	1.12912	-0.01863
-0.00991	0.673398	0.003442	1.07083		-0.0099	1.57059	-0.15219	0.003442	-0.08537	-0.07609		-0.0099	3.24737	-0.59856		-0.00993	0.80551	-0.15518		0.033148	0.713525	0.335297		-0.00999	2.15382	-0.28744	-0.0099	1.83883	-0.03316		-0.01009	1.12549	-0.1514	-0.01012	1.12866	-0.0154
-0.00982	0.674054	0.003608	1.0708		-0.00982	1.5706	-0.1517	0.003608	-0.08575	-0.07715		-0.00981	3.22886	-0.60054		-0.00985	0.802971	-0.15731		0.033481	0.710023	0.331539		-0.0099	2.14593	-0.29098	-0.00982	1.83683	-0.0342		-0.01001	1.123	-0.15215	-0.01004	1.12833	-0.01348
-0.00974	0.674724	0.003775	1.07078		-0.00974	1.56941	-0.1532	0.003775	-0.08587	-0.07716		-0.00973	3.21259	-0.60109		-0.00976	0.800186	-0.16058		0.033814	0.704369	0.327739		-0.00982	2.13715	-0.29277	-0.00973	1.83467	-0.03519		-0.00993	1.12017	-0.15367	-0.00996	1.12799	-0.01504
-0.00966	0.675403	0.003941	1.07056		-0.00965	1.56822	-0.15652	0.003941	-0.0856	-0.07887		-0.00965	3.19616	-0.6015		-0.00968	0.796465	-0.16605		0.034148	0.696164	0.324493		-0.00974	2.12893	-0.2939	-0.00965	1.83228	-0.03406		-0.00984	1.1165	-0.15416	-0.00987	1.12761	-0.01725
-0.00957	0.675799	0.004108	1.06953		-0.00957	1.56707	-0.15927	0.004108	-0.08482	-0.07989		-0.00956	3.1795	-0.60253		-0.0096	0.79257	-0.16965		0.034481	0.690025	0.323539		-0.00965	2.12012	-0.29583	-0.00957	1.82983	-0.03153		-0.00976	1.11273	-0.15413	-0.00979	1.12703	-0.01997
-0.00949	0.674852	0.004275	1.06854		-0.00949	1.56611	-0.16184	0.004275	-0.08364	-0.07818		-0.00948	3.16088	-0.60434		-0.00951	0.78869	-0.17028		0.034814	0.685158	0.32316		-0.00957	2.11211	-0.30004	-0.00948	1.82725	-0.03093		-0.00968	1.10896	-0.15618	-0.00971	1.12634	-0.02215
-0.00941	0.6739	0.004441	1.06756		-0.0094	1.56575	-0.1623	0.004441	-0.08284	-0.07613		-0.0094	3.139	-0.60685		-0.00943	0.785625	-0.17117		0.035148	0.680378	0.322531		-0.00949	2.10465	-0.30497	-0.0094	1.82499	-0.03256		-0.00959	1.1058	-0.15782	-0.00962	1.12567	-0.0205
-0.00932	0.672944	0.004608	1.06717		-0.00932	1.56539	-0.16032	0.004608	-0.08223	-0.07594		-0.00931	3.11706	-0.61198		-0.00935	0.783135	-0.17385		0.035481	0.675783	0.321644		-0.0094	2.09764	-0.30888	-0.00932	1.82268	-0.03484		-0.00951	1.10332	-0.15848	-0.00954	1.12503	-0.01694
-0.00924	0.671792	0.004775	1.06703		-0.00924	1.56516	-0.16069	0.004775	-0.08128	-0.07535		-0.00923	3.09546	-0.61761		-0.00926	0.78056	-0.17606		0.035814	0.672992	0.321823		-0.00932	2.09007	-0.31245	-0.00923	1.8206	-0.03575		-0.00943	1.10089	-0.158	-0.00946	1.12451	-0.01472
-0.00916	0.669803	0.004941	1.0669		-0.00916	1.56549	-0.162	0.004941	-0.08008	-0.07341		-0.00915	3.07517	-0.62168		-0.00918	0.778103	-0.17774		0.036147	0.670179	0.320575		-0.00924	2.08189	-0.31885	-0.00915	1.81851	-0.03674		-0.00934	1.09846	-0.15646	-0.00937	1.12421	-0.01539
-0.00907	0.667827	0.005108	1.06678		-0.00907	1.5664	-0.16099	0.005108	-0.07841	-0.07229		-0.00906	3.05576	-0.62498		-0.0091	0.775634	-0.17931		0.036481	0.663866	0.318387		-0.00915	2.07342	-0.32557	-0.00907	1.81614	-0.03787		-0.00926	1.09597	-0.1566	-0.00929	1.1239	-0.01608
-0.00899	0.665911	0.005274	1.06645		-0.00899	1.56732	-0.16018	0.005274	-0.0762	-0.07238		-0.00898	3.03656	-0.62788		-0.00901	0.773141	-0.18126		0.036814	0.65745	0.317066		-0.00907	2.06544	-0.32928	-0.00898	1.81278	-0.0379		-0.00918	1.09361	-0.15717	-0.00921	1.12359	-0.01784
-0.00891	0.663931	0.005441	1.06597		-0.00891	1.5682	-0.1615	0.005441	-0.07365	-0.07295		-0.0089	3.01672	-0.62993		-0.00893	0.770643	-0.1817		0.037147	0.654902	0.315573		-0.00899	2.05695	-0.33133	-0.0089	1.8087	-0.03765		-0.00909	1.0911	-0.15626	-0.00912	1.12313	-0.01758
-0.00882	0.662014	0.005608	1.0655		-0.00882	1.56908	-0.16071	0.005608	-0.07073	-0.07548		-0.00881	2.99608	-0.63301		-0.00885	0.767961	-0.18102		0.03748	0.650935	0.31371		-0.0089	2.04919	-0.33385	-0.00882	1.80406	-0.03825		-0.00901	1.08857	-0.15704	-0.00904	1.12267	-0.01884
-0.00874	0.660166	0.005774	1.06502		-0.00874	1.56991	-0.15922	0.005774	-0.06679	-0.0788		-0.00873	2.97416	-0.6378		-0.00876	0.764718	-0.18012		0.037814	0.644633	0.310476		-0.00882	2.04192	-0.33608	-0.00873	1.79998	-0.04045		-0.00893	1.0862	-0.15931	-0.00896	1.12225	-0.02029
-0.00866	0.658296	0.005941	1.06332		-0.00866	1.57073	-0.15905	0.005941	-0.06168	-0.08445		-0.00865	2.95214	-0.6393		-0.00868	0.761393	-0.17959		0.038147	0.638156	0.307859		-0.00874	2.03421	-0.33732	-0.00865	1.79696	-0.0419		-0.00884	1.08369	-0.15941	-0.00887	1.12171	-0.02116
-0.00857	0.656306	0.006107	1.06174		-0.00857	1.57143	-0.15979	0.006107	-0.05566	-0.08891		-0.00856	2.93065	-0.64015		-0.0086	0.758061	-0.17831		0.03848	0.63237	0.305863		-0.00865	2.02686	-0.33937	-0.00857	1.794	-0.03979		-0.00876	1.08116	-0.15915	-0.00879	1.12087	-0.0205
-0.00849	0.654103	0.006274	1.06015		-0.00849	1.57174	-0.16177	0.006274	-0.04924	-0.09097		-0.00848	2.91019	-0.64161		-0.00851	0.754634	-0.1761		0.038813	0.626835	0.304316		-0.00857	2.01816	-0.34081	-0.00848	1.79121	-0.03601		-0.00868	1.07878	-0.15967	-0.00871	1.11986	-0.02287
-0.00841	0.651978	0.006441	1.05855		-0.00841	1.57189	-0.16612	0.006441	-0.04283	-0.09327		-0.0084	2.89027	-0.40221		-0.00843	0.750766	-0.17586		0.039147	0.620799	0.300974		-0.00849	2.00946	-0.33979	-0.0084	1.78854	-0.03443		-0.00859	1.07575	-0.16121	-0.00862	1.11872	-0.02577
-0.00832	0.649869	0.006607	1.05622		-0.00832	1.57205	-0.16939	0.006607	-0.03728	-0.09607		-0.00831	2.87021	-0.00318		-0.00835	0.746302	-0.17615		0.03948	0.613965	0.298001		-0.0084	2.00123	-0.33791	-0.00832	1.78646	-0.03436		-0.00851	1.07283	-0.16164	-0.00854	1.11744	-0.02545
-0.00824	0.647884	0.006774	1.05392		-0.00824	1.57185	-0.17269	0.006774	-0.03285	-0.09945		-0.00823	2.85017	-0.00621		-0.00826	0.741618	-0.17594		0.039813	0.608464	0.296788		-0.00832	1.99287	-0.3366	-0.00823	1.78453	-0.03436		-0.00843	1.0699	-0.16182	-0.00846	1.11587	-0.02499
-0.00816	0.646025	0.00694	1.05162		-0.00816	1.57064	-0.177	0.00694	-0.02868	-0.1045		-0.00815	2.82881	-0.00865		-0.00818	0.737008	-0.17388		0.040146	0.60379	0.296629		-0.00824	1.98617	-0.33792	-0.00815	1.78272	-0.03505		-0.00834	1.06666	-0.16366	-0.00837	1.11424	-0.02371
-0.00807	0.644078	0.007107	1.04932		-0.00807	1.56901	-0.17882	0.007107	-0.0242	-0.10833		-0.00806	2.80672	-0.01128		-0.0081	0.732588	-0.17284		0.04048	0.598216	0.296846		-0.00816	1.97907	-0.3418	-0.00807	1.7809	-0.03726		-0.00826	1.06274	-0.16544	-0.00829	1.11266	-0.02368
-0.00799	0.642047	0.007274	1.04704		-0.00799	1.56744	-0.1822	0.007274	-0.02006	-0.10969		-0.00798	2.78526	-0.01373		-0.00801	0.728273	-0.17287		0.040813	0.591836	0.296723		-0.00807	1.97234	-0.3457	-0.00798	1.77901	-0.04042		-0.00818	1.0588	-0.16587	-0.00821	1.11075	-0.02371
-0.00791	0.639736	0.00744	1.04459		-0.00791	1.56576	-0.18648	0.00744	-0.0165	-0.11068		-0.0079	2.76486	-0.01401		-0.00793	0.724043	-0.17395		0.041146	0.585946	0.295544		-0.00799	1.96504	-0.3496	-0.0079	1.77723	-0.0441		-0.00809	1.0546	-0.16531	-0.00812	1.10836	-0.02372
-0.00782	0.637188	0.007607	1.04231		-0.00782	1.5638	-0.18922	0.007607	-0.01336	-0.11059		-0.00781	2.74654	-0.01745		-0.00785	0.719585	-0.17687		0.04148	0.580507	0.293923		-0.00791	1.95747	-0.35396	-0.00782	1.77545	-0.0465		-0.00801	1.05066	-0.16566	-0.00804	1.10585	-0.024
-0.00774	0.634559	0.007774	1.04006		-0.00774	1.56183	-0.18966	0.007774	-0.01085	-0.11121		-0.00773	2.72859	-0.02313		-0.00776	0.71513	-0.18192		0.041813	0.576056	0.292388		-0.00782	1.9495	-0.35697	-0.00773	1.77354	-0.05019		-0.00793	1.04683	-0.16827	-0.00796	1.10317	-0.02569
-0.00766	0.631959	0.00794	1.03794		-0.00766	1.5599	-0.19085	0.00794	-0.00893	-0.1119		-0.00765	2.71063	-0.0276		-0.00768	0.710685	-0.18363		0.042146	0.571399	0.290954		-0.00774	1.94209	-0.35947	-0.00765	1.77071	-0.05402		-0.00784	1.04298	-0.17076	-0.00788	1.10099	-0.02779
-0.00758	0.62919	0.008107	1.03583		-0.00757	1.55823	-0.1906	0.008107	-0.00725	-0.11364		-0.00756	2.69177	-0.03017		-0.0076	0.70618	-0.18428		0.042479	0.567235	0.291348		-0.00766	1.93534	-0.36067	-0.00757	1.7679	-0.05766		-0.00776	1.03915	-0.17258	-0.00779	1.09931	-0.02775
-0.00749	0.626406	0.008273	1.03371		-0.00749	1.5571	-0.18912	0.008273	-0.00575	-0.11613		-0.00748	2.67174	-0.02901		-0.00751	0.702223	-0.18569		0.042813	0.563413	0.291266		-0.00757	1.92919	-0.3586	-0.00748	1.76531	-0.06204		-0.00768	1.03612	-0.17477	-0.00771	1.09768	-0.02783
-0.00741	0.623668	0.00844	1.03166		-0.00741	1.55599	-0.18976	0.00844	-0.00444	-0.1151		-0.0074	2.65179	-0.0285		-0.00743	0.698933	-0.18839		0.043146	0.560817	0.288406		-0.00749	1.92334	-0.35476	-0.0074	1.76213	-0.06598		-0.00759	1.03424	-0.17781	-0.00763	1.09599	-0.02939
-0.00733	0.62084	0.008607	1.02991		-0.00732	1.55491	-0.19097	0.008607	-0.0028	-0.11203		-0.00731	2.63227	-0.03223		-0.00735	0.695696	-0.19339		0.043479	0.55966	0.28391		-0.00741	1.91709	-0.35213	-0.00732	1.75893	-0.06859		-0.00751	1.03237	-0.17988	-0.00754	1.0944	-0.03179
-0.00724	0.618037	0.008773	1.02816		-0.00724	1.55401	-0.19321	0.008773	-0.00092	-0.1105		-0.00723	2.61527	-0.03564		-0.00726	0.692392	-0.19775		0.043812	0.557435	0.278364		-0.00732	1.91068	-0.35151	-0.00723	1.75603	-0.06912		-0.00743	1.03058	-0.18061	-0.00746	1.09285	-0.03402
-0.00716	0.615143	0.00894	1.02638		-0.00716	1.55332	-0.19298	0.00894	0.002036	-0.11026		-0.00715	2.60107	-0.0372		-0.00718	0.6893	-0.20027		0.044146	0.552995	0.275694		-0.00724	1.90366	-0.35087	-0.00715	1.7527	-0.06961		-0.00735	1.02839	-0.18195	-0.00738	1.09127	-0.03366
-0.00708	0.612342	0.009106	1.02415		-0.00707	1.55263	-0.19071	0.009106	0.006354	-0.10933		-0.00707	2.58722	-0.03947		-0.0071	0.686394	-0.20158		0.044479	0.547921	0.274662		-0.00716	1.89656	-0.35187	-0.00707	1.74936	-0.0689		-0.00726	1.02576	-0.18499	-0.00729	1.08951	-0.03244
-0.00699	0.609665	0.009273	1.02134		-0.00699	1.55193	-0.18979	0.009273	0.010639	-0.10777		-0.00698	2.57331	-0.04273		-0.00701	0.683482	-0.20123		0.044812	0.5432	0.270141		-0.00707	1.88912	-0.35327	-0.00698	1.746	-0.06745		-0.00718	1.02328	-0.18878	-0.00721	1.08743	-0.03268
-0.00691	0.607252	0.00944	1.01853		-0.00691	1.55129	-0.19105	0.00944	0.014571	-0.10693		-0.0069	2.55876	-0.04491		-0.00693	0.680539	-0.19934		0.045145	0.538494	0.266499		-0.00699	1.88224	-0.35377	-0.0069	1.74224	-0.06572		-0.0071	1.0206	-0.18961	-0.00713	1.08525	-0.0326
-0.00683	0.604856	0.009606	1.01576		-0.00682	1.55067	-0.19122	0.009606	0.017363	-0.10614		-0.00682	2.54343	-0.04548		-0.00685	0.677779	-0.1999		0.045479	0.533572	0.264245		-0.00691	1.87541	-0.35464	-0.00682	1.73868	-0.06461		-0.00701	1.01722	-0.18889	-0.00704	1.08293	-0.03196
-0.00674	0.602489	0.009773	1.01368		-0.00674	1.55006	-0.19205	0.009773	0.018962	-0.1037		-0.00673	2.52811	-0.04684		-0.00676	0.675069	-0.19906		0.045812	0.52835	0.261686		-0.00682	1.8685	-0.35725	-0.00673	1.73493	-0.06522		-0.00693	1.01373	-0.18905	-0.00696	1.08039	-0.03252
-0.00666	0.599814	0.009939	1.01193		-0.00666	1.54945	-0.19458	0.009939	0.019212	-0.10053		-0.00665	2.51329	-0.05081		-0.00668	0.672352	-0.19681		0.046145	0.523534	0.257315		-0.00674	1.86109	-0.36155	-0.00665	1.73097	-0.06555		-0.00685	1.01004	-0.18959	-0.00688	1.07758	-0.03453
-0.00658	0.596611	0.010106	1.01017		-0.00657	1.54882	-0.1953	0.010106	0.018847	-0.10045		-0.00657	2.49921	-0.05355		-0.0066	0.669627	-0.19394		0.046478	0.5194	0.253446		-0.00666	1.85351	-0.36588	-0.00657	1.7272	-0.0657		-0.00676	1.00648	-0.19013	-0.00679	1.07453	-0.03667
-0.00649	0.593355	0.010273	1.00841		-0.00649	1.54817	-0.19558	0.010273	0.018961	-0.10253		-0.00648	2.48568	-0.05381		-0.00651	0.666506	-0.19161		0.046812	0.515924	0.255816		-0.00657	1.84569	-0.37204	-0.00648	1.72323	-0.06613		-0.00668	1.00203	-0.18988	-0.00671	1.0714	-0.0372
-0.00641	0.590238	0.010439	1.00662		-0.00641	1.54752	-0.19461	0.010439	0.019435	-0.10431		-0.0064	2.47241	-0.05553		-0.00643	0.662742	-0.19053		0.047145	0.512886	0.258182		-0.00649	1.83786	-0.37454	-0.0064	1.71937	-0.06829		-0.0066	0.996939	-0.19028	-0.00663	1.06868	-0.03675
-0.00633	0.587368	0.010606	1.00481		-0.00632	1.54652	-0.19542	0.010606	0.020008	-0.1052		-0.00632	2.45871	-0.05855		-0.00635	0.658996	-0.19101		0.047478	0.508773	0.254043		-0.00641	1.8303	-0.37903	-0.00632	1.71534	-0.07057		-0.00651	0.992105	-0.19172	-0.00654	1.0667	-0.03781
-0.00624	0.584836	0.010772	1.00298		-0.00624	1.5446	-0.1969	0.010772	0.020615	-0.10439		-0.00623	2.44304	-0.0617		-0.00627	0.655336	-0.1918		0.047811	0.504179	0.251703		-0.00632	1.82398	-0.38463	-0.00623	1.71119	-0.06976		-0.00643	0.987343	-0.19209	-0.00646	1.06485	-0.03768
-0.00616	0.582274	0.010939	1.00091		-0.00616	1.54226	-0.19621	0.010939	0.020636	-0.10663		-0.00615	2.4258	-0.06432		-0.00618	0.651658	-0.19269		0.048145	0.501734	0.253089		-0.00624	1.81765	-0.38815	-0.00615	1.70687	-0.07027		-0.00635	0.983601	-0.19129	-0.00638	1.06307	-0.03584
-0.00608	0.579683	0.011106	0.997897		-0.00607	1.53988	-0.19689	0.011106	0.020222	-0.1103		-0.00607	2.40854	-0.06705		-0.0061	0.648049	-0.19359		0.048478	0.499377	0.250989		-0.00616	1.81131	-0.38961	-0.00607	1.70367	-0.0742		-0.00626	0.979846	-0.1919	-0.00629	1.0613	-0.03549
-0.00599	0.577206	0.011272	0.994883		-0.00599	1.53765	-0.19895	0.011272	0.019413	-0.11351		-0.00598	2.3916	-0.07055		-0.00602	0.644521	-0.19567		0.048811	0.497543	0.24864		-0.00607	1.80485	-0.39291	-0.00598	1.70049	-0.07867		-0.00618	0.976076	-0.19513	-0.00621	1.05969	-0.03631
-0.00591	0.574787	0.011439	0.991868		-0.00591	1.53579	-0.201	0.011439	0.01844	-0.11653		-0.0059	2.37458	-0.07422		-0.00593	0.641017	-0.19976		0.049145	0.493907	0.246836		-0.00599	1.79787	-0.39667	-0.0059	1.69681	-0.08001		-0.0061	0.972444	-0.1983	-0.00613	1.05827	-0.03656
-0.00583	0.572389	0.011606	0.988792		-0.00582	1.53398	-0.20072	0.011606	0.017708	-0.11846		-0.00582	2.35716	-0.07876		-0.00585	0.637475	-0.20361		0.049478	0.490557	0.246273		-0.00591	1.79088	-0.3981	-0.00582	1.6935	-0.0794		-0.00601	0.970203	-0.19929	-0.00604	1.05688	-0.0358
-0.00574	0.57004	0.011772	0.985365		-0.00574	1.53217	-0.20181	0.011772	0.017364	-0.12217		-0.00573	2.33982	-0.08335		-0.00577	0.633965	-0.20639		0.049811	0.48557	0.246491		-0.00582	1.78396	-0.40139	-0.00573	1.69004	-0.08051		-0.00593	0.967969	-0.19959	-0.00596	1.05536	-0.03466
-0.00566	0.567588	0.011939	0.981897		-0.00566	1.53039	-0.20345	0.011939	0.017616	-0.12356		-0.00565	2.32198	-0.08717		-0.00568	0.630411	-0.2087		0.050144	0.481093	0.240896		-0.00574	1.77757	-0.40362	-0.00565	1.68647	-0.08229		-0.00585	0.965861	-0.20095	-0.00588	1.0537	-0.03425
-0.00558	0.565113	0.012105	0.978459		-0.00557	1.52865	-0.20345	0.012105	0.01786	-0.1238		-0.00557	2.30371	-0.09138		-0.0056	0.627348	-0.2119		0.050478	0.479484	0.238814		-0.00566	1.77196	-0.40612	-0.00557	1.68285	-0.08103		-0.00576	0.964094	-0.2024	-0.00579	1.0521	-0.03395
-0.00549	0.56264	0.012272	0.975317		-0.00549	1.52692	-0.20353	0.012272	0.01744	-0.12438		-0.00548	2.28567	-0.09473		-0.00552	0.624894	-0.21479		0.050811	0.477925	0.240815		-0.00557	1.76633	-0.40702	-0.00549	1.67918	-0.07971		-0.00568	0.963164	-0.20374	-0.00571	1.05052	-0.03243
-0.00541	0.560233	0.012439	0.972829		-0.00541	1.52516	-0.2067	0.012439	0.016912	-0.12738		-0.0054	2.2676	-0.09624		-0.00543	0.622642	-0.21776		0.051144	0.475083	0.240035		-0.00549	1.7607	-0.40719	-0.0054	1.67582	-0.08269		-0.0056	0.962186	-0.20679	-0.00563	1.0484	-0.03278
-0.00533	0.557251	0.012605	0.97034		-0.00532	1.52305	-0.21041	0.012605	0.016603	-0.12956		-0.00532	2.25195	-0.09659		-0.00535	0.620456	-0.22041		0.051477	0.470902	0.237986		-0.00541	1.75506	-0.40515	-0.00532	1.67234	-0.08424		-0.00551	0.961179	-0.2102	-0.00554	1.04493	-0.03523
-0.00524	0.553818	0.012772	0.967836		-0.00524	1.52048	-0.21197	0.012772	0.016333	-0.12866		-0.00523	2.23884	-0.09573		-0.00527	0.618096	-0.22228		0.051811	0.466779	0.236321		-0.00532	1.74951	-0.40538	-0.00524	1.66905	-0.08347		-0.00543	0.959332	-0.21277	-0.00546	1.04132	-0.03716
-0.00516	0.550388	0.012938	0.965235		-0.00516	1.51792	-0.21194	0.012938	0.015997	-0.12758		-0.00515	2.22581	-0.09404		-0.00518	0.615274	-0.22249		0.052144	0.462998	0.230931		-0.00524	1.74414	-0.40459	-0.00515	1.66568	-0.08262		-0.00535	0.956313	-0.21404	-0.00538	1.0379	-0.03798
-0.00508	0.546918	0.013105	0.962488		-0.00507	1.51533	-0.21206	0.013105	0.014423	-0.12748		-0.00507	2.21288	-0.09366		-0.0051	0.612133	-0.22233		0.052477	0.45743	0.228666		-0.00516	1.73861	-0.4021	-0.00507	1.66214	-0.08249		-0.00526	0.953281	-0.21453	-0.00529	1.03431	-0.03823
-0.00499	0.543875	0.013272	0.959863		-0.00499	1.5125	-0.21487	0.013272	0.01149	-0.1284		-0.00498	2.19989	-0.09365		-0.00502	0.608979	-0.22234		0.05281	0.451719	0.227117		-0.00507	1.73362	-0.40284	-0.00499	1.65879	-0.08333		-0.00518	0.950241	-0.21568	-0.00521	1.03048	-0.03985
-0.00491	0.541384	0.013438	0.957097		-0.00491	1.50939	-0.21467	0.013438	0.007567	-0.12724		-0.0049	2.18724	-0.09335		-0.00493	0.605826	-0.22304		0.053144	0.447823	0.225789		-0.00499	1.72901	-0.40505	-0.0049	1.65568	-0.08204		-0.0051	0.947227	-0.2163	-0.00513	1.02655	-0.04248
-0.00483	0.53893	0.013605	0.954512		-0.00483	1.50629	-0.21327	0.013605	0.003085	-0.12484		-0.00482	2.17474	-0.0945		-0.00485	0.602757	-0.22048		0.053477	0.445019	0.22331		-0.00491	1.72454	-0.40818	-0.00482	1.65355	-0.07767		-0.00501	0.944224	-0.21709	-0.00504	1.02281	-0.04366
-0.00474	0.536405	0.013771	0.952073		-0.00474	1.50322	-0.21324	0.013771	-0.00026	-0.12451		-0.00473	2.16242	-0.09538		-0.00477	0.59969	-0.21737		0.05381	0.4417	0.218909		-0.00482	1.71968	-0.41062	-0.00474	1.6524	-0.0763		-0.00493	0.941206	-0.21817	-0.00496	1.01901	-0.04484
-0.00466	0.533954	0.013938	0.949632		-0.00466	1.50022	-0.2127	0.013938	-0.00271	-0.12568		-0.00465	2.15153	-0.09588		-0.00468	0.596511	-0.21767		0.054143	0.43992	0.216365		-0.00474	1.71437	-0.41231	-0.00465	1.65131	-0.07628		-0.00485	0.938272	-0.21811	-0.00488	1.01496	-0.04846
-0.00458	0.531463	0.014105	0.94721		-0.00458	1.4972	-0.21247	0.014105	-0.0043	-0.12671		-0.00457	2.14159	-0.09604		-0.0046	0.593552	-0.2182		0.054477	0.437864	0.214753		-0.00466	1.7087	-0.41193	-0.00457	1.6502	-0.07571		-0.00476	0.935918	-0.21671	-0.00479	1.01103	-0.0508
-0.00449	0.528864	0.014271	0.94481		-0.00449	1.49413	-0.21462	0.014271	-0.0054	-0.12703		-0.00448	2.13171	-0.09597		-0.00452	0.590845	-0.21857		0.05481	0.434791	0.214738		-0.00457	1.70285	-0.41257	-0.00449	1.64891	-0.07498		-0.00468	0.933952	-0.216	-0.00471	1.00737	-0.05019
-0.00441	0.526243	0.014438	0.942154		-0.00441	1.49115	-0.21636	0.014438	-0.00695	-0.1285		-0.0044	2.12188	-0.09717		-0.00443	0.588228	-0.21877		0.055143	0.43268	0.2157		-0.00449	1.69739	-0.41466	-0.0044	1.64719	-0.07413		-0.0046	0.931905	-0.21728	-0.00463	1.00402	-0.04885
-0.00433	0.523654	0.014605	0.939494		-0.00433	1.4882	-0.21786	0.014605	-0.00879	-0.12929		-0.00432	2.11161	-0.10064		-0.00435	0.585733	-0.22007		0.055477	0.43102	0.218841		-0.00441	1.69242	-0.4173	-0.00432	1.64556	-0.07252		-0.00451	0.930015	-0.22028	-0.00454	1.00067	-0.04805
-0.00425	0.521123	0.014771	0.936966		-0.00424	1.48519	-0.21739	0.014771	-0.00957	-0.12972		-0.00423	2.10062	-0.10352		-0.00427	0.583896	-0.2217		0.05581	0.429259	0.218427		-0.00432	1.68765	-0.42182	-0.00424	1.64386	-0.07171		-0.00443	0.928513	-0.22399	-0.00446	0.997495	-0.04816
-0.00416	0.518666	0.014938	0.934965		-0.00416	1.4822	-0.2176	0.014938	-0.00961	-0.13197		-0.00415	2.0897	-0.10491		-0.00418	0.582612	-0.22302		0.056143	0.426604	0.218695		-0.00424	1.68273	-0.42807	-0.00415	1.64145	-0.07136		-0.00435	0.926996	-0.22689	-0.00438	0.994148	-0.04745
-0.00408	0.516181	0.015104	0.93315		-0.00408	1.47969	-0.22054	0.015104	-0.00886	-0.13352		-0.00407	2.07942	-0.10684		-0.0041	0.581324	-0.22462		0.056476	0.424827	0.219873		-0.00416	1.67779	-0.43109	-0.00407	1.63873	-0.07136		-0.00426	0.925537	-0.22958	-0.00429	0.990994	-0.04671
-0.004	0.513669	0.015271	0.931222		-0.00399	1.47812	-0.22372	0.015271	-0.0079	-0.13551		-0.00398	2.0699	-0.10814		-0.00402	0.580029	-0.2299		0.05681	0.424085	0.222847		-0.00407	1.6723	-0.43083	-0.00399	1.63616	-0.07231		-0.00418	0.923835	-0.23163	-0.00421	0.988034	-0.04798
-0.00391	0.511153	0.015438	0.929323		-0.00391	1.47687	-0.22747	0.015438	-0.00814	-0.13415		-0.0039	2.06082	-0.10901		-0.00393	0.578492	-0.23168		0.057143	0.422682	0.225121		-0.00399	1.66691	-0.42962	-0.0039	1.63345	-0.07427		-0.0041	0.921069	-0.23377	-0.00413	0.98508	-0.04981
-0.00383	0.508946	0.015604	0.927564		-0.00383	1.47559	-0.23056	0.015604	-0.00905	-0.13325		-0.00382	2.05179	-0.11042		-0.00385	0.576609	-0.23113		0.057476	0.42123	0.224801		-0.00391	1.66143	-0.42943	-0.00382	1.63027	-0.07294		-0.00401	0.918073	-0.23605	-0.00404	0.982368	-0.04879
-0.00375	0.506718	0.015771	0.925907		-0.00374	1.47443	-0.22889	0.015771	-0.01026	-0.13435		-0.00373	2.04261	-0.11322		-0.00377	0.574618	-0.23257		0.057809	0.422088	0.222333		-0.00383	1.6561	-0.43219	-0.00374	1.62694	-0.07164		-0.00393	0.915152	-0.2382	-0.00396	0.980227	-0.04793
-0.00366	0.504517	0.015937	0.924145		-0.00366	1.47349	-0.22585	0.015937	-0.01151	-0.13565		-0.00365	2.03286	-0.11821		-0.00368	0.572712	-0.23434		0.058143	0.424075	0.219209		-0.00374	1.6515	-0.43605	-0.00365	1.62376	-0.07216		-0.00385	0.912051	-0.24029	-0.00388	0.978096	-0.04937
-0.00358	0.502498	0.016104	0.922364		-0.00358	1.4727	-0.22391	0.016104	-0.01278	-0.13585		-0.00357	2.02275	-0.12437		-0.0036	0.570882	-0.2363		0.058476	0.424888	0.217367		-0.00366	1.64689	-0.43913	-0.00357	1.62089	-0.07388		-0.00376	0.908866	-0.23984	-0.00379	0.975975	-0.05023
-0.0035	0.500765	0.016271	0.920536		-0.00349	1.4719	-0.22483	0.016271	-0.01376	-0.13529		-0.00348	2.01242	-0.12972		-0.00352	0.569097	-0.23698		0.058809	0.420995	0.216965		-0.00358	1.64217	-0.44293	-0.00349	1.6185	-0.07593		-0.00368	0.905789	-0.23639	-0.00371	0.974061	-0.04976
-0.00341	0.49908	0.016437	0.918635		-0.00341	1.47073	-0.22485	0.016437	-0.01403	-0.13615		-0.0034	2.0029	-0.13327		-0.00343	0.5673	-0.23914		0.059142	0.41396	0.215723		-0.00349	1.63704	-0.44439	-0.0034	1.6162	-0.0775		-0.0036	0.902662	-0.23371	-0.00363	0.972238	-0.04995
-0.00333	0.497378	0.016604	0.916804		-0.00333	1.46915	-0.2232	0.016604	-0.01402	-0.13597		-0.00332	1.99443	-0.1369		-0.00335	0.5655	-0.24141		0.059476	0.407286	0.212916		-0.00341	1.63157	-0.4433	-0.00332	1.61399	-0.0802		-0.00351	0.899513	-0.23424	-0.00354	0.970437	-0.05044
-0.00325	0.49556	0.01677	0.914969		-0.00324	1.46754	-0.22324	0.01677	-0.01306	-0.13547		-0.00323	1.98631	-0.14218		-0.00327	0.563356	-0.24146		0.059809	0.401235	0.209575		-0.00333	1.62604	-0.44581	-0.00324	1.6115	-0.08277		-0.00343	0.896751	-0.2362	-0.00346	0.968653	-0.05048
-0.00316	0.493426	0.016937	0.913493		-0.00316	1.46589	-0.22293	0.016937	-0.01181	-0.13482		-0.00315	1.97822	-0.14534		-0.00318	0.560866	-0.24309		0.060142	0.396342	0.207382		-0.00324	1.62066	-0.44889	-0.00315	1.60886	-0.08546		-0.00335	0.894006	-0.23727	-0.00338	0.966793	-0.05036
-0.00308	0.491104	0.017104	0.912098		-0.00308	1.46412	-0.22185	0.017104	-0.01048	-0.13578		-0.00307	1.96954	-0.14568		-0.0031	0.558363	-0.24696		0.060475	0.393203	0.206466		-0.00316	1.61585	-0.45157	-0.00307	1.60609	-0.08931		-0.00326	0.891377	-0.23683	-0.00329	0.964908	-0.04909
-0.003	0.155094	0.01727	0.662758		-0.00299	0.852203	-0.22303	0.01727	-0.00937	-0.13892		-0.00299	0.932225	-0.14456		-0.00302	0.263595	-0.24461		0.060809	0.389728	0.205061		-0.00308	1.04409	-0.45316	-0.00299	0.979881	-0.09309		-0.00318	0.683976	-0.23658	-0.00321	0.554416	-0.04947
-0.00291	-0.00389	0.017437	-0.00109		-0.00291	-0.00318	-0.22718	0.017437	-0.00914	-0.14122		-0.0029	-0.0145	-0.14607		-0.00293	-0.00429	-0.24037		0.061142	0.386068	0.203477		-0.00299	-0.00587	-0.4538	-0.0029	-0.00341	-0.09389		-0.0031	-0.00255	-0.23796	-0.00313	-0.00267	-0.04967
-0.00283	-0.00613	0.017603	-0.00145		-0.00283	-0.00543	-0.23073	0.017603	-0.00842	-0.14231		-0.00282	-0.02399	-0.14932		-0.00285	-0.00719	-0.23709		0.061475	0.380902	0.201501		-0.00291	-0.01023	-0.45444	-0.00282	-0.00568	-0.09307		-0.00301	-0.00456	-0.23987	-0.00304	-0.00464	-0.04818
-0.00275	-0.00844	0.01777	-0.00181		-0.00274	-0.00771	-0.23468	0.01777	-0.00709	-0.1434		-0.00274	-0.03272	-0.15118		-0.00277	-0.01012	-0.23912		0.061808	0.374863	0.201598		-0.00283	-0.01474	-0.45445	-0.00274	-0.00784	-0.0914		-0.00293	-0.00664	-0.24262	-0.00296	-0.0067	-0.04799
-0.00266	-0.01069	0.017937	-0.00219		-0.00266	-0.01006	-0.23629	0.017937	-0.00603	-0.14531		-0.00265	-0.04075	-0.15216		-0.00268	-0.01308	-0.24032		0.062142	0.36757	0.200904		-0.00274	-0.01937	-0.45366	-0.00265	-0.01008	-0.09045		-0.00285	-0.00904	-0.24651	-0.00288	-0.0088	-0.04889
-0.00258	-0.01299	0.018103	-0.00267		-0.00258	-0.01242	-0.23855	0.018103	-0.00569	-0.14575		-0.00257	-0.04875	-0.15389		-0.0026	-0.0163	-0.23815		0.062475	0.360001	0.201312		-0.00266	-0.02393	-0.45546	-0.00257	-0.01219	-0.09176		-0.00276	-0.01179	-0.24979	-0.00279	-0.01065	-0.04837
-0.0025	-0.01528	0.01827	-0.00335		-0.00249	-0.01475	-0.24063	0.01827	-0.00627	-0.14666		-0.00249	-0.05694	-0.15388		-0.00252	-0.01984	-0.23612		0.062808	0.354362	0.202441		-0.00258	-0.02846	-0.45763	-0.00249	-0.01413	-0.0919		-0.00268	-0.01453	-0.25281	-0.00271	-0.01207	-0.04668
-0.00241	-0.01758	0.018437	-0.00401		-0.00241	-0.01696	-0.24124	0.018437	-0.00729	-0.14848		-0.0024	-0.06621	-0.15139		-0.00243	-0.02337	-0.23581		0.063142	0.35383	0.203441		-0.00249	-0.03245	-0.45729	-0.0024	-0.0162	-0.09077		-0.0026	-0.01699	-0.25459	-0.00263	-0.01328	-0.04532
-0.00233	-0.01991	0.018603	-0.00469		-0.00233	-0.01897	-0.24435	0.018603	-0.00856	-0.15037		-0.00232	-0.07663	-0.15135		-0.00235	-0.02629	-0.23342		0.063475	0.355762	0.202351		-0.00241	-0.03617	-0.45782	-0.00232	-0.01814	-0.09032		-0.00251	-0.01875	-0.25583	-0.00254	-0.01445	-0.0443
-0.00225	-0.02161	0.01877	-0.0053		-0.00224	-0.02092	-0.24639	0.01877	-0.01021	-0.15203		-0.00224	-0.08711	-0.15453		-0.00227	-0.02875	-0.2296		0.063808	0.356479	0.200109		-0.00233	-0.03983	-0.45851	-0.00224	-0.01993	-0.08983		-0.00243	-0.02018	-0.25809	-0.00246	-0.01555	-0.04502
-0.00216	-0.02313	0.018936	-0.00592		-0.00216	-0.02242	-0.24618	0.018936	-0.01311	-0.15125		-0.00215	-0.09716	-0.15902		-0.00218	-0.03118	-0.23341		0.064141	0.354504	0.198767		-0.00224	-0.0438	-0.45941	-0.00215	-0.02164	-0.0902		-0.00235	-0.02165	-0.26012	-0.00238	-0.01648	-0.04562
-0.00208	-0.02461	0.019103	-0.00655		-0.00208	-0.02306	-0.24578	0.019103	-0.01674	-0.14933		-0.00207	-0.10541	-0.15972		-0.0021	-0.03356	-0.24111		0.064475	0.351955	0.198509		-0.00216	-0.04839	-0.45971	-0.00207	-0.02337	-0.09253		-0.00226	-0.02313	-0.26071	-0.0023	-0.01728	-0.04699
-0.002	-0.0261	0.01927	-0.00727		-0.00199	-0.02332	-0.24573	0.01927	-0.02005	-0.14714		-0.00199	-0.11209	-0.15896		-0.00202	-0.03579	-0.24801		0.064808	0.350315	0.199964		-0.00208	-0.05372	-0.46105	-0.00199	-0.02496	-0.09506		-0.00218	-0.02489	-0.26106	-0.00221	-0.01805	-0.04949
-0.00191	-0.02802	0.019436	-0.00846		-0.00191	-0.02357	-0.24459	0.019436	-0.02301	-0.14578		-0.0019	-0.11854	-0.15936		-0.00194	-0.03777	-0.24854		0.065141	0.348843	0.199596		-0.00199	-0.05913	-0.4633	-0.0019	-0.02646	-0.09658		-0.0021	-0.02682	-0.26142	-0.00213	-0.01886	-0.05134
-0.00183	-0.03022	0.019603	-0.01012		-0.00183	-0.02382	-0.24392	0.019603	-0.02457	-0.14743		-0.00182	-0.12496	-0.1595		-0.00185	-0.03969	-0.24822		0.065474	0.347767	0.199132		-0.00191	-0.06424	-0.46534	-0.00182	-0.02792	-0.09768		-0.00202	-0.02879	-0.26141	-0.00205	-0.01993	-0.05258
-0.00175	-0.03248	0.019769	-0.01169		-0.00174	-0.02451	-0.24437	0.019769	-0.02565	-0.15031		-0.00174	-0.13146	-0.16012		-0.00177	-0.04161	-0.25007		0.065808	0.346398	0.198107		-0.00183	-0.06906	-0.46573	-0.00174	-0.02942	-0.09645		-0.00193	-0.03113	-0.2618	-0.00196	-0.02107	-0.05576
-0.00166	-0.0348	0.019936	-0.01318		-0.00166	-0.02585	-0.24639	0.019936	-0.02716	-0.05035		-0.00165	-0.13785	-0.16295		-0.00169	-0.04352	-0.25208		0.066141	0.344428	0.196739		-0.00174	-0.07371	-0.46559	-0.00165	-0.03088	-0.0957		-0.00185	-0.03458	-0.26148	-0.00188	-0.02217	-0.05912
-0.00158	-0.0371	0.020103	-0.01442		-0.00158	-0.02726	-0.24792	0.020103	-0.02889	0.000134		-0.00157	-0.14422	-0.1662		-0.0016	-0.04545	-0.25361		0.066474	0.344409	0.196449		-0.00166	-0.07849	-0.46612	-0.00157	-0.03212	-0.09698		-0.00177	-0.03806	-0.26182	-0.0018	-0.02326	-0.06049
-0.0015	-0.03948	0.020269	-0.01556		-0.00149	-0.02864	-0.2465	0.020269	-0.03067	-0.00039		-0.00149	-0.15054	-0.16787		-0.00152	-0.04738	-0.25522		0.066807	0.34559	0.196884		-0.00158	-0.08333	-0.46541	-0.00149	-0.03328	-0.0985		-0.00168	-0.04136	-0.26332	-0.00171	-0.02499	-0.05962
-0.00141	-0.04185	0.020436	-0.01671		-0.00141	-0.0301	-0.24554	0.020436	-0.03244	-0.00083		-0.0014	-0.15623	-0.16798		-0.00144	-0.04928	-0.25867		0.067141	0.346453	0.197623		-0.00149	-0.08798	-0.46449	-0.0014	-0.03448	-0.1004		-0.0016	-0.04473	-0.26437	-0.00163	-0.02715	-0.05699
-0.00133	-0.04429	0.020602	-0.01786		-0.00133	-0.03157	-0.24673	0.020602	-0.03486	-0.00199		-0.00132	-0.16144	-0.16854		-0.00135	-0.0514	-0.25944		0.067474	0.344893	0.197259		-0.00141	-0.09263	-0.46756	-0.00132	-0.03584	-0.10161		-0.00152	-0.04806	-0.26512	-0.00155	-0.0294	-0.05562
-0.00125	-0.04693	0.020769	-0.01905		-0.00124	-0.03303	-0.24787	0.020769	-0.03763	-0.00292		-0.00124	-0.16664	-0.17108		-0.00127	-0.05363	-0.25668		0.067807	0.342184	0.195987		-0.00133	-0.09728	-0.47111	-0.00124	-0.03773	-0.10111		-0.00143	-0.05141	-0.26542	-0.00146	-0.03159	-0.05507
-0.00116	-0.04979	0.020936	-0.02026		-0.00116	-0.03455	-0.24794	0.020936	-0.04132	-0.00339		-0.00115	-0.172	-0.17281		-0.00119	-0.05583	-0.25454		0.06814	0.34149	0.192751		-0.00124	-0.10195	-0.47257	-0.00115	-0.04005	-0.10087		-0.00135	-0.05475	-0.26476	-0.00138	-0.03335	-0.05395
-0.00108	-0.05278	0.021102	-0.02139		-0.00108	-0.0362	-0.24869	0.021102	-0.04512	-0.00468		-0.00107	-0.17741	-0.17312		-0.0011	-0.05785	-0.2563		0.068474	0.341973	0.191187		-0.00116	-0.10664	-0.47335	-0.00107	-0.0422	-0.10099		-0.00127	-0.0575	-0.2647	-0.0013	-0.03392	-0.05386
-0.001	-0.05516	0.021269	-0.02241		-0.00099	-0.03802	-0.24976	0.021269	-0.04819	-0.0048		-0.00099	-0.18283	-0.17357		-0.00102	-0.05936	-0.25926		0.068807	0.34192	0.191047		-0.00108	-0.11134	-0.47411	-0.00099	-0.0444	-0.10091		-0.00118	-0.05896	-0.26536	-0.00121	-0.03449	-0.05569
-0.00092	-0.05693	0.021436	-0.02328		-0.00091	-0.03987	-0.25197	0.021436	-0.05087	-0.00533		-0.0009	-0.18823	-0.17351		-0.00094	-0.06068	-0.26014		0.06914	0.340297	0.192803		-0.00099	-0.11605	-0.47584	-0.00091	-0.04659	-0.10353		-0.0011	-0.06029	-0.26561	-0.00113	-0.03508	-0.05587
-0.00083	-0.05863	0.021602	-0.02415		-0.00083	-0.04147	-0.25238	0.021602	-0.05282	-0.0076		-0.00082	-0.1938	-0.17186		-0.00085	-0.06199	-0.26139		0.069474	0.338573	0.193819		-0.00091	-0.12071	-0.47736	-0.00082	-0.04876	-0.10661		-0.00102	-0.06158	-0.26661	-0.00105	-0.03567	-0.05484
-0.00075	-0.06028	0.021769	-0.02502		-0.00074	-0.0428	-0.25204	0.021769	-0.05442	-0.00955		-0.00074	-0.19977	-0.17008		-0.00077	-0.06319	-0.26274		0.069807	0.334778	0.193154		-0.00083	-0.12522	-0.47729	-0.00074	-0.05094	-0.10778		-0.00093	-0.06289	-0.26739	-0.00096	-0.03585	-0.05446
-0.00067	-0.06193	0.021935	-0.02578		-0.00066	-0.04412	-0.25115	0.021935	-0.05616	-0.01034		-0.00065	-0.2056	-0.17003		-0.00069	-0.06405	-0.26336		0.07014	0.332688	0.190854		-0.00074	-0.12969	-0.47646	-0.00066	-0.05295	-0.10715		-0.00085	-0.06442	-0.26754	-0.00088	-0.03581	-0.05492
-0.00058	-0.06359	0.022102	-0.02632		-0.00058	-0.04543	-0.25254	0.022102	-0.05798	-0.00949		-0.00057	-0.21143	-0.17068		-0.0006	-0.06469	-0.26429		0.070473	0.3307	0.188681		-0.00066	-0.13383	-0.47566	-0.00057	-0.05497	-0.10615		-0.00077	-0.06611	-0.26883	-0.0008	-0.03576	-0.0536
-0.0005	-0.06532	0.022269	-0.02684		-0.0005	-0.0468	-0.25427	0.022269	-0.05944	-0.00669		-0.00049	-0.21719	-0.17108		-0.00052	-0.06532	-0.26485		0.070807	0.32568	0.187813		-0.00058	-0.13739	-0.47202	-0.00049	-0.05685	-0.10616		-0.00068	-0.0678	-0.27074	-0.00071	-0.03571	-0.05346
-0.00042	-0.06708	0.022435	-0.02733		-0.00041	-0.04827	-0.25764	0.022435	-0.06033	-0.00435		-0.0004	-0.22269	-0.17083		-0.00044	-0.06611	-0.26345		0.07114	0.320254	0.188283		-0.00049	-0.14069	-0.47223	-0.00041	-0.05871	-0.10507		-0.0006	-0.06957	-0.27251	-0.00063	-0.03564	-0.05523
-0.00033	-0.06878	0.022602	-0.02772		-0.00033	-0.04978	-0.26177	0.022602	-0.06104	-0.00483		-0.00032	-0.22811	-0.16977		-0.00035	-0.06711	-0.26277		0.071473	0.315296	0.190636		-0.00041	-0.1439	-0.47302	-0.00032	-0.0603	-0.10345		-0.00052	-0.07171	-0.27292	-0.00055	-0.03555	-0.0563
-0.00025	-0.07039	0.022768	-0.02804		-0.00025	-0.05129	-0.26496	0.022768	-0.06128	-0.00603		-0.00024	-0.23352	-0.16923		-0.00027	-0.0682	-0.26033		0.071806	0.310564	0.191239		-0.00033	-0.14711	-0.47244	-0.00024	-0.06163	-0.10386		-0.00043	-0.07425	-0.27343	-0.00046	-0.03544	-0.05724
-0.00017	-0.072	0.022935	-0.02835		-0.00016	-0.05283	-0.26845	0.022935	-0.06124	-0.00631		-0.00015	-0.23836	-0.16966		-0.00019	-0.0693	-0.25942		0.07214	0.306097	0.188702		-0.00024	-0.15055	-0.46952	-0.00016	-0.063	-0.10349		-0.00035	-0.07677	-0.2752	-0.00038	-0.03534	-0.05767
-8.2e-05	-0.07366	0.023102	-0.02868		-7.8e-05	-0.05437	-0.26965	0.023102	-0.06092	-0.00546		-7e-05	-0.24272	-0.17099		-0.0001	-0.07048	-0.25992		0.072473	0.303085	0.186327		-0.00016	-0.15429	-0.46738	-7.2e-05	-0.06438	-0.09873		-0.00027	-0.07932	-0.27646	-0.0003	-0.03529	-0.05674
1e-06	-0.10193	0.023268	-0.03777		5e-06	-0.07174	-0.27003	0.023268	-0.06062	-0.00294		1.3e-05	-0.30069	-0.17372		-1.9e-05	-0.07743	-0.26006		0.072806	0.299561	0.185828		-7.7e-05	-0.15814	-0.46778	1.1e-05	-0.07762	-0.09275		-0.00018	-0.08185	-0.27623	-0.00021	-0.03546	-0.05682
8.4e-05	-0.10957	0.023435	-0.05012		8.8e-05	-0.08635	-0.26904	0.023435	-0.06061	-0.00024		9.6e-05	-0.33438	-0.17649		6.4e-05	-0.09538	-0.25957		0.073139	0.296367	0.184508		6e-06	-0.18761	-0.46936	9.5e-05	-0.08223	-0.09085		-9.9e-05	-0.08421	-0.27653	-0.00013	-0.03564	-0.05683
0.000168	-0.112	0.023601	-0.05106		0.000172	-0.08801	-0.26951	0.023601	-0.06099	0.000845		0.00018	-0.33893	-0.17819		0.000147	-0.09708	-0.25978		0.073473	0.294191	0.184564		8.9e-05	-0.20637	-0.47335	0.000178	-0.08269	-0.09166		-1.6e-05	-0.09138	-0.27819	-4.6e-05	-0.03583	-0.05725
0.000251	-0.1144	0.023768	-0.05185		0.000255	-0.08987	-0.27198	0.023768	-0.06172	-0.00062		0.000263	-0.34352	-0.17965		0.00023	-0.09863	-0.25964		0.073806	0.290989	0.185073		0.000172	-0.20864	-0.47872	0.000261	-0.08332	-0.09079		6.7e-05	-0.104	-0.2798	3.7e-05	-0.04039	-0.05976
0.000334	-0.11692	0.023935	-0.0525		0.000338	-0.09176	-0.27336	0.023935	-0.06275	-0.00418		0.000346	-0.34826	-0.18211		0.000314	-0.09975	-0.25967		0.074139	0.289903	0.186037		0.000256	-0.21092	-0.48361	0.000344	-0.08401	-0.09017		0.000151	-0.10553	-0.28208	0.000121	-0.0415	-0.06111
0.000417	-0.11932	0.024101	-0.05313		0.000421	-0.09371	-0.27345	0.024101	-0.06406	-0.00739		0.000429	-0.3517	-0.18682		0.000397	-0.10087	-0.26176		0.074472	0.289355	0.185439		0.000339	-0.21357	-0.48458	0.000428	-0.08465	-0.09252		0.000234	-0.1066	-0.28501	0.000204	-0.04194	-0.06045
0.000501	-0.12178	0.024268	-0.05379		0.000505	-0.09582	-0.27264	0.024268	-0.06518	-0.00765		0.000513	-0.3541	-0.19042		0.00048	-0.10199	-0.26369		0.074806	0.288752	0.181842		0.000422	-0.21696	-0.48511	0.000511	-0.08532	-0.09504		0.000317	-0.10767	-0.28863	0.000287	-0.04237	-0.06018
0.000584	-0.12417	0.024434	-0.05495		0.000588	-0.09806	-0.2731	0.024434	-0.06598	-0.00619		0.000596	-0.35636	-0.19333		0.000563	-0.10304	-0.2662		0.075139	0.288082	0.179614		0.000505	-0.22068	-0.48715	0.000594	-0.08638	-0.09603		0.0004	-0.10875	-0.29015	0.00037	-0.04393	-0.05871
0.000667	-0.12661	0.024601	-0.05657		0.000671	-0.10028	-0.27398	0.024601	-0.06661	-0.00551		0.000679	-0.35855	-0.19624		0.000647	-0.10399	-0.26748		0.075472	0.287509	0.179479		0.000589	-0.2242	-0.49235	0.000678	-0.08778	-0.09693		0.000484	-0.10991	-0.28943	0.000454	-0.04562	-0.05684
0.00075	-0.12919	0.024768	-0.05817		0.000754	-0.10248	-0.27357	0.024768	-0.06713	-0.00692		0.000762	-0.36095	-0.19865		0.00073	-0.10485	-0.26609		0.075805	0.286623	0.17819		0.000672	-0.22674	-0.49849	0.000761	-0.08918	-0.0989		0.000567	-0.11167	-0.28849	0.000537	-0.0473	-0.05651
0.000834	-0.13173	0.024934	-0.05962		0.000838	-0.10449	-0.27339	0.024934	-0.06714	-0.00924		0.000846	-0.36385	-0.20059		0.000813	-0.10574	-0.26703		0.076139	0.285852	0.176675		0.000755	-0.22883	-0.50106	0.000844	-0.09064	-0.10174		0.00065	-0.11359	-0.28747	0.00062	-0.04916	-0.05599
0.000917	-0.13386	0.025101	-0.06058		0.000921	-0.10628	-0.27517	0.025101	-0.06676	-0.0115		0.000929	-0.36686	-0.20105		0.000896	-0.10662	-0.26953		0.076472	0.284612	0.177621		0.000839	-0.23086	-0.50271	0.000927	-0.09219	-0.10194		0.000734	-0.1155	-0.287	0.000703	-0.05123	-0.0573
0.001	-0.13571	0.025268	-0.06122		0.001004	-0.10801	-0.2769	0.025268	-0.06713	-0.01353		0.001012	-0.36991	-0.2025		0.00098	-0.10778	-0.2704		0.076805	0.283205	0.179239		0.000922	-0.23293	-0.50461	0.001011	-0.09392	-0.09879		0.000817	-0.1173	-0.28639	0.000787	-0.05329	-0.0598
0.001083	-0.13747	0.025434	-0.06185		0.001088	-0.1092	-0.27678	0.025434	-0.06826	-0.01555		0.001096	-0.37314	-0.20425		0.001063	-0.1091	-0.27107		0.077139	0.282219	0.179765		0.001005	-0.23438	-0.50415	0.001094	-0.09556	-0.09761		0.0009	-0.11886	-0.28431	0.00087	-0.05532	-0.06047
0.001167	-0.13923	0.025601	-0.06241		0.001171	-0.10986	-0.27809	0.025601	-0.07012	-0.01705		0.001179	-0.37631	-0.20576		0.001146	-0.11046	-0.27179		0.077472	0.280294	0.1784		0.001088	-0.2353	-0.50308	0.001177	-0.09721	-0.09726		0.000983	-0.12036	-0.28116	0.000953	-0.05736	-0.06084
0.00125	-0.14106	0.025767	-0.06275		0.001254	-0.11048	-0.279	0.025767	-0.07232	-0.01682		0.001262	-0.3795	-0.20528		0.00123	-0.11182	-0.27191		0.077805	0.279412	0.176827		0.001172	-0.23608	-0.50465	0.00126	-0.09794	-0.09482		0.001067	-0.12182	-0.27813	0.001037	-0.05944	-0.06226
0.001333	-0.14286	0.025934	-0.06295		0.001337	-0.1111	-0.27968	0.025934	-0.07353	-0.01815		0.001345	-0.38277	-0.20566		0.001313	-0.11331	-0.27159		0.078138	0.281035	0.178273		0.001255	-0.23687	-0.50569	0.001344	-0.09827	-0.09147		0.00115	-0.12327	-0.27657	0.00112	-0.06159	-0.0612
0.001416	-0.14464	0.026101	-0.06315		0.001421	-0.11165	-0.27889	0.026101	-0.07399	-0.02125		0.001429	-0.38597	-0.20604		0.001396	-0.11496	-0.27082		0.078472	0.283064	0.180381		0.001338	-0.23773	-0.50493	0.001427	-0.09861	-0.08875		0.001233	-0.12461	-0.27649	0.001203	-0.06359	-0.06081
0.0015	-0.14638	0.026267	-0.06335		0.001504	-0.11204	-0.27804	0.026267	-0.07416	-0.02453		0.001512	-0.38907	-0.20562		0.001479	-0.11669	-0.27151		0.078805	0.282178	0.181676		0.001421	-0.23859	-0.50396	0.00151	-0.09864	-0.08761		0.001317	-0.12594	-0.27628	0.001286	-0.06476	-0.06073
0.001583	-0.14781	0.026434	-0.06355		0.001587	-0.11232	-0.2792	0.026434	-0.07419	-0.02643		0.001595	-0.39214	-0.20523		0.001563	-0.11845	-0.27354		0.079138	0.280481	0.182138		0.001505	-0.23944	-0.50189	0.001594	-0.0981	-0.08845		0.0014	-0.12723	-0.27684	0.00137	-0.06553	-0.0629
0.001666	-0.14911	0.0266	-0.06374		0.00167	-0.11258	-0.28059	0.0266	-0.07501	-0.02779		0.001678	-0.39504	-0.20549		0.001646	-0.12016	-0.27245		0.079471	0.280183	0.179979		0.001588	-0.24028	-0.50233	0.001677	-0.09735	-0.09017		0.001483	-0.1285	-0.27836	0.001453	-0.06628	-0.06598
0.001749	-0.15044	0.026767	-0.06393		0.001754	-0.11264	-0.28093	0.026767	-0.07638	-0.03035		0.001762	-0.39791	-0.20692		0.001729	-0.12167	-0.27224		0.079805	0.28037	0.176657		0.001671	-0.24151	-0.50314	0.00176	-0.09658	-0.09207		0.001566	-0.12975	-0.27955	0.001536	-0.06699	-0.06621
0.001833	-0.15174	0.026934	-0.06435		0.001837	-0.11253	-0.28141	0.026934	-0.07825	-0.03276		0.001845	-0.40083	-0.20481		0.001812	-0.12318	-0.27361		0.080138	0.278764	0.173074		0.001754	-0.24289	-0.50295	0.001843	-0.09606	-0.09577		0.00165	-0.13096	-0.28041	0.00162	-0.06742	-0.06444
0.001916	-0.15266	0.0271	-0.06512		0.00192	-0.11242	-0.28267	0.0271	-0.08032	-0.03302		0.001928	-0.40386	-0.20309		0.001896	-0.12469	-0.27484		0.080471	0.276391	0.171494		0.001838	-0.24422	-0.50395	0.001927	-0.09608	-0.09917		0.001733	-0.13221	-0.28242	0.001703	-0.06752	-0.06417
0.001999	-0.15349	0.027267	-0.06596		0.002004	-0.11231	-0.28176	0.027267	-0.08223	-0.03279		0.002011	-0.40685	-0.20284		0.001979	-0.12618	-0.27641		0.080804	0.2752	0.170288		0.001921	-0.24572	-0.50529	0.00201	-0.09627	-0.1015		0.001816	-0.13341	-0.28555	0.001786	-0.0676	-0.06425
0.002082	-0.15428	0.027433	-0.06681		0.002087	-0.11222	-0.28123	0.027433	-0.08394	-0.03454		0.002095	-0.40992	-0.2041		0.002062	-0.1275	-0.27773		0.081138	0.273323	0.168072		0.002004	-0.24732	-0.50572	0.002093	-0.09647	-0.10481		0.0019	-0.1346	-0.28929	0.001869	-0.06768	-0.06186
0.002166	-0.15506	0.0276	-0.06781		0.00217	-0.11215	-0.27949	0.0276	-0.08536	-0.03501		0.002178	-0.41315	-0.20574		0.002146	-0.12876	-0.27825		0.081471	0.271721	0.166458		0.002088	-0.249	-0.50921	0.002176	-0.0968	-0.1086		0.001983	-0.13575	-0.29259	0.001953	-0.06846	-0.06188
0.002249	-0.15581	0.027767	-0.069		0.002253	-0.11209	-0.27878	0.027767	-0.0868	-0.0328		0.002261	-0.41641	-0.20825		0.002229	-0.13001	-0.27935		0.081804	0.271334	0.164319		0.002171	-0.25065	-0.51251	0.00226	-0.09729	-0.11142		0.002066	-0.13693	-0.29642	0.002036	-0.06925	-0.06462
0.002332	-0.15653	0.027933	-0.0702		0.002337	-0.11201	-0.27853	0.027933	-0.08865	-0.02949		0.002345	-0.41989	-0.2122		0.002312	-0.13153	-0.27977		0.082137	0.26796	0.162528		0.002254	-0.25221	-0.51354	0.002343	-0.09776	-0.11284		0.002149	-0.13775	-0.30065	0.002119	-0.07004	-0.06704
0.002415	-0.15724	0.0281	-0.07141		0.00242	-0.11183	-0.27663	0.0281	-0.09047	-0.02691		0.002428	-0.42375	-0.21569		0.002395	-0.13342	-0.27889		0.082471	0.262533	0.160012		0.002337	-0.25364	-0.51374	0.002426	-0.09829	-0.11285		0.002233	-0.13846	-0.30325	0.002203	-0.07085	-0.06719
0.002499	-0.15793	0.028267	-0.07236		0.002503	-0.11156	-0.27567	0.028267	-0.09202	-0.02641		0.002511	-0.4276	-0.21818		0.002479	-0.13534	-0.28016		0.082804	0.259738	0.159456		0.002421	-0.25497	-0.51314	0.00251	-0.09877	-0.11149		0.002316	-0.13915	-0.30512	0.002286	-0.07117	-0.06653
0.002582	-0.15865	0.028433	-0.07305		0.002586	-0.11128	-0.27807	0.028433	-0.09357	-0.02654		0.002594	-0.43133	-0.22213		0.002562	-0.13725	-0.28069		0.083137	0.259518	0.160527		0.002504	-0.2563	-0.51255	0.002593	-0.09923	-0.10964		0.002399	-0.13986	-0.30715	0.002369	-0.07129	-0.06697
0.002665	-0.15945	0.0286	-0.07374		0.00267	-0.11101	-0.28071	0.0286	-0.09518	-0.02521		0.002678	-0.43508	-0.22973		0.002645	-0.13909	-0.27969		0.083471	0.257445	0.160338		0.002587	-0.25731	-0.51231	0.002676	-0.09971	-0.10678		0.002483	-0.14074	-0.30948	0.002452	-0.0714	-0.06829
0.002748	-0.16023	0.028766	-0.07438		0.002753	-0.11094	-0.28073	0.028766	-0.09699	-0.02476		0.002761	-0.43919	-0.2348		0.002728	-0.14066	-0.27875		0.083804	0.253906	0.158757		0.00267	-0.25806	-0.51409	0.002759	-0.10018	-0.10514		0.002566	-0.14172	-0.3116	0.002536	-0.07145	-0.07016
0.002832	-0.16114	0.028933	-0.07485		0.002836	-0.11107	-0.27969	0.028933	-0.09894	-0.02342		0.002844	-0.44339	-0.23742		0.002812	-0.14212	-0.27742		0.084137	0.250253	0.160058		0.002754	-0.25879	-0.51715	0.002843	-0.1003	-0.10578		0.002649	-0.14274	-0.31288	0.002619	-0.07127	-0.0717
0.002915	-0.16241	0.0291	-0.0752		0.002919	-0.11123	-0.27997	0.0291	-0.10129	-0.02213		0.002927	-0.44764	-0.2389		0.002895	-0.14358	-0.27798		0.08447	0.247925	0.163216		0.002837	-0.25954	-0.5175	0.002926	-0.10029	-0.10676		0.002732	-0.14384	-0.31256	0.002702	-0.07107	-0.07286
0.002998	-0.16376	0.029266	-0.07555		0.003003	-0.11138	-0.28353	0.029266	-0.10404	-0.02145		0.003011	-0.45091	-0.2417		0.002978	-0.14463	-0.2783		0.084804	0.245213	0.165137		0.00292	-0.26015	-0.51569	0.003009	-0.10028	-0.10789		0.002816	-0.14521	-0.31049	0.002786	-0.07088	-0.07484
0.003081	-0.16499	0.029433	-0.07589		0.003086	-0.11153	-0.28679	0.029433	-0.10598	-0.02192		0.003094	-0.45359	-0.24231		0.003061	-0.14521	-0.27639		0.085137	0.24217	0.166597		0.003004	-0.26058	-0.51486	0.003092	-0.10026	-0.10991		0.002899	-0.14668	-0.30941	0.002869	-0.07069	-0.07573
0.003165	-0.1664	0.029599	-0.07624		0.003169	-0.11169	-0.28859	0.029599	-0.10724	-0.02288		0.003177	-0.45622	-0.24044		0.003145	-0.14582	-0.27376		0.08547	0.239919	0.165657		0.003087	-0.26098	-0.51428	0.003176	-0.09983	-0.1126		0.002982	-0.14816	-0.30831	0.002952	-0.07106	-0.07364
0.003248	-0.16818	0.029766	-0.07659		0.003253	-0.11185	-0.29162	0.029766	-0.10816	-0.02376		0.00326	-0.45889	-0.23944		0.003228	-0.14641	-0.27329		0.085803	0.237411	0.16437		0.00317	-0.26137	-0.51397	0.003259	-0.09886	-0.11405		0.003065	-0.14961	-0.30722	0.003035	-0.07143	-0.0699
0.003331	-0.17002	0.029933	-0.07694		0.003336	-0.11197	-0.29415	0.029933	-0.10896	-0.02501		0.003344	-0.46144	-0.23696		0.003311	-0.14719	-0.27363		0.086137	0.23556	0.163929		0.003253	-0.26192	-0.51568	0.003342	-0.09784	-0.11382		0.003149	-0.15122	-0.30723	0.003119	-0.0718	-0.06627
0.003414	-0.17193	0.030099	-0.0771		0.003419	-0.11169	-0.29412	0.030099	-0.11092	-0.02421		0.003427	-0.46387	-0.23232		0.003395	-0.14833	-0.27406		0.08647	0.23467	0.163208		0.003337	-0.26255	-0.51973	0.003426	-0.09687	-0.11489		0.003232	-0.15285	-0.30767	0.003202	-0.07244	-0.06475
0.003498	-0.17291	0.030266	-0.07691		0.003502	-0.11107	-0.29405	0.030266	-0.11335	-0.02485		0.00351	-0.46618	-0.22926		0.003478	-0.14948	-0.27616		0.086803	0.233117	0.164975		0.00342	-0.26317	-0.52372	0.003509	-0.09626	-0.11778		0.003315	-0.1545	-0.30916	0.003285	-0.07332	-0.06409
0.003581	-0.17329	0.030432	-0.07657		0.003586	-0.11046	-0.29584	0.030432	-0.11586	-0.02679		0.003594	-0.46832	-0.15163		0.003561	-0.15065	-0.27846		0.087136	0.231931	0.165528		0.003503	-0.26382	-0.52395	0.003592	-0.09571	-0.11807		0.003399	-0.15642	-0.31022	0.003369	-0.07421	-0.06199
0.003664	-0.1737	0.030599	-0.07624		0.003669	-0.1098	-0.29921	0.030599	-0.11828	-0.02826		0.003677	-0.46992	0.001917		0.003644	-0.15186	-0.28048		0.08747	0.232107	0.164105		0.003586	-0.26475	-0.52328	0.003675	-0.09517	-0.11498		0.003482	-0.1587	-0.3115	0.003452	-0.07507	-0.06043
0.003747	-0.1741	0.030766	-0.07594		0.003752	-0.10904	-0.30234	0.030766	-0.11982	-0.02824		0.00376	-0.47112	0.00105		0.003728	-0.15309	-0.28084		0.087803	0.232452	0.162841		0.00367	-0.26592	-0.52461	0.003759	-0.09459	-0.11171		0.003565	-0.16107	-0.31246	0.003535	-0.07603	-0.06057
0.003831	-0.17407	0.030932	-0.07576		0.003835	-0.10824	-0.30269	0.030932	-0.12107	-0.02737		0.003843	-0.47234	0.001323		0.003811	-0.15434	-0.28197		0.088136	0.233257	0.161097		0.003753	-0.26711	-0.52664	0.003842	-0.09468	-0.10947		0.003648	-0.16338	-0.31461	0.003618	-0.07714	-0.06077
0.003914	-0.1734	0.031099	-0.07563		0.003919	-0.10747	-0.30233	0.031099	-0.12312	-0.02647		0.003927	-0.47359	0.000307		0.003894	-0.15554	-0.28428		0.088469	0.233992	0.158478		0.003836	-0.26824	-0.52834	0.003925	-0.09512	-0.10734		0.003732	-0.16574	-0.31497	0.003702	-0.0783	-0.06041
0.003997	-0.17272	0.031265	-0.0755		0.004002	-0.10673	-0.30211	0.031265	-0.12546	-0.02628		0.00401	-0.47466	-0.00293		0.003977	-0.15662	-0.28592		0.088803	0.234418	0.156534		0.00392	-0.26888	-0.52985	0.004008	-0.09566	-0.10445		0.003815	-0.16812	-0.31343	0.003785	-0.07939	-0.06062
0.00408	-0.17198	0.031432	-0.07583		0.004085	-0.10614	-0.30166	0.031432	-0.12792	-0.02587		0.004093	-0.47551	-0.00485		0.004061	-0.15761	-0.28732		0.089136	0.235055	0.157684		0.004003	-0.2694	-0.53193	0.004092	-0.09619	-0.10159		0.003898	-0.17057	-0.31229	0.003868	-0.08025	-0.06223
0.004164	-0.17122	0.031599	-0.07664		0.004169	-0.10562	-0.30169	0.031599	-0.13024	-0.02411		0.004176	-0.47631	-0.00682		0.004144	-0.15858	-0.28765		0.089469	0.234935	0.158272		0.004086	-0.2699	-0.53274	0.004175	-0.09661	-0.10097		0.003982	-0.17304	-0.31089	0.003951	-0.08099	-0.06536
0.004247	-0.17041	0.031765	-0.07754		0.004252	-0.10509	-0.30408	0.031765	-0.13174	-0.02437		0.00426	-0.47711	-0.0098		0.004227	-0.15929	-0.28574		0.089802	0.234659	0.156844		0.004169	-0.27043	-0.53228	0.004258	-0.09704	-0.10033		0.004065	-0.17461	-0.30957	0.004035	-0.08173	-0.06783
0.00433	-0.16965	0.031932	-0.07844		0.004335	-0.10446	-0.30604	0.031932	-0.13285	-0.02342		0.004343	-0.47781	-0.01262		0.004311	-0.15895	-0.28422		0.090136	0.23475	0.153961		0.004253	-0.27048	-0.52824	0.004342	-0.09748	-0.09873		0.004148	-0.17577	-0.30745	0.004118	-0.08247	-0.06798
0.004413	-0.16885	0.032099	-0.07933		0.004418	-0.10368	-0.30561	0.032099	-0.13348	-0.02154		0.004426	-0.47845	-0.01773		0.004394	-0.1586	-0.28417		0.090469	0.233318	0.152675		0.004336	-0.27031	-0.5261	0.004425	-0.09795	-0.09855		0.004231	-0.17695	-0.30599	0.004201	-0.08299	-0.06927
0.004497	-0.16744	0.032265	-0.0802		0.004502	-0.10288	-0.30417	0.032265	-0.13427	-0.02159		0.004509	-0.47909	-0.02213		0.004477	-0.15826	-0.28443		0.090802	0.23201	0.150076		0.004419	-0.27013	-0.52553	0.004508	-0.09711	-0.10031		0.004315	-0.17814	-0.30471	0.004285	-0.08334	-0.07118
0.00458	-0.16596	0.032432	-0.08107		0.004585	-0.10208	-0.30105	0.032432	-0.13601	-0.02291		0.004593	-0.47972	-0.0235		0.00456	-0.15782	-0.28468		0.091136	0.232525	0.147865		0.004502	-0.26949	-0.52334	0.004591	-0.09581	-0.10147		0.004398	-0.17848	-0.30474	0.004368	-0.08369	-0.07175
0.004663	-0.16427	0.032598	-0.08188		0.004668	-0.10129	-0.29922	0.032598	-0.138	-0.02479		0.004676	-0.47749	-0.02474		0.004644	-0.15695	-0.2837		0.091469	0.232751	0.147229		0.004586	-0.26802	-0.51973	0.004675	-0.09449	-0.1016		0.004481	-0.1785	-0.30487	0.004451	-0.08395	-0.07162
0.004746	-0.16278	0.032765	-0.08209		0.004751	-0.10058	-0.2997	0.032765	-0.13978	-0.02603		0.004759	-0.4734	-0.02581		0.004727	-0.15596	-0.28265		0.091802	0.23415	0.148614		0.004669	-0.26645	-0.51993	0.004758	-0.09265	-0.10201		0.004565	-0.17848	-0.30519	0.004534	-0.08301	-0.07151
0.00483	-0.16096	0.032932	-0.08196		0.004835	-0.09989	-0.29959	0.032932	-0.14132	-0.02735		0.004843	-0.4693	-0.02473		0.00481	-0.155	-0.28184		0.092135	0.235509	0.151204		0.004752	-0.26484	-0.52188	0.004841	-0.09068	-0.10485		0.004648	-0.1784	-0.30748	0.004618	-0.08207	-0.0715
0.004913	-0.15938	0.033098	-0.08183		0.004918	-0.0992	-0.2988	0.033098	-0.14262	-0.02898		0.004926	-0.46508	-0.02348		0.004893	-0.15417	-0.28034		0.092469	0.234739	0.152012		0.004835	-0.26315	-0.52341	0.004924	-0.08857	-0.109		0.004731	-0.17768	-0.31141	0.004701	-0.08115	-0.07161
0.004996	-0.15765	0.033265	-0.0817		0.005001	-0.09877	-0.29908	0.033265	-0.14339	-0.03075		0.005009	-0.46043	-0.02375		0.004977	-0.15347	-0.27966		0.092802	0.234065	0.151872		0.004919	-0.26036	-0.52559	0.005008	-0.08645	-0.11121		0.004814	-0.17685	-0.31449	0.004784	-0.08016	-0.07104
0.005079	-0.15595	0.033431	-0.08126		0.005084	-0.09854	-0.29728	0.033431	-0.14378	-0.03028		0.005092	-0.45558	-0.02496		0.00506	-0.15277	-0.2815		0.093135	0.232673	0.152175		0.005002	-0.25742	-0.5264	0.005091	-0.08437	-0.11035		0.004898	-0.17598	-0.31583	0.004868	-0.07824	-0.07005
0.005163	-0.15466	0.033598	-0.08064		0.005168	-0.09832	-0.29529	0.033598	-0.14343	-0.03071		0.005176	-0.45074	-0.02591		0.005143	-0.15207	-0.28365		0.093468	0.230243	0.151754		0.005085	-0.25443	-0.52741	0.005174	-0.08126	-0.10901		0.004981	-0.17505	-0.31601	0.004951	-0.07621	-0.07085
0.005246	-0.15331	0.033765	-0.08003		0.005251	-0.0981	-0.29608	0.033765	-0.14239	-0.03297		0.005259	-0.44532	-0.02428		0.005226	-0.1511	-0.28448		0.093802	0.227061	0.152257		0.005169	-0.2521	-0.53019	0.005258	-0.07819	-0.10748		0.005064	-0.17328	-0.31531	0.005034	-0.07417	-0.07172
0.005329	-0.15182	0.033931	-0.0795		0.005334	-0.09783	-0.29718	0.033931	-0.14145	-0.03473		0.005342	-0.43815	-0.02268		0.00531	-0.14932	-0.28506		0.094135	0.224481	0.154601		0.005252	-0.25026	-0.53256	0.005341	-0.07532	-0.1051		0.005148	-0.17133	-0.31514	0.005117	-0.07213	-0.07232
0.005412	-0.15046	0.034098	-0.07922		0.005418	-0.09751	-0.29703	0.034098	-0.14064	-0.03641		0.005425	-0.42966	-0.02486		0.005393	-0.14746	-0.28543		0.094468	0.22347	0.155428		0.005335	-0.24855	-0.53753	0.005424	-0.07361	-0.10366		0.005231	-0.16943	-0.31606	0.005201	-0.07007	-0.07383
0.005496	-0.1491	0.034264	-0.07904		0.005501	-0.09719	-0.29793	0.034264	-0.14059	-0.03969		0.005509	-0.42131	-0.0278		0.005476	-0.14556	-0.28784		0.094801	0.224652	0.156259		0.005418	-0.24688	-0.5419	0.005507	-0.0719	-0.10314		0.005314	-0.16758	-0.31809	0.005284	-0.06796	-0.07549
0.005579	-0.14773	0.034431	-0.07886		0.005584	-0.09692	-0.29738	0.034431	-0.14107	-0.04226		0.005592	-0.41327	-0.02942		0.00556	-0.14345	-0.29161		0.095135	0.225923	0.156052		0.005502	-0.24502	-0.54209	0.005591	-0.07018	-0.10309		0.005397	-0.16578	-0.32122	0.005367	-0.06592	-0.07769
0.005662	-0.14629	0.034598	-0.07845		0.005667	-0.09683	-0.298	0.034598	-0.14171	-0.04093		0.005675	-0.40532	-0.0309		0.005643	-0.14118	-0.29651		0.095468	0.224444	0.155078		0.005585	-0.24263	-0.03428	0.005674	-0.06845	-0.10155		0.005481	-0.1641	-0.32298	0.005451	-0.06377	-0.0809
0.005745	-0.14464	0.034764	-0.077		0.005751	-0.09684	-0.29857	0.034764	-0.14238	-0.03981		0.005758	-0.39742	-0.03211		0.005726	-0.13893	-0.30048		0.095801	0.221363	0.154035		0.005668	-0.23973	5.6e-05	0.005757	-0.06667	-0.10018		0.005564	-0.16231	-0.32279	0.005534	-0.06078	-0.08449
0.005829	-0.14234	0.034931	-0.07501		0.005834	-0.09685	-0.2968	0.034931	-0.14283	-0.03885		0.005842	-0.38917	-0.03344		0.005809	-0.13668	-0.30306		0.096134	0.218475	0.153231		0.005751	-0.23684	0.000686	0.00584	-0.06465	-0.09989		0.005647	-0.16048	-0.32238	0.005617	-0.05779	-0.08623
0.005912	-0.14006	0.035098	-0.07301		0.005917	-0.09671	-0.29755	0.035098	-0.14312	-0.04134		0.005925	-0.38056	-0.03455		0.005893	-0.13401	-0.30425		0.096468	0.217065	0.155185		0.005835	-0.23401	-0.00094	0.005924	-0.06248	-0.1013		0.00573	-0.15837	-0.32269	0.0057	-0.05483	-0.08565
0.005995	-0.13791	0.035264	-0.0707		0.006	-0.09584	-0.30011	0.035264	-0.14252	-0.04273		0.006008	-0.37157	-0.03449		0.005976	-0.1306	-0.3044		0.096801	0.215609	0.155877		0.005918	-0.23078	-0.00354	0.006007	-0.06002	-0.10419		0.005814	-0.15628	-0.32314	0.005784	-0.0522	-0.08432
0.006078	-0.13597	0.035431	-0.06808		0.006084	-0.09446	-0.30065	0.035431	-0.14176	-0.04173		0.006092	-0.36196	-0.03439		0.006059	-0.12709	-0.3052		0.097134	0.213725	0.153533		0.006001	-0.22751	-0.00443	0.00609	-0.05688	-0.10678		0.005897	-0.15427	-0.32369	0.005867	-0.04985	-0.08256
0.006162	-0.1343	0.035597	-0.0655		0.006167	-0.09308	-0.29883	0.035597	-0.14088	-0.04066		0.006175	-0.35252	-0.03495		0.006142	-0.12369	-0.30499		0.097467	0.213756	0.151353		0.006085	-0.22429	-0.00013	0.006173	-0.05408	-0.10849		0.00598	-0.15223	-0.32436	0.00595	-0.0475	-0.07926
0.006245	-0.13255	0.035764	-0.06285		0.00625	-0.09168	-0.29951	0.035764	-0.14018	-0.03884		0.006258	-0.34318	-0.0326		0.006226	-0.12052	-0.30572		0.097801	0.215599	0.150567		0.006168	-0.22111	0.003473	0.006257	-0.05094	-0.11018		0.006064	-0.1502	-0.32343	0.006034	-0.04514	-0.0766
0.006328	-0.13082	0.035931	-0.06032		0.006334	-0.0902	-0.3018	0.035931	-0.14037	-0.03513		0.006341	-0.33326	-0.02967		0.006309	-0.11735	-0.30496		0.098134	0.217981	0.149653		0.006251	-0.21757	0.00294	0.00634	-0.04794	-0.11258		0.006147	-0.14809	-0.32005	0.006117	-0.04274	-0.07517
0.006411	-0.12928	0.036097	-0.05817		0.006417	-0.08872	-0.30291	0.036097	-0.14073	-0.03349		0.006425	-0.32349	-0.02977		0.006392	-0.11427	-0.30151		0.098467	0.220252	0.147484		0.006334	-0.21325	0.002942	0.006423	-0.04453	-0.11335		0.00623	-0.14598	-0.31674	0.0062	-0.04024	-0.0726
0.006495	-0.12779	0.036264	-0.05612		0.0065	-0.08729	-0.30253	0.036264	-0.14207	-0.03572		0.006508	-0.314	-0.03199		0.006475	-0.11117	-0.29742		0.098801	0.221847	0.146108		0.006418	-0.20866	0.003034	0.006507	-0.04107	-0.11202		0.006313	-0.14419	-0.31431	0.006283	-0.03773	-0.06956
0.006578	-0.12631	0.03643	-0.05398		0.006583	-0.08592	-0.30257	0.03643	-0.14333	-0.03795		0.006591	-0.30262	-0.03442		0.006559	-0.10803	-0.29509		0.099134	0.221061	0.145012		0.006501	-0.20391	0.003439	0.00659	-0.0376	-0.11078		0.006397	-0.14264	-0.31211	0.006367	-0.03528	-0.06647
0.006661	-0.1249	0.036597	-0.05224		0.006667	-0.08467	-0.30377	0.036597	-0.14356	-0.03718		0.006674	-0.29005	-0.03587		0.006642	-0.10485	-0.2945		0.099467	0.218756	0.145165		0.006584	-0.1992	0.00274	0.006673	-0.03413	-0.10904		0.00648	-0.14098	-0.31332	0.00645	-0.03329	-0.06493
0.006744	-0.12338	0.036764	-0.05068		0.00675	-0.08343	-0.30305	0.036764	-0.14367	-0.03321		0.006758	-0.27705	-0.03668		0.006725	-0.10175	-0.29438		0.0998	0.217592	0.143064		0.006667	-0.19461	0.004232	0.006756	-0.03045	-0.10746		0.006563	-0.13932	-0.31654	0.006533	-0.03146	-0.06665
0.006828	-0.12187	0.03693	-0.04911		0.006833	-0.08219	-0.30257	0.03693	-0.14527	-0.03029		0.006841	-0.26425	-0.03915		0.006809	-0.09876	-0.29448		0.100134	0.217356	0.14227		0.006751	-0.19011	0.007241	0.00684	-0.02697	-0.10688		0.006647	-0.13753	-0.31835	0.006617	-0.02964	-0.06986
0.006911	-0.12042	0.037097	-0.04753		0.006916	-0.08079	-0.30243	0.037097	-0.14719	-0.02877		0.006924	-0.25103	-0.04307		0.006892	-0.09601	-0.29519		0.100467	0.216374	0.144028		0.006834	-0.18555	0.008251	0.006923	-0.02349	-0.1065		0.00673	-0.13564	-0.31947	0.0067	-0.02784	-0.07294
0.006994	-0.11884	0.037263	-0.04574		0.007	-0.07913	-0.30466	0.037263	-0.14939	-0.02695		0.007007	-0.23791	-0.04584		0.006975	-0.09326	-0.29773		0.1008	0.214686	0.145719		0.006917	-0.18092	0.004556	0.007006	-0.02001	-0.10874		0.006813	-0.13381	-0.31958	0.006783	-0.02615	-0.0748
0.007077	-0.11678	0.03743	-0.0438		0.007083	-0.07747	-0.30686	0.03743	-0.15152	-0.02467		0.007091	-0.22459	-0.04753		0.007058	-0.09058	-0.29984		0.101133	0.214699	0.146865		0.007	-0.17614	0.004097	0.007089	-0.01707	-0.11007		0.006896	-0.13192	-0.31952	0.006866	-0.02454	-0.07415
0.007161	-0.11437	0.037597	-0.04182		0.007166	-0.07586	-0.30686	0.037597	-0.15229	-0.02612		0.007174	-0.2115	-0.04972		0.007142	-0.08792	-0.30312		0.101467	0.215467	0.146493		0.007084	-0.17119	0.004942	0.007173	-0.01456	-0.10948		0.00698	-0.12893	-0.32017	0.00695	-0.02298	-0.07452
0.007244	-0.11208	0.037763	-0.03991		0.007249	-0.07407	-0.30748	0.037763	-0.15364	-0.02778		0.007257	-0.19825	-0.05151		0.007225	-0.08533	-0.30829		0.1018	0.213797	0.146503		0.007167	-0.16623	0.003629	0.007256	-0.0122	-0.10936		0.007063	-0.12585	-0.32004	0.007033	-0.02127	-0.07711
0.007327	-0.10969	0.03793	-0.03794		0.007333	-0.07212	-0.30957	0.03793	-0.15566	-0.02701		0.007341	-0.18526	-0.05216		0.007308	-0.08276	-0.31202		0.102133	0.212539	0.145517		0.00725	-0.16125	0.000491	0.007339	-0.01015	-0.11031		0.007146	-0.1229	-0.32069	0.007116	-0.01911	-0.07964
0.00741	-0.10698	0.038096	-0.03601		0.007416	-0.0702	-0.31244	0.038096	-0.15793	-0.02453		0.007424	-0.17208	-0.05245		0.007391	-0.08011	-0.31432		0.102466	0.211036	0.146042		0.007334	-0.15642	-0.0023	0.007423	-0.0085	-0.11078		0.00723	-0.11966	-0.32253	0.007199	-0.01696	-0.08221
0.007494	-0.10402	0.038263	-0.03402		0.007499	-0.06824	-0.31563	0.038263	-0.16055	-0.02271		0.007507	-0.15859	-0.05281		0.007475	-0.0772	-0.3152		0.1028	0.209253	0.147304		0.007417	-0.15161	-0.00321	0.007506	-0.00698	-0.11254		0.007313	-0.1164	-0.32172	0.007283	-0.01483	-0.08405
0.007577	-0.1012	0.03843	-0.03207		0.007583	-0.06671	-0.31712	0.03843	-0.16231	-0.02189		0.00759	-0.14589	-0.05276		0.007558	-0.07406	-0.31624		0.103133	0.206989	0.149466		0.0075	-0.14675	-0.00485	0.007589	-0.00546	-0.11439		0.007396	-0.11314	-0.31869	0.007366	-0.01273	-0.08313
0.00766	-0.09829	0.038596	-0.0302		0.007666	-0.06548	-0.31829	0.038596	-0.1636	-0.02208		0.007674	-0.13305	-0.05206		0.007641	-0.07092	-0.31609		0.103466	0.203003	0.151362		0.007583	-0.14188	-0.00951	0.007672	-0.00397	-0.11531		0.007479	-0.10989	-0.3169	0.007449	-0.01072	-0.0809
0.007743	-0.09495	0.038763	-0.02833		0.007749	-0.06427	-0.32099	0.038763	-0.16493	-0.02313		0.007757	-0.12043	-0.05197		0.007725	-0.06771	-0.31504		0.103799	0.200071	0.151037		0.007667	-0.13689	-0.01414	0.007756	-0.0017	-0.11606		0.007563	-0.10667	-0.31608	0.007533	-0.00887	-0.07986
0.007827	-0.09179	0.03893	-0.02646		0.007832	-0.06305	-0.32194	0.03893	-0.16641	-0.02567		0.00784	-0.10784	-0.05027		0.007808	-0.06425	-0.31516		0.104133	0.198351	0.150468		0.00775	-0.13167	-0.01523	0.007839	0.000456	-0.11436		0.007646	-0.10353	-0.31681	0.007616	-0.00696	-0.08211
0.00791	-0.08867	0.039096	-0.02451		0.007916	-0.06231	-0.32112	0.039096	-0.16799	-0.03009		0.007923	-0.09535	-0.04852		0.007891	-0.06054	-0.3157		0.104466	0.196	0.149664		0.007833	-0.1265	-0.017	0.007922	0.002499	-0.1125		0.007729	-0.10027	-0.31857	0.007699	-0.00504	-0.08605
0.007993	-0.08591	0.039263	-0.02244		0.007999	-0.06194	-0.31725	0.039263	-0.1698	-0.03312		0.008007	-0.08365	-0.04942		0.007974	-0.05673	-0.31476		0.104799	0.193746	0.149161		0.007916	-0.12129	-0.01792	0.008005	0.005448	-0.11174		0.007812	-0.09717	-0.32	0.007782	-0.00291	-0.08886
0.008076	-0.08373	0.039429	-0.02032		0.008082	-0.06158	-0.31797	0.039429	-0.17292	-0.0332		0.00809	-0.07177	-0.05072		0.008058	-0.05296	-0.3132		0.105133	0.192845	0.149663		0.008	-0.11578	-0.01725	0.008089	0.00871	-0.11203		0.007896	-0.09391	-0.32145	0.007866	-0.00076	-0.09215
0.00816	-0.08164	0.039596	-0.01827		0.008165	-0.06114	-0.32064	0.039596	-0.17721	-0.03439		0.008173	-0.05971	-0.05177		0.008141	-0.04932	-0.31374		0.105466	0.191752	0.151652		0.008083	-0.11005	-0.0152	0.008172	0.011792	-0.11335		0.007979	-0.09062	-0.32202	0.007949	0.001437	-0.09559
0.008243	-0.0795	0.039763	-0.01603		0.008249	-0.06057	-0.31867	0.039763	-0.18152	-0.0381		0.008256	-0.04786	-0.05275		0.008224	-0.04577	-0.31626		0.105799	0.189985	0.152972		0.008166	-0.10427	-0.01433	0.008255	0.015083	-0.11496		0.008062	-0.08735	-0.32106	0.008032	0.003626	-0.09768
0.008326	-0.07762	0.039929	-0.01357		0.008332	-0.05993	-0.31719	0.039929	-0.18599	-0.04198		0.00834	-0.03661	-0.0538		0.008307	-0.04221	-0.31834		0.106132	0.187801	0.151683		0.00825	-0.09868	-0.01409	0.008339	0.018373	-0.11493		0.008146	-0.0841	-0.31956	0.008116	0.006127	-0.09862
0.008409	-0.07606	0.040096	-0.01096		0.008415	-0.05928	-0.31875	0.040096	-0.18856	-0.04547		0.008423	-0.02517	-0.05519		0.008391	-0.0387	-0.31859		0.106466	0.184628	0.149103		0.008333	-0.09243	-0.01348	0.008422	0.022165	-0.11364		0.008229	-0.08108	-0.31883	0.008199	0.008713	-0.09974
0.008493	-0.07451	0.040262	-0.00841		0.008498	-0.05862	-0.31731	0.040262	-0.19	-0.04809		0.008506	-0.01408	-0.05709		0.008474	-0.0354	-0.31785		0.106799	0.179772	0.147703		0.008416	-0.08604	-0.00992	0.008505	0.025748	-0.11388		0.008312	-0.07879	-0.31934	0.008282	0.011172	-0.10087
0.008576	-0.07311	0.040429	-0.0059		0.008582	-0.05787	-0.31514	0.040429	-0.19027	-0.05044		0.00859	-0.00392	-0.05789		0.008557	-0.03229	-0.32073		0.107132	0.175212	0.14694		0.008499	-0.07946	-0.00673	0.008588	0.029463	-0.11391		0.008395	-0.0763	-0.32014	0.008365	0.013511	-0.1022
0.008659	-0.07211	0.040596	-0.00338		0.008665	-0.05711	-0.31767	0.040596	-0.1904	-0.05197		0.008673	0.00551	-0.05975		0.00864	-0.02915	-0.32197		0.107465	0.173225	0.145416		0.008583	-0.07313	-0.00764	0.008672	0.031677	-0.11403		0.008479	-0.07375	-0.32029	0.008449	0.015688	-0.10134
0.008742	-0.07137	0.040762	-0.00085		0.008748	-0.05635	-0.32051	0.040762	-0.1911	-0.0511		0.008756	0.015085	-0.06045		0.008724	-0.02622	-0.31807		0.107799	0.172561	0.145621		0.008666	-0.06718	-0.0087	0.008755	0.033667	-0.11481		0.008562	-0.07231	-0.32034	0.008532	0.017852	-0.09847
0.008826	-0.07056	0.040929	0.001598		0.008832	-0.05551	-0.32566	0.040929	-0.192	-0.04933		0.008839	0.022071	-0.05866		0.008807	-0.02378	-0.31607		0.108132	0.170796	0.1461		0.008749	-0.06128	-0.0099	0.008838	0.03545	-0.1156		0.008645	-0.07103	-0.32093	0.008615	0.020006	-0.09568
0.008909	-0.06974	0.041095	0.004181		0.008915	-0.05466	-0.32557	0.041095	-0.1913	-0.04867		0.008923	0.02713	-0.05792		0.00889	-0.02141	-0.31568		0.108465	0.169055	0.146014		0.008832	-0.05568	-0.01214	0.008921	0.037346	-0.11782		0.008729	-0.06977	-0.32157	0.008699	0.022062	-0.09272
0.008992	-0.06868	0.041262	0.006746		0.008998	-0.05379	-0.32252	0.041262	-0.19058	-0.04892		0.009006	0.032184	-0.05682		0.008974	-0.01891	-0.31241		0.108798	0.16841	0.145495		0.008916	-0.05012	-0.01301	0.009005	0.038543	-0.1178		0.008812	-0.06845	-0.3239	0.008782	0.023881	-0.09062
0.009075	-0.06743	0.041429	0.009307		0.009081	-0.05289	-0.32321	0.041429	-0.19059	-0.04889		0.009089	0.037234	-0.05582		0.009057	-0.01647	-0.30942		0.109132	0.168779	0.144337		0.008999	-0.04598	-0.01383	0.009088	0.039365	-0.11542		0.008895	-0.0673	-0.327	0.008865	0.025717	-0.08895
0.009159	-0.06619	0.041595	0.011985		0.009165	-0.05195	-0.32194	0.041595	-0.19094	-0.04985		0.009172	0.041118	-0.05611		0.00914	-0.01427	-0.30846		0.109465	0.170338	0.144021		0.009082	-0.04252	-0.01532	0.009171	0.040222	-0.1149		0.008978	-0.06607	-0.32918	0.008948	0.027333	-0.08959
0.009242	-0.06486	0.041762	0.014203		0.009248	-0.05084	-0.3215	0.041762	-0.1927	-0.04932		0.009256	0.044428	-0.05587		0.009223	-0.01223	-0.30807		0.109798	0.17231	0.143964		0.009165	-0.03886	-0.01734	0.009255	0.040879	-0.1165		0.009062	-0.06485	-0.33065	0.009032	0.028199	-0.09357
0.009325	-0.0632	0.041929	0.016243		0.009331	-0.04963	-0.32554	0.041929	-0.19446	-0.04752		0.009339	0.047769	-0.0546		0.009307	-0.01001	-0.30917		0.110131	0.174352	0.143659		0.009249	-0.03579	-0.02144	0.009338	0.040801	-0.11732		0.009145	-0.06382	-0.32996	0.009115	0.028918	-0.09539
0.009408	-0.0616	0.042095	0.018356		0.009414	-0.04842	-0.32727	0.042095	-0.19631	-0.04464		0.009422	0.050493	-0.05521		0.00939	-0.00831	-0.30668		0.110465	0.176213	0.144403		0.009332	-0.03377	-0.02418	0.009421	0.040723	-0.11759		0.009228	-0.0637	-0.32786	0.009198	0.029616	-0.09406
0.009492	-0.05995	0.042262	0.020505		0.009498	-0.04731	-0.32595	0.042262	-0.19821	-0.04256		0.009505	0.051365	-0.05731		0.009473	-0.00729	-0.30527		0.110798	0.179517	0.147042		0.009415	-0.03168	-0.02325	0.009504	0.04064	-0.11805		0.009312	-0.06358	-0.32756	0.009282	0.030342	-0.0934
0.009575	-0.05867	0.042428	0.021979		0.009581	-0.04623	-0.32533	0.042428	-0.19969	-0.04323		0.009589	0.051328	-0.06088		0.009556	-0.0063	-0.30858		0.111131	0.183137	0.148117		0.009499	-0.02964	-0.02191	0.009588	0.040621	-0.1178		0.009395	-0.06346	-0.32818	0.009365	0.031085	-0.09402
0.009658	-0.05837	0.042595	0.023361		0.009664	-0.04512	-0.32404	0.042595	-0.20107	-0.04408		0.009672	0.05129	-0.06471		0.00964	-0.00535	-0.30923		0.111464	0.184876	0.146807		0.009582	-0.02738	-0.02135	0.009671	0.040995	-0.11621		0.009478	-0.06337	-0.32787	0.009448	0.031856	-0.09421
0.009741	-0.0583	0.042762	0.024701		0.009748	-0.04401	-0.32414	0.042762	-0.20238	-0.04566		0.009755	0.051192	-0.06584		0.009723	-0.00468	-0.30952		0.111798	0.186063	0.145492		0.009665	-0.02456	-0.01981	0.009754	0.041417	-0.11428		0.009561	-0.06384	-0.32727	0.009531	0.032623	-0.09511
0.009825	-0.05829	0.042928	0.025739		0.009831	-0.04317	-0.32545	0.042928	-0.20352	-0.04783		0.009839	0.05082	-0.06668		0.009806	-0.00446	-0.31207		0.112131	0.188281	0.144377		0.009748	-0.02176	-0.01917	0.009837	0.041866	-0.11739		0.009645	-0.06444	-0.32579	0.009615	0.033096	-0.09628
0.009908	-0.0586	0.043095	0.025549		0.009914	-0.04262	-0.32674	0.043095	-0.20464	-0.04887		0.009922	0.050312	-0.06672		0.009889	-0.00429	-0.31243		0.112464	0.189841	0.144612		0.009832	-0.01911	-0.01817	0.009921	0.042097	-0.11993		0.009728	-0.06508	-0.32509	0.009698	0.032916	-0.09831
0.009991	-0.05946	0.043261	0.025105		0.009997	-0.04214	-0.3292	0.043261	-0.20586	-0.04826		0.010005	0.049805	-0.06608		0.009973	-0.00422	-0.31314		0.112798	0.189286	0.144308		0.009915	-0.01713	-0.01597	0.010004	0.042096	-0.11958		0.009811	-0.06579	-0.32612	0.009781	0.032735	-0.09803
0.010074	-0.06028	0.043428	0.024649		0.010081	-0.04181	-0.33055	0.043428	-0.2073	-0.04954		0.010088	0.048765	-0.06679		0.010056	-0.0047	-0.31512		0.113131	0.188418	0.143579		0.009998	-0.0157	-0.01338	0.010087	0.042095	-0.11859		0.009895	-0.06677	-0.32723	0.009865	0.03255	-0.09442
0.010158	-0.06106	0.043595	0.024018		0.010164	-0.04222	-0.33073	0.043595	-0.20736	-0.05221		0.010172	0.047085	-0.06937		0.010139	-0.00573	-0.31767		0.113464	0.186183	0.142968		0.010081	-0.01427	-0.01111	0.010171	0.042099	-0.11709		0.009978	-0.0677	-0.32871	0.009948	0.032266	-0.09294
0.010241	-0.06162	0.043761	0.022927		0.010247	-0.04314	-0.33142	0.043761	-0.20634	-0.05398		0.010255	0.045217	-0.06985		0.010223	-0.00677	-0.31987		0.113797	0.182748	0.142511		0.010165	-0.01295	-0.00884	0.010254	0.04217	-0.1153		0.010061	-0.06867	-0.33258	0.010031	0.031592	-0.09569
0.010324	-0.06158	0.043928	0.021745		0.01033	-0.04405	-0.32928	0.043928	-0.20522	-0.05228		0.010338	0.043351	-0.06821		0.010306	-0.00774	-0.32107		0.114131	0.179017	0.141046		0.010248	-0.01207	-0.00949	0.010337	0.042382	-0.11363		0.010144	-0.06957	-0.33532	0.010114	0.030552	-0.09869
0.010407	-0.06147	0.044094	0.020604		0.010414	-0.04489	-0.32816	0.044094	-0.20389	-0.05024		0.010421	0.041313	-0.06591		0.010389	-0.00849	-0.32231		0.114464	0.174809	0.138974		0.010331	-0.01187	-0.01101	0.01042	0.042616	-0.11391		0.010228	-0.07023	-0.33564	0.010198	0.029529	-0.10063
0.010491	-0.06129	0.044261	0.019628		0.010497	-0.04493	-0.32863	0.044261	-0.20435	-0.05024		0.010505	0.039014	-0.06301		0.010472	-0.00905	-0.32488		0.114797	0.170861	0.139081		0.010415	-0.01168	-0.01051	0.010504	0.042814	-0.11648		0.010311	-0.07085	-0.33685	0.010281	0.028408	-0.10345
0.010574	-0.06097	0.044428	0.018912		0.01058	-0.04444	-0.32869	0.044428	-0.206	-0.05066		0.010588	0.036625	-0.06157		0.010556	-0.0096	-0.32785		0.11513	0.167924	0.139472		0.010498	-0.01183	-0.00964	0.010587	0.042778	-0.11862		0.010394	-0.07144	-0.33839	0.010364	0.027209	-0.10453
0.010657	-0.06053	0.044594	0.018305		0.010663	-0.04396	-0.32878	0.044594	-0.20682	-0.04993		0.010671	0.034239	-0.0624		0.010639	-0.01013	-0.33052		0.115464	0.165767	0.139232		0.010581	-0.01292	-0.01041	0.01067	0.042517	-0.11756		0.010477	-0.07178	-0.339	0.010447	0.026038	-0.1029
0.01074	-0.0601	0.044761	0.017696		0.010747	-0.04343	-0.3296	0.044761	-0.20713	-0.04896		0.010754	0.030258	-0.06468		0.010722	-0.01069	-0.33427		0.115797	0.162988	0.138416		0.010664	-0.01435	-0.01172	0.010753	0.042268	-0.11827		0.010561	-0.07198	-0.33868	0.010531	0.024893	-0.10125
0.010824	-0.0597	0.044927	0.017313		0.01083	-0.04278	-0.32685	0.044927	-0.20689	-0.04792		0.010838	0.025025	-0.06703		0.010805	-0.01124	-0.33655		0.11613	0.159951	0.140386		0.010748	-0.01577	-0.01435	0.010837	0.04198	-0.12029		0.010644	-0.07216	-0.33802	0.010614	0.023932	-0.1014
0.010907	-0.05949	0.045094	0.01734		0.010913	-0.04207	-0.32468	0.045094	-0.2064	-0.04617		0.010921	0.019578	-0.06844		0.010889	-0.01179	-0.33572		0.116463	0.15778	0.143035		0.010831	-0.01712	-0.01805	0.01092	0.041436	-0.12168		0.010727	-0.0723	-0.33925	0.010697	0.023603	-0.10112
0.01099	-0.05957	0.045261	0.017588		0.010997	-0.04136	-0.3236	0.045261	-0.2057	-0.04468		0.011004	0.014134	-0.07094		0.010972	-0.01224	-0.334		0.116797	0.156807	0.145168		0.010914	-0.01821	-0.02088	0.011003	0.040677	-0.12162		0.010811	-0.07214	-0.34101	0.010781	0.02359	-0.10112
0.011073	-0.05965	0.045427	0.017835		0.01108	-0.04082	-0.3212	0.045427	-0.20483	-0.04684		0.011088	0.008225	-0.07114		0.011055	-0.01249	-0.33288		0.11713	0.156388	0.144938		0.010997	-0.01917	-0.02245	0.011087	0.039922	-0.12005		0.010894	-0.07143	-0.33913	0.010864	0.023613	-0.09887
0.011157	-0.0599	0.045594	0.018074		0.011163	-0.04085	-0.32079	0.045594	-0.20327	-0.0502		0.011171	0.001847	-0.07195		0.011139	-0.01265	-0.33353		0.117463	0.155177	0.144072		0.011081	-0.02014	-0.02517	0.01117	0.039307	-0.11958		0.010977	-0.07068	-0.33754	0.010947	0.023745	-0.09659
0.01124	-0.06064	0.045761	0.018051		0.011246	-0.04122	-0.32321	0.045761	-0.20183	-0.05151		0.011254	-0.00465	-0.07597		0.011222	-0.01281	-0.33434		0.117796	0.152615	0.14352		0.011164	-0.02119	-0.02763	0.011253	0.03938	-0.12117		0.01106	-0.0701	-0.33834	0.01103	0.023964	-0.09408
0.011323	-0.06151	0.045927	0.017969		0.01133	-0.0416	-0.32482	0.045927	-0.20203	-0.05211		0.011337	-0.01113	-0.08094		0.011305	-0.01293	-0.33306		0.11813	0.150932	0.143299		0.011247	-0.0224	-0.02916	0.011336	0.039621	-0.12123		0.011144	-0.07044	-0.33854	0.011114	0.024187	-0.08919
0.011406	-0.06242	0.046094	0.017883		0.011413	-0.0421	-0.32529	0.046094	-0.2024	-0.05064		0.011421	-0.01757	-0.08539		0.011388	-0.01298	-0.3296		0.118463	0.150337	0.142934		0.01133	-0.02362	-0.03125	0.01142	0.039852	-0.12042		0.011227	-0.07087	-0.33789	0.011197	0.024413	-0.08809
0.01149	-0.06329	0.04626	0.017795		0.011496	-0.04277	-0.32639	0.04626	-0.20257	-0.04838		0.011504	-0.0243	-0.08846		0.011472	-0.01302	-0.32632		0.118796	0.150711	0.142901		0.011414	-0.02484	-0.03208	0.011503	0.039988	-0.12015		0.01131	-0.0713	-0.33773	0.01128	0.024761	-0.08847
0.011573	-0.06411	0.046427	0.017693		0.011579	-0.04347	-0.32653	0.046427	-0.20285	-0.04836		0.011587	-0.03088	-0.08987		0.011555	-0.01306	-0.32465		0.11913	0.151441	0.142858		0.011497	-0.026	-0.03402	0.011586	0.039485	-0.12031		0.011394	-0.07178	-0.33859	0.011364	0.025376	-0.08685
0.011656	-0.06498	0.046594	0.017574		0.011663	-0.04418	-0.32764	0.046594	-0.20382	-0.04941		0.01167	-0.03728	-0.09138		0.011638	-0.01316	-0.32376		0.119463	0.150533	0.140438		0.01158	-0.0272	-0.03441	0.011669	0.038854	-0.12		0.011477	-0.07229	-0.34045	0.011447	0.026074	-0.08682
0.011739	-0.06592	0.04676	0.017447		0.011746	-0.04484	-0.32912	0.04676	-0.20481	-0.05124		0.011754	-0.04487	-0.09383		0.011721	-0.01333	-0.32577		0.119796	0.148626	0.137429		0.011664	-0.02841	-0.03291	0.011753	0.038191	-0.11935		0.01156	-0.07283	-0.34089	0.01153	0.026813	-0.08761
0.011823	-0.06697	0.046927	0.017317		0.011829	-0.04545	-0.32889	0.046927	-0.20591	-0.05194		0.011837	-0.05309	-0.09464		0.011805	-0.01351	-0.32327		0.120129	0.148191	0.134984		0.011747	-0.02963	-0.03071	0.011836	0.037432	-0.12041		0.011643	-0.07341	-0.34045	0.011613	0.027672	-0.08612
0.011906	-0.06824	0.047093	0.017193		0.011913	-0.04602	-0.32975	0.047093	-0.20675	-0.05023		0.01192	-0.06132	-0.09505		0.011888	-0.01373	-0.32169		0.120463	0.148592	0.134828		0.01183	-0.03093	-0.02902	0.011919	0.036068	-0.12352		0.011727	-0.07395	-0.3425	0.011697	0.028627	-0.08678
0.011989	-0.06953	0.04726	0.017123		0.011996	-0.04657	-0.33214	0.04726	-0.2069	-0.05021		0.012003	-0.06932	-0.09721		0.011971	-0.01428	-0.31989		0.120796	0.148222	0.135053		0.011913	-0.03233	-0.02584	0.012002	0.034831	-0.12554		0.01181	-0.07446	-0.34446	0.01178	0.029555	-0.08837
0.012072	-0.07076	0.047427	0.01706		0.012079	-0.04662	-0.33341	0.047427	-0.20689	-0.05064		0.012087	-0.07723	-0.09805		0.012054	-0.01511	-0.3184		0.121129	0.14696	0.135836		0.011997	-0.03373	-0.02395	0.012086	0.033638	-0.1258		0.011893	-0.07494	-0.34563	0.011863	0.030468	-0.09057
0.012156	-0.07204	0.047593	0.016997		0.012162	-0.04633	-0.3357	0.047593	-0.20667	-0.05021		0.01217	-0.08477	-0.09669		0.012138	-0.01599	-0.31845		0.121462	0.147029	0.13679		0.01208	-0.03509	-0.02414	0.012169	0.032548	-0.12708		0.011977	-0.07541	-0.34734	0.011947	0.030732	-0.09276
0.012239	-0.07337	0.04776	0.016918		0.012246	-0.04604	-0.33767	0.04776	-0.20666	-0.0514		0.012253	-0.0921	-0.09502		0.012221	-0.01689	-0.32069		0.121796	0.149923	0.137554		0.012163	-0.03667	-0.02419	0.012252	0.03189	-0.12794		0.01206	-0.07618	-0.34944	0.01203	0.029888	-0.09054
0.012322	-0.07472	0.047926	0.016708		0.012329	-0.04575	-0.33773	0.047926	-0.20691	-0.05274		0.012337	-0.09944	-0.09402		0.012304	-0.01808	-0.32276		0.122129	0.151855	0.138297		0.012246	-0.03867	-0.02276	0.012336	0.031249	-0.12783		0.012143	-0.07784	-0.35091	0.012113	0.029047	-0.0898
0.012405	-0.07607	0.048093	0.016367		0.012412	-0.04552	-0.33868	0.048093	-0.20738	-0.05211		0.01242	-0.10678	-0.09298		0.012388	-0.0195	-0.32283		0.122462	0.152136	0.138861		0.01233	-0.04075	-0.01971	0.012419	0.030544	-0.12769		0.012226	-0.07982	-0.3519	0.012196	0.028056	-0.09127
0.012489	-0.07707	0.04826	0.016027		0.012495	-0.04537	-0.34019	0.04826	-0.20809	-0.05324		0.012503	-0.11413	-0.09179		0.012471	-0.02087	-0.32164		0.122795	0.152415	0.138955		0.012413	-0.04299	-0.01881	0.012502	0.029651	-0.1292		0.01231	-0.08151	-0.35221	0.01228	0.026822	-0.09099
0.012572	-0.07779	0.048426	0.01563		0.012579	-0.04523	-0.3409	0.048426	-0.2093	-0.05404		0.012586	-0.12185	-0.0899		0.012554	-0.02217	-0.3207		0.123129	0.151567	0.139107		0.012496	-0.04571	-0.01907	0.012585	0.028503	-0.13127		0.012393	-0.08301	-0.35293	0.012363	0.025568	-0.08988
0.012655	-0.07852	0.048593	0.015042		0.012662	-0.0451	-0.34046	0.048593	-0.21096	-0.05492		0.01267	-0.12867	-0.08911		0.012637	-0.0233	-0.32498		0.123462	0.152686	0.138289		0.01258	-0.04862	-0.02042	0.012669	0.02741	-0.13181		0.012476	-0.08408	-0.35568	0.012446	0.024283	-0.09152
0.012738	-0.07924	0.04876	0.014243		0.012745	-0.04504	-0.34111	0.04876	-0.21336	-0.05474		0.012753	-0.13446	-0.08915		0.012721	-0.02424	-0.32932		0.123795	0.156763	0.137426		0.012663	-0.05149	-0.02256	0.012752	0.026106	-0.13194		0.012559	-0.08514	-0.35804	0.01253	0.023029	-0.0911
0.012822	-0.08001	0.048926	0.013439		0.012828	-0.04503	-0.34185	0.048926	-0.21656	-0.05388		0.012836	-0.13999	-0.08652		0.012804	-0.02519	-0.33216		0.124128	0.159066	0.137975		0.012746	-0.05442	-0.02568	0.012835	0.02456	-0.13229		0.012643	-0.08616	-0.35737	0.012613	0.022019	-0.08886
0.012905	-0.08082	0.049093	0.012589		0.012912	-0.04502	-0.3411	0.049093	-0.22054	-0.05413		0.012919	-0.1458	-0.08415		0.012887	-0.02626	-0.33427		0.124462	0.159067	0.139725		0.012829	-0.05744	-0.02836	0.012918	0.022678	-0.13185		0.012726	-0.08714	-0.35576	0.012696	0.021201	-0.08866
0.012988	-0.08164	0.049259	0.011505		0.012995	-0.045	-0.33835	0.049259	-0.22519	-0.05584		0.013003	-0.15195	-0.08374		0.01297	-0.02754	-0.33563		0.124795	0.160297	0.140233		0.012913	-0.06082	-0.03138	0.013002	0.020648	-0.13039		0.012809	-0.08766	-0.35434	0.012779	0.020364	-0.09113
0.013071	-0.08252	0.049426	0.010126		0.013078	-0.04538	-0.33612	0.049426	-0.23	-0.05626		0.013086	-0.1585	-0.08421		0.013054	-0.02895	-0.33495		0.125128	0.162083	0.140249		0.012996	-0.06426	-0.03365	0.013085	0.018899	-0.12928		0.012893	-0.0882	-0.35352	0.012863	0.019661	-0.09238
0.013155	-0.08365	0.049593	0.008773		0.013162	-0.0461	-0.33649	0.049593	-0.2345	-0.05661		0.013169	-0.1652	-0.08432		0.013137	-0.0304	-0.33375		0.125461	0.160165	0.141112		0.013079	-0.06707	-0.03564	0.013168	0.017818	-0.1292		0.012976	-0.08873	-0.35357	0.012946	0.019144	-0.09273
0.013238	-0.08498	0.049759	0.007382		0.013245	-0.04681	-0.33646	0.049759	-0.23839	-0.05669		0.013252	-0.1719	-0.08478		0.01322	-0.03172	-0.33388		0.125795	0.156609	0.140615		0.013162	-0.06861	-0.03745	0.013252	0.016991	-0.12908		0.013059	-0.08922	-0.35348	0.013029	0.018624	-0.09331
0.013321	-0.08623	0.049926	0.005965		0.013328	-0.04759	-0.33595	0.049926	-0.24156	-0.05429		0.013336	-0.17797	-0.0864		0.013304	-0.0329	-0.33491		0.126128	0.15511	0.139208		0.013246	-0.06977	-0.03677	0.013335	0.01614	-0.12702		0.013142	-0.08969	-0.35332	0.013112	0.018109	-0.09462
0.013404	-0.08753	0.050092	0.004515		0.013411	-0.04851	-0.33651	0.050092	-0.24318	-0.05218		0.013419	-0.18322	-0.08758		0.013387	-0.03401	-0.33599		0.126461	0.155157	0.138243		0.013329	-0.07096	-0.03527	0.013418	0.015401	-0.12406		0.013226	-0.09017	-0.3533	0.013196	0.017459	-0.09692
0.013488	-0.08876	0.050259	0.003071		0.013495	-0.04951	-0.337	0.050259	-0.24461	-0.05208		0.013502	-0.18826	-0.08643		0.01347	-0.03516	-0.33453		0.126795	0.154141	0.138398		0.013412	-0.07222	-0.03593	0.013501	0.01493	-0.12241		0.013309	-0.09067	-0.35367	0.013279	0.016527	-0.09908
0.013571	-0.08991	0.050426	0.001606		0.013578	-0.0505	-0.33405	0.050426	-0.24605	-0.05299		0.013586	-0.19331	-0.08493		0.013553	-0.03613	-0.33142		0.127128	0.153181	0.138863		0.013496	-0.07381	-0.03691	0.013585	0.014552	-0.12275		0.013392	-0.09136	-0.35388	0.013362	0.015402	-0.09917
0.013654	-0.09109	0.050592	0.000199		0.013661	-0.0514	-0.3315	0.050592	-0.24727	-0.05252		0.013669	-0.19833	-0.08599		0.013637	-0.03685	-0.32801		0.127461	0.151835	0.137344		0.013579	-0.07564	-0.03649	0.013668	0.01418	-0.12503		0.013476	-0.0924	-0.3512	0.013446	0.01431	-0.09917
0.013737	-0.09172	0.050759	-0.00119		0.013744	-0.0519	-0.33142	0.050759	-0.2479	-0.05362		0.013752	-0.20305	-0.08707		0.01372	-0.03755	-0.32658		0.127794	0.148354	0.134279		0.013662	-0.0775	-0.03438	0.013751	0.013661	-0.12668		0.013559	-0.09354	-0.3499	0.013529	0.013199	-0.10072
0.013821	-0.09152	0.050925	-0.0026		0.013828	-0.05216	-0.33435	0.050925	-0.24849	-0.0543		0.013835	-0.20762	-0.08715		0.013803	-0.03821	-0.32634		0.128128	0.144397	0.132434		0.013745	-0.07978	-0.03152	0.013834	0.012851	-0.12653		0.013642	-0.09452	-0.35065	0.013612	0.012028	-0.10193
0.013904	-0.09115	0.051092	-0.00383		0.013911	-0.05243	-0.33813	0.051092	-0.24896	-0.05444		0.013919	-0.21213	-0.08725		0.013886	-0.03848	-0.32606		0.128461	0.143282	0.130041		0.013829	-0.08238	-0.0304	0.013918	0.011934	-0.1262		0.013725	-0.09503	-0.35065	0.013695	0.01086	-0.10156
0.013987	-0.09072	0.051259	-0.0045		0.013994	-0.05242	-0.33925	0.051259	-0.24978	-0.05551		0.014002	-0.21659	-0.08971		0.01397	-0.03839	-0.32617		0.128794	0.143818	0.126613		0.013912	-0.08501	-0.03182	0.014001	0.011073	-0.12545		0.013809	-0.0954	-0.34957	0.013779	0.009733	-0.06677
0.01407	-0.09036	0.051425	-0.00514		0.014078	-0.05214	-0.33973	0.051425	-0.25117	-0.05688		0.014085	-0.22081	-0.09165		0.014053	-0.03828	-0.32591		0.129127	0.142009	0.12543		0.013995	-0.08774	-0.03386	0.014084	0.010341	-0.12481		0.013892	-0.09575	-0.34896	0.013862	0.008791	0.003312
0.014154	-0.09009	0.051592	-0.00578		0.014161	-0.05181	-0.34226	0.051592	-0.2528	-0.05594		0.014168	-0.22492	-0.0925		0.014136	-0.03817	-0.32387		0.129461	0.14053	0.125533		0.014078	-0.09053	-0.03654	0.014168	0.00997	-0.12491		0.013975	-0.09608	-0.34944	0.013945	0.008072	0.006126
0.014237	-0.08986	0.051758	-0.00656		0.014244	-0.05149	-0.34447	0.051758	-0.25544	-0.05621		0.014252	-0.22953	-0.09394		0.014219	-0.03849	-0.32154		0.129794	0.141883	0.125926		0.014162	-0.09341	-0.04001	0.014251	0.009647	-0.12642		0.014059	-0.09612	-0.34979	0.014029	0.007406	0.008062
0.01432	-0.08966	0.051925	-0.00767		0.014327	-0.05162	-0.34507	0.051925	-0.25786	-0.05657		0.014335	-0.23538	-0.09576		0.014303	-0.03918	-0.32207		0.130127	0.143348	0.127711		0.014245	-0.09634	-0.04138	0.014334	0.009307	-0.12798		0.014142	-0.09596	-0.34697	0.014112	0.006908	0.007582
0.014403	-0.08976	0.052092	-0.00878		0.014411	-0.05255	-0.34811	0.052092	-0.25998	-0.05706		0.014418	-0.24167	-0.09815		0.014386	-0.0399	-0.32489		0.13046	0.144728	0.127966		0.014328	-0.0992	-0.04176	0.014417	0.008882	-0.12749		0.014225	-0.09579	-0.34457	0.014195	0.006836	0.00592
0.014487	-0.09042	0.052258	-0.00986		0.014494	-0.05375	-0.35023	0.052258	-0.26189	-0.05855		0.014501	-0.24796	-0.10138		0.014469	-0.04065	-0.328		0.130794	0.147238	0.129216		0.014411	-0.10141	-0.04235	0.014501	0.008339	-0.12454		0.014308	-0.09572	-0.34697	0.014278	0.007022	0.0043
0.01457	-0.09113	0.052425	-0.01062		0.014577	-0.05503	-0.3493	0.052425	-0.26306	-0.05758		0.014585	-0.2544	-0.10197		0.014553	-0.04164	-0.32856		0.131127	0.148415	0.132816		0.014495	-0.10314	-0.04315	0.014584	0.007774	-0.12205		0.014392	-0.0959	-0.34851	0.014362	0.007209	0.003817
0.014653	-0.09184	0.052592	-0.01099		0.01466	-0.05719	-0.34843	0.052592	-0.26375	-0.05601		0.014668	-0.26042	-0.10089		0.014636	-0.04284	-0.32757		0.13146	0.147974	0.136321		0.014578	-0.1049	-0.04368	0.014667	0.007152	-0.12147		0.014475	-0.09608	-0.34805	0.014445	0.007379	0.004474
0.014736	-0.09254	0.052758	-0.01136		0.014744	-0.05983	-0.34951	0.052758	-0.26419	-0.05519		0.014751	-0.26619	-0.10084		0.014719	-0.04407	-0.32746		0.131793	0.14773	0.140715		0.014661	-0.10666	-0.044	0.01475	0.006168	-0.1206		0.014558	-0.09625	-0.34852	0.014528	0.00739	0.004348
0.01482	-0.0932	0.052925	-0.01172		0.014827	-0.0624	-0.3499	0.052925	-0.26527	-0.0538		0.014835	-0.27226	-0.09953		0.014802	-0.04526	-0.32754		0.132127	0.14937	0.143898		0.014745	-0.10864	-0.04321	0.014834	0.004683	-0.11902		0.014642	-0.0967	-0.34956	0.014612	0.007254	0.003349
0.014903	-0.09384	0.053091	-0.0121		0.01491	-0.06496	-0.35076	0.053091	-0.26719	-0.05277		0.014918	-0.27833	-0.09924		0.014886	-0.04651	-0.32778		0.13246	0.152583	0.146658		0.014828	-0.11098	-0.04214	0.014917	0.003243	-0.11761		0.014725	-0.09778	-0.35071	0.014695	0.007123	0.001438
0.014986	-0.09446	0.053258	-0.01252		0.014993	-0.0675	-0.35119	0.053258	-0.26814	-0.0547		0.015001	-0.28452	-0.09931		0.014969	-0.0478	-0.32933		0.132793	0.152458	0.150197		0.014911	-0.11338	-0.04195	0.015	0.001867	-0.11709		0.014808	-0.09903	-0.35223	0.014778	0.006631	0.000249
0.015069	-0.09483	0.053425	-0.01293		0.015077	-0.0698	-0.35024	0.053425	-0.26845	-0.05595		0.015084	-0.29115	-0.09901		0.015052	-0.04914	-0.33072		0.133126	0.151687	0.153697		0.014994	-0.11582	-0.04221	0.015084	0.000714	-0.11669		0.014891	-0.10033	-0.35368	0.014861	0.005531	-0.00025
0.015153	-0.09497	0.053591	-0.01347		0.01516	-0.07197	-0.35163	0.053591	-0.26774	-0.05454		0.015168	-0.29761	-0.09864		0.015135	-0.05058	-0.33119		0.13346	0.154347	0.153112		0.015078	-0.11852	-0.04171	0.015167	-0.00025	-0.11774		0.014975	-0.10211	-0.35642	0.014945	0.004215	0.000152
0.015236	-0.09513	0.053758	-0.01459		0.015243	-0.07395	-0.35245	0.053758	-0.26625	-0.05264		0.015251	-0.30342	-0.09776		0.015219	-0.05222	-0.33159		0.133793	0.157676	0.150345		0.015161	-0.1214	-0.04102	0.01525	-0.00119	-0.11936		0.015058	-0.10422	-0.35517	0.015028	0.002942	-1.8e-05
0.015319	-0.09527	0.053924	-0.01594		0.015327	-0.07543	-0.35244	0.053924	-0.26558	-0.05245		0.015334	-0.30879	-0.09624		0.015302	-0.05398	-0.33279		0.134126	0.158378	0.147436		0.015244	-0.12433	-0.0419	0.015333	-0.00226	-0.11879		0.015141	-0.1065	-0.35417	0.015111	0.001842	-0.00075
0.015402	-0.09599	0.054091	-0.01726		0.01541	-0.07656	-0.35362	0.054091	-0.26528	-0.0523		0.015417	-0.31432	-0.09724		0.015385	-0.05566	-0.33392		0.13446	0.156746	0.142964		0.015327	-0.12724	-0.04302	0.015417	-0.0037	-0.11752		0.015224	-0.10865	-0.35582	0.015195	0.001265	-0.00096
0.015486	-0.09754	0.054258	-0.01858		0.015493	-0.07766	-0.35258	0.054258	-0.26532	-0.0517		0.015501	-0.31971	-0.09862		0.015468	-0.05755	-0.33335		0.134793	0.154315	0.140592		0.015411	-0.13006	-0.04426	0.0155	-0.00547	-0.11715		0.015308	-0.11059	-0.35693	0.015278	0.000966	-0.00053
0.015569	-0.09921	0.054424	-0.01989		0.015576	-0.07882	-0.35215	0.054424	-0.26568	-0.05249		0.015584	-0.32526	-0.09825		0.015552	-0.05946	-0.33255		0.135126	0.15225	0.138927		0.015494	-0.13293	-0.04456	0.015583	-0.00719	-0.11892		0.015391	-0.11213	-0.35841	0.015361	0.000656	-0.00073
0.015652	-0.10082	0.054591	-0.0212		0.01566	-0.07964	-0.35405	0.054591	-0.26604	-0.05347		0.015667	-0.33145	-0.0993		0.015635	-0.06156	-0.33351		0.135459	0.151807	0.138651		0.015577	-0.1357	-0.04435	0.015666	-0.00886	-0.12151		0.015474	-0.11371	-0.36026	0.015444	0.000152	-0.00264
0.015735	-0.10237	0.054757	-0.02244		0.015743	-0.08023	-0.35509	0.054757	-0.2666	-0.05378		0.01575	-0.3376	-0.09967		0.015718	-0.06371	-0.33605		0.135793	0.149495	0.137574		0.015661	-0.1384	-0.04301	0.01575	-0.0099	-0.12292		0.015558	-0.1153	-0.36121	0.015528	-0.00057	-0.00539
0.015819	-0.10396	0.054924	-0.02371		0.015826	-0.08079	-0.35389	0.054924	-0.26761	-0.05439		0.015834	-0.34358	-0.09946		0.015802	-0.06573	-0.34039		0.136126	0.147262	0.135468		0.015744	-0.14123	-0.04164	0.015833	-0.01079	-0.12359		0.015641	-0.11676	-0.3606	0.015611	-0.00133	-0.00599
0.015902	-0.10556	0.055091	-0.02496		0.015909	-0.08143	-0.35336	0.055091	-0.26895	-0.05362		0.015917	-0.34865	-0.09911		0.015885	-0.0676	-0.344		0.136459	0.145326	0.132579		0.015827	-0.14413	-0.03982	0.015916	-0.01165	-0.12338		0.015724	-0.11821	-0.35957	0.015694	-0.00209	-0.006
0.015985	-0.10718	0.055257	-0.02619		0.015993	-0.08214	-0.35291	0.055257	-0.2704	-0.05289		0.016	-0.35294	-0.10008		0.015968	-0.06949	-0.34426		0.136792	0.142205	0.13091		0.01591	-0.14701	-0.03795	0.016	-0.01251	-0.12069		0.015807	-0.11969	-0.36014	0.015778	-0.00318	-0.00722
0.016068	-0.10893	0.055424	-0.02746		0.016076	-0.08285	-0.35219	0.055424	-0.27168	-0.05292		0.016084	-0.35675	-0.10252		0.016051	-0.07143	-0.34392		0.137126	0.139576	0.132939		0.015994	-0.14993	-0.03878	0.016083	-0.0131	-0.11921		0.015891	-0.12106	-0.36397	0.015861	-0.00458	-0.00764
0.016152	-0.11081	0.055591	-0.02846		0.016159	-0.08359	-0.35128	0.055591	-0.27225	-0.05164		0.016167	-0.36081	-0.10508		0.016135	-0.07316	-0.34378		0.137459	0.137386	0.136036		0.016077	-0.15331	-0.03906	0.016166	-0.01348	-0.12133		0.015974	-0.12227	-0.36685	0.015944	-0.00609	-0.00663
0.016235	-0.11267	0.055757	-0.029		0.016243	-0.08435	-0.35109	0.055757	-0.27209	-0.05087		0.01625	-0.36473	-0.1062		0.016218	-0.07471	-0.34444		0.137792	0.134716	0.135983		0.01616	-0.15716	-0.03758	0.016249	-0.01383	-0.12401		0.016057	-0.12335	-0.36796	0.016027	-0.00764	-0.00551
0.016318	-0.11452	0.055924	-0.02951		0.016326	-0.08531	-0.35127	0.055924	-0.27112	-0.05151		0.016333	-0.36809	-0.10744		0.016301	-0.0762	-0.34631		0.138125	0.131918	0.134595		0.016243	-0.16097	-0.03853	0.016333	-0.0142	-0.12588		0.016141	-0.12447	-0.36874	0.016111	-0.00811	-0.0056
0.016401	-0.11633	0.05609	-0.03		0.016409	-0.08646	-0.34866	0.05609	-0.27035	-0.05111		0.016417	-0.37141	-0.10934		0.016384	-0.07772	-0.34818		0.138459	0.130484	0.134532		0.016327	-0.1645	-0.04272	0.016416	-0.01474	-0.126		0.016224	-0.12518	-0.36772	0.016194	-0.00786	-0.00586
0.016485	-0.1182	0.056257	-0.03039		0.016492	-0.08759	-0.34448	0.056257	-0.27011	-0.05067		0.0165	-0.37485	-0.10977		0.016468	-0.07883	-0.34919		0.138792	0.129061	0.133866		0.01641	-0.16756	-0.04533	0.016499	-0.01559	-0.12593		0.016307	-0.125	-0.36653	0.016277	-0.00759	-0.00433
0.016568	-0.12	0.056424	-0.0306		0.016576	-0.08862	-0.34125	0.056424	-0.27033	-0.05283		0.016583	-0.37828	-0.11053		0.016551	-0.07977	-0.349		0.139125	0.12635	0.133392		0.016493	-0.17057	-0.04679	0.016582	-0.01646	-0.1276		0.01639	-0.12473	-0.36614	0.01636	-0.00733	-0.00198
0.016651	-0.12166	0.05659	-0.0308		0.016659	-0.08964	-0.33987	0.05659	-0.27108	-0.05537		0.016666	-0.38157	-0.11102		0.016634	-0.08075	-0.34689		0.139458	0.123814	0.133234		0.016576	-0.17371	-0.04622	0.016666	-0.01733	-0.12973		0.016474	-0.12446	-0.36663	0.016444	-0.00719	-0.00135
0.016734	-0.12261	0.056757	-0.031		0.016742	-0.09061	-0.33976	0.056757	-0.27172	-0.05779		0.01675	-0.38499	-0.11142		0.016718	-0.08171	-0.34612		0.139792	0.122527	0.132936		0.01666	-0.17697	-0.04712	0.016749	-0.01818	-0.13145		0.016557	-0.1244	-0.36635	0.016527	-0.00714	-0.00054
0.016818	-0.12307	0.056923	-0.03124		0.016825	-0.09156	-0.34041	0.056923	-0.27201	-0.06328		0.016833	-0.38844	-0.1108		0.016801	-0.08238	-0.34723		0.140125	0.122518	0.133189		0.016743	-0.18051	-0.04841	0.016832	-0.01911	-0.13315		0.01664	-0.12484	-0.36503	0.01661	-0.00708	0.000398
0.016901	-0.12352	0.05709	-0.03153		0.016909	-0.09231	-0.34192	0.05709	-0.27153	-0.06917		0.016916	-0.392	-0.10864		0.016884	-0.08298	-0.34701		0.140458	0.122502	0.133179		0.016826	-0.18428	-0.0465	0.016916	-0.02007	-0.1348		0.016724	-0.1254	-0.36376	0.016694	-0.00707	-0.00027
0.016984	-0.12397	0.057257	-0.03183		0.016992	-0.09266	-0.34293	0.057257	-0.27006	-0.07285		0.016999	-0.39593	-0.10744		0.016967	-0.08354	-0.34804		0.140792	0.123328	0.131488		0.01691	-0.18812	-0.0444	0.016999	-0.02103	-0.135		0.016807	-0.12597	-0.36164	0.016777	-0.00731	-0.00092
0.017067	-0.12438	0.057423	-0.03204		0.017075	-0.09279	-0.34326	0.057423	-0.26876	-0.07559		0.017083	-0.39985	-0.10979		0.017051	-0.084	-0.34913		0.141125	0.124978	0.131887		0.016993	-0.19167	-0.04481	0.017082	-0.02192	-0.13634		0.01689	-0.12673	-0.36062	0.01686	-0.00769	-0.00099
0.017151	-0.12478	0.05759	-0.03201		0.017158	-0.09292	-0.34482	0.05759	-0.26804	-0.07621		0.017166	-0.40326	-0.11303		0.017134	-0.08419	-0.34877		0.141458	0.126537	0.131087		0.017076	-0.19501	-0.04388	0.017165	-0.02251	-0.13539		0.016973	-0.12779	-0.36193	0.016943	-0.00806	2.4e-05
0.017234	-0.12517	0.057756	-0.03177		0.017242	-0.09262	-0.34743	0.057756	-0.26842	-0.07791		0.017249	-0.4061	-0.11434		0.017217	-0.08429	-0.34903		0.141791	0.127956	0.129547		0.017159	-0.19845	-0.04033	0.017249	-0.02278	-0.13352		0.017057	-0.12893	-0.36455	0.017027	-0.00839	0.000912
0.017317	-0.12578	0.057923	-0.03152		0.017325	-0.09204	-0.35075	0.057923	-0.26971	-0.079		0.017333	-0.4088	-0.11413		0.0173	-0.0844	-0.34898		0.142125	0.128537	0.129647		0.017243	-0.20172	-0.03908	0.017332	-0.02306	-0.13283		0.01714	-0.13005	-0.36666	0.01711	-0.00852	0.001259
0.0174	-0.12684	0.05809	-0.03139		0.017408	-0.09147	-0.35288	0.05809	-0.27114	-0.07615		0.017416	-0.4115	-0.11501		0.017384	-0.08478	-0.34764		0.142458	0.128488	0.129755		0.017326	-0.20505	-0.04084	0.017415	-0.02333	-0.1326		0.017223	-0.13119	-0.36783	0.017193	-0.00854	0.001732
0.017484	-0.12804	0.058256	-0.0317		0.017492	-0.09088	-0.35454	0.058256	-0.27258	-0.07218		0.017499	-0.41433	-0.11719		0.017467	-0.08592	-0.34597		0.142791	0.12964	0.129528		0.017409	-0.20854	-0.04215	0.017498	-0.02373	-0.13112		0.017306	-0.13249	-0.36805	0.017277	-0.00857	0.001643
0.017567	-0.12925	0.058423	-0.03235		0.017575	-0.09038	-0.35576	0.058423	-0.27371	-0.06913		0.017582	-0.41809	-0.11897		0.01755	-0.08727	-0.34397		0.143124	0.132966	0.129162		0.017492	-0.2119	-0.04052	0.017582	-0.0244	-0.12965		0.01739	-0.13377	-0.36836	0.01736	-0.00841	0.000778
0.01765	-0.13064	0.058589	-0.033		0.017658	-0.08996	-0.35471	0.058589	-0.27449	-0.0643		0.017666	-0.4224	-0.12178		0.017633	-0.08867	-0.34427		0.143458	0.136438	0.128779		0.017576	-0.21519	-0.03954	0.017665	-0.02512	-0.13022		0.017473	-0.13498	-0.36806	0.017443	-0.00797	0.000955
0.017733	-0.13208	0.058756	-0.03366		0.017741	-0.08955	-0.35485	0.058756	-0.27498	-0.06068		0.017749	-0.42626	-0.12617		0.017717	-0.09029	-0.34573		0.143791	0.140293	0.127863		0.017659	-0.21801	-0.04174	0.017748	-0.02583	-0.1308		0.017556	-0.13599	-0.36703	0.017526	-0.00739	0.002394
0.017817	-0.13341	0.058923	-0.03434		0.017825	-0.08929	-0.35799	0.058923	-0.27497	-0.05984		0.017832	-0.43032	-0.12925		0.0178	-0.09201	-0.34518		0.144124	0.144504	0.127628		0.017742	-0.22053	-0.04536	0.017832	-0.02679	-0.12944		0.01764	-0.13667	-0.36766	0.01761	-0.00682	0.00278
0.0179	-0.13476	0.059089	-0.03504		0.017908	-0.08942	-0.35822	0.059089	-0.27449	-0.05945		0.017915	-0.43515	-0.12929		0.017883	-0.09384	-0.34551		0.144457	0.147033	0.12962		0.017826	-0.22314	-0.0453	0.017915	-0.02796	-0.12805		0.017723	-0.1373	-0.36809	0.017693	-0.00618	0.001241
0.017983	-0.13627	0.059256	-0.03574		0.017991	-0.08975	-0.35731	0.059256	-0.27392	-0.06003		0.017999	-0.43978	-0.12808		0.017967	-0.0956	-0.34642		0.144791	0.146836	0.132283		0.017909	-0.2259	-0.045	0.017998	-0.02918	-0.12992		0.017806	-0.13797	-0.36779	0.017776	-0.0054	-0.00113
0.018066	-0.13804	0.059423	-0.03636		0.018074	-0.09009	-0.35643	0.059423	-0.27387	-0.06035		0.018082	-0.44441	-0.12731		0.01805	-0.09695	-0.34532		0.145124	0.144932	0.133408		0.017992	-0.22825	-0.04707	0.018081	-0.03041	-0.13195		0.017889	-0.13838	-0.36795	0.01786	-0.00458	-0.00302
0.01815	-0.13981	0.059589	-0.03675		0.018158	-0.09042	-0.35638	0.059589	-0.27457	-0.0593		0.018165	-0.44918	-0.12772		0.018133	-0.09783	-0.34315		0.145457	0.144201	0.132134		0.018075	-0.23032	-0.04787	0.018165	-0.0316	-0.13171		0.017973	-0.13851	-0.36673	0.017943	-0.00376	-0.00464
0.018233	-0.1415	0.059756	-0.03705		0.018241	-0.09088	-0.35742	0.059756	-0.27597	-0.05904		0.018248	-0.4541	-0.12866		0.018216	-0.09858	-0.3435		0.14579	0.143942	0.129997		0.018159	-0.23245	-0.0463	0.018248	-0.03277	-0.12914		0.018056	-0.13864	-0.36464	0.018026	-0.00316	-0.00545
0.018316	-0.14315	0.059922	-0.03736		0.018324	-0.09145	-0.35791	0.059922	-0.27748	-0.06114		0.018332	-0.45881	-0.13109		0.0183	-0.09934	-0.34596		0.146124	0.145007	0.127491		0.018242	-0.23435	-0.04545	0.018331	-0.03395	-0.12664		0.018139	-0.13888	-0.36424	0.018109	-0.00278	-0.00496
0.018399	-0.14475	0.060089	-0.03747		0.018408	-0.09203	-0.35749	0.060089	-0.27862	-0.06418		0.018415	-0.46337	-0.13365		0.018383	-0.0995	-0.34677		0.146457	0.146065	0.127432		0.018325	-0.23609	-0.04597	0.018414	-0.03515	-0.12611		0.018223	-0.13939	-0.36638	0.018193	-0.00244	-0.00438
0.018483	-0.14643	0.060256	-0.0373		0.018491	-0.09212	-0.35905	0.060256	-0.27927	-0.06804		0.018498	-0.46714	-0.13254		0.018466	-0.09945	-0.34621		0.14679	0.145274	0.128498		0.018408	-0.23786	-0.04683	0.018498	-0.03672	-0.12743		0.018306	-0.14006	-0.37021	0.018276	-0.00209	-0.0034
0.018566	-0.14795	0.060422	-0.03712		0.018574	-0.09147	-0.35972	0.060422	-0.27949	-0.07176		0.018582	-0.46979	-0.12951		0.018549	-0.09937	-0.34671		0.147124	0.144232	0.127045		0.018492	-0.23954	-0.04787	0.018581	-0.03841	-0.12876		0.018389	-0.14075	-0.37169	0.018359	-0.00226	-0.00264
0.018649	-0.14904	0.060589	-0.03695		0.018657	-0.09046	-0.35714	0.060589	-0.28003	-0.07319		0.018665	-0.47231	-0.1262		0.018633	-0.0993	-0.34546		0.147457	0.143803	0.127017		0.018575	-0.24126	-0.04604	0.018664	-0.04012	-0.13106		0.018472	-0.14152	-0.3731	0.018443	-0.00287	-0.00314
0.018732	-0.1499	0.060755	-0.0368		0.018741	-0.08947	-0.35722	0.060755	-0.28139	-0.07319		0.018748	-0.47483	-0.12426		0.018716	-0.09925	-0.34324		0.14779	0.14214	0.126968		0.018658	-0.24352	-0.0471	0.018747	-0.04187	-0.13098		0.018556	-0.14268	-0.37738	0.018526	-0.0036	-0.00374
0.018816	-0.1508	0.060922	-0.03666		0.018824	-0.08851	-0.35778	0.060922	-0.28326	-0.07284		0.018831	-0.47729	-0.12482		0.018799	-0.09922	-0.34272		0.148123	0.138503	0.126147		0.018741	-0.24609	-0.04735	0.018831	-0.04368	-0.13023		0.018639	-0.14419	-0.3801	0.018609	-0.00429	-0.00388
0.018899	-0.1517	0.061089	-0.03652		0.018907	-0.0879	-0.35568	0.061089	-0.28528	-0.07252		0.018915	-0.47948	-0.12605		0.018883	-0.09919	-0.34338		0.148457	0.135119	0.124884		0.018825	-0.24848	-0.04755	0.018914	-0.04545	-0.1294		0.018722	-0.14562	-0.38048	0.018692	-0.00476	-0.00416
0.018982	-0.15255	0.061255	-0.03637		0.01899	-0.08755	-0.35117	0.061255	-0.28704	-0.07404		0.018998	-0.48145	-0.12589		0.018966	-0.09915	-0.34493		0.14879	0.133469	0.123682		0.018908	-0.25064	-0.0502	0.018997	-0.04723	-0.12797		0.018806	-0.14666	-0.38024	0.018776	-0.00516	-0.00418
0.019065	-0.15341	0.061422	-0.0362		0.019074	-0.08722	-0.34838	0.061422	-0.28836	-0.07629		0.019081	-0.48335	-0.12435		0.019049	-0.09899	-0.34449		0.149123	0.132989	0.12479		0.018991	-0.25253	-0.05069	0.019081	-0.04891	-0.13025		0.018889	-0.14714	-0.3801	0.018859	-0.00555	-0.00447
0.019149	-0.15431	0.061588	-0.03601		0.019157	-0.08702	-0.34671	0.061588	-0.28939	-0.07729		0.019164	-0.48505	-0.12119		0.019132	-0.09882	-0.3421		0.149456	0.131765	0.126692		0.019075	-0.25441	-0.0533	0.019164	-0.05001	-0.13364		0.018972	-0.14751	-0.37857	0.018942	-0.00596	-0.00612
0.019232	-0.1553	0.061755	-0.03582		0.01924	-0.08702	-0.3464	0.061755	-0.29022	-0.07753		0.019248	-0.48656	-0.1186		0.019216	-0.09864	-0.34105		0.14979	0.128763	0.125934		0.019158	-0.2564	-0.05658	0.019247	-0.05089	-0.13464		0.019055	-0.14786	-0.37659	0.019026	-0.00653	-0.00815
0.019315	-0.1566	0.061922	-0.03563		0.019323	-0.08708	-0.34676	0.061922	-0.29152	-0.07673		0.019331	-0.488	-0.11987		0.019299	-0.09846	-0.34007		0.150123	0.124564	0.122681		0.019241	-0.25826	-0.0598	0.01933	-0.05178	-0.13278		0.019139	-0.14845	-0.37576	0.019109	-0.00721	-0.01084
0.019398	-0.15811	0.062088	-0.03577		0.019407	-0.08714	-0.34517	0.062088	-0.29329	-0.03137		0.019414	-0.48945	-0.1231		0.019382	-0.0989	-0.33779		0.150456	0.12202	0.121545		0.019324	-0.26075	-0.06042	0.019414	-0.05266	-0.13017		0.019222	-0.14956	-0.37711	0.019192	-0.00788	-0.01312
0.019482	-0.15959	0.062255	-0.03637		0.01949	-0.08718	-0.34332	0.062255	-0.29505	0.001027		0.019497	-0.49111	-0.12625		0.019465	-0.09956	-0.33724		0.150789	0.1214	0.120078		0.019408	-0.26367	-0.06192	0.019497	-0.05322	-0.12688		0.019305	-0.15088	-0.37533	0.019275	-0.00887	-0.0136
0.019565	-0.16012	0.062422	-0.03696		0.019573	-0.08718	-0.34568	0.062422	-0.2967	0.000783		0.019581	-0.49325	-0.12835		0.019549	-0.10028	-0.33735		0.151123	0.119288	0.117532		0.019491	-0.26658	-0.06377	0.01958	-0.05371	-0.12508		0.019389	-0.15227	-0.37134	0.019359	-0.01036	-0.01369
0.019648	-0.16015	0.062588	-0.03757		0.019657	-0.08714	-0.34787	0.062588	-0.29841	0.000642		0.019664	-0.49544	-0.12909		0.019632	-0.1008	-0.33806		0.151456	0.115499	0.115666		0.019574	-0.26949	-0.06511	0.019663	-0.05421	-0.12349		0.019472	-0.15403	-0.36858	0.019442	-0.01206	-0.01339
0.019731	-0.16013	0.062755	-0.03824		0.01974	-0.0871	-0.35151	0.062755	-0.30031	-0.00027		0.019747	-0.49735	-0.13031		0.019715	-0.10117	-0.33993		0.151789	0.112639	0.114931		0.019657	-0.2724	-0.06382	0.019747	-0.05437	-0.12327		0.019555	-0.15601	-0.36721	0.019525	-0.0137	-0.01254
0.019815	-0.16011	0.062921	-0.0389		0.019823	-0.08736	-0.35568	0.062921	-0.30258	-0.00019		0.019831	-0.49888	-0.1326		0.019798	-0.10149	-0.34098		0.152122	0.111764	0.115228		0.019741	-0.2753	-0.06321	0.01983	-0.05409	-0.12531		0.019638	-0.15792	-0.36909	0.019608	-0.01539	-0.01232
0.019898	-0.16015	0.063088	-0.03956		0.019906	-0.08787	-0.35767	0.063088	-0.30496	0.001669		0.019914	-0.50022	-0.13452		0.019882	-0.10182	-0.3417		0.152456	0.110981	0.113765		0.019824	-0.27832	-0.06626	0.019913	-0.05371	-0.12614		0.019722	-0.15983	-0.37342	0.019692	-0.01693	-0.01443
0.019981	-0.16027	0.063255	-0.04007		0.01999	-0.08839	-0.35819	0.063255	-0.30624	0.004877		0.019997	-0.5016	-0.13638		0.019965	-0.10209	-0.34152		0.152789	0.109765	0.110898		0.019907	-0.28091	-0.06849	0.019997	-0.05334	-0.12601		0.019805	-0.16138	-0.37799	0.019775	-0.01849	-0.01668
0.020064	-0.1604	0.063421	-0.04002		0.020073	-0.08889	-0.35937	0.063421	-0.3065	0.006875		0.02008	-0.50309	-0.13911		0.020048	-0.10225	-0.34238		0.153122	0.108399	0.109673		0.019991	-0.28315	-0.06909	0.02008	-0.05307	-0.12784		0.019888	-0.16231	-0.38059	0.019858	-0.02008	-0.01699
0.020148	-0.16049	0.063588	-0.03952		0.020156	-0.0894	-0.36021	0.063588	-0.30619	0.006635		0.020164	-0.50478	-0.14075		0.020132	-0.10239	-0.34296		0.153455	0.107387	0.110867		0.020074	-0.28521	-0.06841	0.020163	-0.05296	-0.1316		0.019971	-0.16305	-0.38038	0.019942	-0.02119	-0.01507
0.020231	-0.16042	0.063754	-0.03903		0.020239	-0.08995	-0.35926	0.063754	-0.30571	0.006209		0.020247	-0.50672	-0.14072		0.020215	-0.10252	-0.34374		0.153789	0.108362	0.111749		0.020157	-0.28725	-0.06616	0.020246	-0.05289	-0.13339		0.020055	-0.1638	-0.37987	0.020025	-0.02204	-0.01337
0.020314	-0.16027	0.063921	-0.03884		0.020323	-0.09049	-0.35941	0.063921	-0.30586	0.00752		0.02033	-0.50867	-0.14085		0.020298	-0.10292	-0.3448		0.154122	0.111	0.112419		0.02024	-0.28861	-0.06506	0.02033	-0.05282	-0.1347		0.020138	-0.16471	-0.38107	0.020108	-0.02285	-0.0148
0.020397	-0.16011	0.064088	-0.03904		0.020406	-0.091	-0.35536	0.064088	-0.30654	0.009131		0.020413	-0.5109	-0.14193		0.020381	-0.10347	-0.34602		0.154455	0.113554	0.114195		0.020324	-0.28978	-0.065	0.020413	-0.05307	-0.1359		0.020221	-0.16576	-0.38211	0.020191	-0.02362	-0.01626
0.020481	-0.15996	0.064254	-0.03929		0.020489	-0.09127	-0.35279	0.064254	-0.30756	0.010436		0.020497	-0.51366	-0.143		0.020465	-0.10406	-0.34744		0.154789	0.113691	0.116857		0.020407	-0.29091	-0.06681	0.020496	-0.05352	-0.1378		0.020305	-0.1668	-0.3826	0.020275	-0.02432	-0.01687
0.020564	-0.15971	0.064421	-0.03952		0.020573	-0.0914	-0.35139	0.064421	-0.30859	0.012101		0.02058	-0.51657	-0.14433		0.020548	-0.10461	-0.34603		0.155122	0.112593	0.118279		0.02049	-0.29208	-0.06786	0.020579	-0.05402	-0.13982		0.020388	-0.16784	-0.38242	0.020358	-0.02463	-0.01762
0.020647	-0.1594	0.064587	-0.04003		0.020656	-0.09155	-0.3514	0.064587	-0.30917	0.012338		0.020663	-0.51954	-0.14683		0.020631	-0.10534	-0.34504		0.155455	0.113815	0.116882		0.020573	-0.29346	-0.06547	0.020663	-0.05451	-0.14222		0.020471	-0.16877	-0.38017	0.020441	-0.02482	-0.01887
0.02073	-0.15908	0.064754	-0.04118		0.020739	-0.09169	-0.35039	0.064754	-0.30895	0.012608		0.020746	-0.52219	-0.14851		0.020714	-0.1064	-0.34688		0.155788	0.116721	0.115132		0.020657	-0.2951	-0.06439	0.020746	-0.05488	-0.14428		0.020554	-0.16952	-0.37693	0.020525	-0.02502	-0.01902
0.020814	-0.15907	0.064921	-0.04268		0.020822	-0.09203	-0.35103	0.064921	-0.30795	0.012319		0.02083	-0.52447	-0.14905		0.020798	-0.10753	-0.34899		0.156122	0.11981	0.115046		0.02074	-0.29664	-0.06359	0.020829	-0.05516	-0.14549		0.020638	-0.17023	-0.37498	0.020608	-0.02507	-0.01822
0.020897	-0.1598	0.065087	-0.04414		0.020906	-0.09254	-0.35217	0.065087	-0.30685	0.012838		0.020913	-0.52656	-0.14902		0.020881	-0.10866	-0.34935		0.156455	0.121669	0.116995		0.020823	-0.2981	-0.06362	0.020913	-0.05543	-0.14304		0.020721	-0.17061	-0.37521	0.020691	-0.02506	-0.0179
0.02098	-0.16085	0.065254	-0.0455		0.020989	-0.09307	-0.35136	0.065254	-0.30609	0.015678		0.020996	-0.52864	-0.14707		0.020964	-0.11005	-0.35065		0.156788	0.123314	0.119567		0.020906	-0.29922	-0.0644	0.020996	-0.05569	-0.13953		0.020804	-0.17059	-0.37601	0.020774	-0.02506	-0.01886
0.021063	-0.16189	0.06542	-0.04683		0.021072	-0.09381	-0.35291	0.06542	-0.30582	0.018495		0.02108	-0.53053	-0.14421		0.021047	-0.11144	-0.35325		0.157121	0.126298	0.123264		0.02099	-0.3001	-0.06625	0.021079	-0.05587	-0.13974		0.020888	-0.17046	-0.37658	0.020858	-0.02505	-0.02046
0.021147	-0.16288	0.065587	-0.04818		0.021155	-0.09504	-0.355	0.065587	-0.30592	0.018276		0.021163	-0.53214	-0.14144		0.021131	-0.11284	-0.35697		0.157455	0.129582	0.124612		0.021073	-0.30099	-0.06615	0.021162	-0.05603	-0.14017		0.020971	-0.17033	-0.37694	0.020941	-0.02542	-0.01946
0.02123	-0.16342	0.065754	-0.04955		0.021239	-0.09645	-0.35559	0.065754	-0.30649	0.016695		0.021246	-0.53375	-0.13994		0.021214	-0.11432	-0.3574		0.157788	0.131003	0.124653		0.021156	-0.3019	-0.0665	0.021246	-0.05619	-0.1411		0.021054	-0.1703	-0.37717	0.021024	-0.02626	-0.0183
0.021313	-0.16388	0.06592	-0.05115		0.021322	-0.09781	-0.35355	0.06592	-0.30755	0.01574		0.021329	-0.53536	-0.14033		0.021297	-0.115	-0.35653		0.158121	0.130531	0.123823		0.02124	-0.30276	-0.06588	0.021329	-0.05635	-0.14239		0.021137	-0.17082	-0.37771	0.021108	-0.0272	-0.01775
0.021396	-0.16434	0.066087	-0.05295		0.021405	-0.09918	-0.35192	0.066087	-0.30816	0.015499		0.021413	-0.53731	-0.14117		0.021381	-0.11534	-0.35803		0.158454	0.130029	0.123219		0.021323	-0.30362	-0.06561	0.021412	-0.05688	-0.14213		0.021221	-0.17171	-0.37896	0.021191	-0.0282	-0.01712
0.02148	-0.16449	0.066254	-0.05491		0.021488	-0.10036	-0.3509	0.066254	-0.30833	0.015537		0.021496	-0.54	-0.14136		0.021464	-0.11563	-0.36062		0.158788	0.129889	0.12472		0.021406	-0.30456	-0.06816	0.021495	-0.0575	-0.14053		0.021304	-0.17264	-0.38089	0.021274	-0.02937	-0.01654
0.021563	-0.16424	0.06642	-0.05665		0.021572	-0.10143	-0.3518	0.06642	-0.30836	0.013621		0.021579	-0.54285	-0.14102		0.021547	-0.11559	-0.36103		0.159121	0.131354	0.126618		0.021489	-0.30552	-0.0697	0.021579	-0.05815	-0.13831		0.021387	-0.17345	-0.38232	0.021357	-0.03064	-0.01602
0.021646	-0.16388	0.066587	-0.05787		0.021655	-0.1025	-0.35133	0.066587	-0.30828	0.010045		0.021662	-0.54561	-0.14258		0.02163	-0.11471	-0.36214		0.159454	0.132998	0.129389		0.021573	-0.30634	-0.06989	0.021662	-0.05866	-0.13637		0.021471	-0.17414	-0.38187	0.021441	-0.03193	-0.01631
0.021729	-0.1635	0.066753	-0.05889		0.021738	-0.10354	-0.34942	0.066753	-0.30805	0.007758		0.021746	-0.54764	-0.14493		0.021714	-0.11371	-0.36353		0.159787	0.131559	0.129388		0.021656	-0.30724	-0.06995	0.021745	-0.05889	-0.13675		0.021554	-0.17486	-0.38031	0.021524	-0.03321	-0.01885
0.021813	-0.16328	0.06692	-0.05991		0.021822	-0.10448	-0.34767	0.06692	-0.30771	0.006216		0.021829	-0.54891	-0.14593		0.021797	-0.11278	-0.36349		0.160121	0.12944	0.126858		0.021739	-0.30814	-0.06975	0.021829	-0.05907	-0.13669		0.021637	-0.17556	-0.37936	0.021607	-0.03407	-0.02049
0.021896	-0.16325	0.067087	-0.0609		0.021905	-0.10538	-0.34816	0.067087	-0.30716	0.003719		0.021912	-0.55018	-0.14919		0.02188	-0.11179	-0.36152		0.160454	0.130071	0.123112		0.021822	-0.30905	-0.06862	0.021912	-0.05925	-0.13475		0.02172	-0.17621	-0.37786	0.021691	-0.03464	-0.01988
0.021979	-0.16327	0.067253	-0.06178		0.021988	-0.10627	-0.34987	0.067253	-0.30667	0.002153		0.021995	-0.55147	-0.1528		0.021963	-0.11251	-0.35782		0.160787	0.131388	0.121007		0.021906	-0.31008	-0.06849	0.021995	-0.05948	-0.13422		0.021804	-0.17681	-0.37709	0.021774	-0.03518	-0.02028
0.022062	-0.1633	0.06742	-0.06251		0.022071	-0.10742	-0.3518	0.06742	-0.30732	0.000385		0.022079	-0.55291	-0.15494		0.022047	-0.11348	-0.357		0.16112	0.130692	0.119673		0.021989	-0.3112	-0.06765	0.022078	-0.05988	-0.13562		0.021887	-0.17739	-0.3776	0.021857	-0.03583	-0.02068
0.022146	-0.16308	0.067586	-0.06325		0.022155	-0.10929	-0.35533	0.067586	-0.30869	-0.00201		0.022162	-0.55456	-0.15366		0.02213	-0.11434	-0.35758		0.161454	0.128688	0.117202		0.022072	-0.31222	-0.06671	0.022162	-0.06032	-0.1356		0.02197	-0.17801	-0.37709	0.02194	-0.03662	-0.02107
0.022229	-0.16273	0.067753	-0.06413		0.022238	-0.11149	-0.35904	0.067753	-0.31059	-0.00426		0.022245	-0.55629	-0.15239		0.022213	-0.11576	-0.35711		0.161787	0.127438	0.115108		0.022156	-0.31355	-0.067	0.022245	-0.06075	-0.13546		0.022054	-0.17895	-0.37628	0.022024	-0.03743	-0.0206
0.022312	-0.16234	0.06792	-0.0652		0.022321	-0.11369	-0.36048	0.06792	-0.31267	-0.00584		0.022329	-0.55801	-0.15073		0.022297	-0.11771	-0.35563		0.16212	0.127069	0.114388		0.022239	-0.31522	-0.0661	0.022328	-0.0612	-0.13598		0.022137	-0.18001	-0.37614	0.022107	-0.03825	-0.02064
0.022395	-0.16199	0.068086	-0.06635		0.022404	-0.11575	-0.36127	0.068086	-0.31414	-0.00686		0.022412	-0.55969	-0.14977		0.02238	-0.11972	-0.35536		0.162454	0.126359	0.114498		0.022322	-0.31686	-0.06595	0.022411	-0.06169	-0.13826		0.02222	-0.18109	-0.37679	0.02219	-0.03906	-0.02252
0.022479	-0.16112	0.068253	-0.06749		0.022488	-0.11772	-0.36372	0.068253	-0.31528	-0.00641		0.022495	-0.56135	-0.14684		0.022463	-0.12173	-0.35515		0.162787	0.124881	0.112638		0.022405	-0.31848	-0.06699	0.022495	-0.06216	-0.1419		0.022303	-0.18219	-0.37812	0.022274	-0.03996	-0.02149
0.022562	-0.15997	0.068419	-0.06864		0.022571	-0.11968	-0.3668	0.068419	-0.31665	-0.00609		0.022578	-0.56301	-0.14437		0.022546	-0.12368	-0.35524		0.16312	0.121723	0.108958		0.022489	-0.32028	-0.06681	0.022578	-0.06263	-0.14213		0.022387	-0.18321	-0.37912	0.022357	-0.0409	-0.01707
0.022645	-0.15872	0.068586	-0.06981		0.022654	-0.12164	-0.37033	0.068586	-0.31834	-0.00731		0.022662	-0.56478	-0.14481		0.02263	-0.12614	-0.35446		0.163453	0.117432	0.10638		0.022572	-0.32214	-0.06769	0.022661	-0.06297	-0.14091		0.02247	-0.1841	-0.37958	0.02244	-0.04185	-0.01422
0.022728	-0.15759	0.068753	-0.07104		0.022737	-0.12329	-0.37294	0.068753	-0.32053	-0.00731		0.022745	-0.5669	-0.14454		0.022713	-0.12828	-0.3539		0.163787	0.115939	0.10694		0.022655	-0.3241	-0.07045	0.022745	-0.06309	-0.14109		0.022553	-0.18501	-0.38115	0.022523	-0.04212	-0.0148
0.022812	-0.15697	0.068919	-0.0723		0.022821	-0.12453	-0.37318	0.068919	-0.32297	-0.00675		0.022828	-0.5693	-0.14447		0.022796	-0.13058	-0.35302		0.16412	0.116429	0.107938		0.022738	-0.32598	-0.07348	0.022828	-0.06317	-0.14083		0.022636	-0.18578	-0.38255	0.022607	-0.04204	-0.01479
0.022895	-0.15651	0.069086	-0.0735		0.022904	-0.12565	-0.37315	0.069086	-0.32542	-0.00569		0.022911	-0.5717	-0.1468		0.022879	-0.13269	-0.35418		0.164453	0.114334	0.107245		0.022822	-0.32728	-0.07523	0.022911	-0.06325	-0.13789		0.02272	-0.18607	-0.38263	0.02269	-0.04192	-0.01438
0.022978	-0.15603	0.069253	-0.07468		0.022987	-0.12676	-0.37299	0.069253	-0.32762	-0.00424		0.022995	-0.57426	-0.14867		0.022963	-0.13494	-0.35465		0.164786	0.112658	0.107486		0.022905	-0.32838	-0.07635	0.022994	-0.06328	-0.13485		0.022803	-0.18618	-0.38375	0.022773	-0.0418	-0.01472
0.023061	-0.15557	0.069419	-0.07589		0.023071	-0.12748	-0.37228	0.069419	-0.3295	-0.00413		0.023078	-0.57704	-0.1498		0.023046	-0.13736	-0.35598		0.16512	0.113754	0.109824		0.022988	-0.32959	-0.07801	0.023078	-0.0633	-0.13454		0.022886	-0.18629	-0.38567	0.022856	-0.04169	-0.01645
0.023145	-0.15597	0.069586	-0.07705		0.023154	-0.12796	-0.37294	0.069586	-0.33124	-0.0042		0.023161	-0.57988	-0.15105		0.023129	-0.13959	-0.35818		0.165453	0.115019	0.112563		0.023072	-0.33069	-0.07936	0.023161	-0.06331	-0.1357		0.02297	-0.1864	-0.38718	0.02294	-0.0415	-0.01724
0.023228	-0.15648	0.069752	-0.07812		0.023237	-0.12844	-0.37393	0.069752	-0.33261	-0.00376		0.023244	-0.58286	-0.1503		0.023212	-0.14123	-0.35921		0.165786	0.116129	0.114827		0.023155	-0.33198	-0.07921	0.023244	-0.06332	-0.13509		0.023053	-0.18669	-0.38797	0.023023	-0.04129	-0.01669
0.023311	-0.15705	0.069919	-0.07918		0.02332	-0.12892	-0.37395	0.069919	-0.33342	-0.0032		0.023328	-0.58598	-0.15084		0.023296	-0.14268	-0.35963		0.166119	0.115941	0.117979		0.023238	-0.33327	-0.0795	0.023327	-0.0633	-0.13307		0.023136	-0.18705	-0.38841	0.023106	-0.04108	-0.01963
0.023394	-0.1575	0.070086	-0.08023		0.023404	-0.12957	-0.37367	0.070086	-0.33376	-0.00405		0.023411	-0.58943	-0.15139		0.023379	-0.14412	-0.36032		0.166453	0.115366	0.123079		0.023321	-0.33462	-0.08053	0.023411	-0.06326	-0.13319		0.023219	-0.1874	-0.38877	0.02319	-0.04065	-0.0217
0.023478	-0.15756	0.070252	-0.08126		0.023487	-0.13034	-0.37217	0.070252	-0.33406	-0.00599		0.023494	-0.59287	-0.15181		0.023462	-0.14555	-0.36237		0.166786	0.115301	0.124647		0.023405	-0.33583	-0.08006	0.023494	-0.06322	-0.13362		0.023303	-0.18744	-0.3894	0.023273	-0.04016	-0.02314
0.023561	-0.15756	0.070419	-0.0818		0.02357	-0.13114	-0.37099	0.070419	-0.33455	-0.00763		0.023578	-0.59625	-0.15398		0.023546	-0.14617	-0.36319		0.167119	0.115971	0.123549		0.023488	-0.33634	-0.07932	0.023577	-0.06321	-0.13389		0.023386	-0.18697	-0.38848	0.023356	-0.03967	-0.02306
0.023644	-0.15756	0.070585	-0.08203		0.023653	-0.13195	-0.37184	0.070585	-0.33523	-0.00842		0.023661	-0.59956	-0.15331		0.023629	-0.14678	-0.36498		0.167452	0.117153	0.123993		0.023571	-0.33668	-0.07695	0.023661	-0.06356	-0.13512		0.023469	-0.18635	-0.38621	0.023439	-0.03918	-0.02308
0.023727	-0.15741	0.070752	-0.08227		0.023737	-0.13282	-0.37229	0.070752	-0.33601	-0.00834		0.023744	-0.60245	-0.15165		0.023712	-0.14732	-0.36516		0.167786	0.119013	0.123529		0.023654	-0.33699	-0.0732	0.023744	-0.06391	-0.13636		0.023553	-0.18573	-0.38438	0.023523	-0.03878	-0.02319
0.023811	-0.15689	0.070919	-0.08251		0.02382	-0.13372	-0.37222	0.070919	-0.33651	-0.00705		0.023827	-0.60535	-0.15131		0.023795	-0.14789	-0.36527		0.168119	0.12167	0.121811		0.023738	-0.33731	-0.07176	0.023827	-0.06427	-0.13784		0.023636	-0.18506	-0.3833	0.023606	-0.03875	-0.02227
0.023894	-0.15627	0.071085	-0.083		0.023903	-0.13457	-0.37291	0.071085	-0.3365	-0.00378		0.023911	-0.60816	-0.15264		0.023879	-0.14845	-0.36539		0.168452	0.123728	0.1189		0.023821	-0.33788	-0.07067	0.02391	-0.06463	-0.1375		0.023719	-0.18429	-0.38261	0.023689	-0.03877	-0.02233
0.023977	-0.15568	0.071252	-0.08368		0.023987	-0.13545	-0.37331	0.071252	-0.33658	-0.00127		0.023994	-0.6108	-0.15364		0.023962	-0.14893	-0.36527		0.168786	0.124559	0.117441		0.023904	-0.33852	-0.07014	0.023994	-0.06517	-0.1353		0.023802	-0.18341	-0.38231	0.023773	-0.03879	-0.02277
0.02406	-0.15501	0.071418	-0.08435		0.02407	-0.1366	-0.37249	0.071418	-0.3368	-0.00019		0.024077	-0.61331	-0.15647		0.024045	-0.14944	-0.36513		0.169119	0.123559	0.11804		0.023987	-0.33915	-0.06999	0.024077	-0.06575	-0.13284		0.023886	-0.18258	-0.38149	0.023856	-0.03893	-0.02174
0.024144	-0.15424	0.071585	-0.08524		0.024153	-0.13791	-0.37124	0.071585	-0.33715	-6e-05		0.02416	-0.6157	-0.1602		0.024128	-0.15004	-0.36531		0.169452	0.122074	0.117689		0.024071	-0.34	-0.06954	0.02416	-0.06632	-0.13071		0.023969	-0.1823	-0.37943	0.023939	-0.03908	-0.01913
0.024227	-0.1535	0.071752	-0.08673		0.024236	-0.13922	-0.37073	0.071752	-0.33768	0.000776		0.024244	-0.61798	-0.16227		0.024212	-0.15073	-0.36426		0.169785	0.121355	0.116535		0.024154	-0.34137	-0.06933	0.024243	-0.06678	-0.13074		0.024052	-0.18256	-0.37682	0.024022	-0.03923	-0.0186
0.02431	-0.15276	0.071918	-0.08857		0.02432	-0.14053	-0.37142	0.071918	-0.33765	0.001954		0.024327	-0.62008	-0.16196		0.024295	-0.15137	-0.36337		0.170119	0.122078	0.118535		0.024237	-0.34287	-0.06992	0.024327	-0.06706	-0.13255		0.024136	-0.18297	-0.37409	0.024106	-0.03937	-0.02034
0.024393	-0.15251	0.072085	-0.09037		0.024403	-0.14176	-0.37142	0.072085	-0.33727	0.002235		0.02441	-0.62187	-0.16037		0.024378	-0.15206	-0.36404		0.170452	0.123725	0.118376		0.024321	-0.34446	-0.07014	0.02441	-0.06733	-0.13435		0.024219	-0.18338	-0.37571	0.024189	-0.0396	-0.02136
0.024477	-0.15309	0.072251	-0.09212		0.024486	-0.14302	-0.37103	0.072251	-0.33709	0.002753		0.024493	-0.62363	-0.16039		0.024461	-0.15276	-0.36521		0.170785	0.125067	0.117187		0.024404	-0.34598	-0.07092	0.024493	-0.0676	-0.13446		0.024302	-0.18376	-0.37907	0.024272	-0.03988	-0.0232
0.02456	-0.1538	0.072418	-0.0936		0.024569	-0.14431	-0.37168	0.072418	-0.33712	0.002789		0.024577	-0.62552	-0.16009		0.024545	-0.15393	-0.3656		0.171118	0.126378	0.118141		0.024487	-0.34757	-0.0751	0.024576	-0.06792	-0.13421		0.024385	-0.18414	-0.37999	0.024356	-0.04016	-0.02406
0.024643	-0.15454	0.072585	-0.09484		0.024653	-0.14537	-0.37213	0.072585	-0.33695	0.00209		0.02466	-0.62781	-0.162		0.024628	-0.15514	-0.3642		0.171452	0.127847	0.117979		0.02457	-0.34926	-0.0784	0.02466	-0.06864	-0.13367		0.024469	-0.18452	-0.37802	0.024439	-0.04055	-0.0244
0.024726	-0.15537	0.072751	-0.09615		0.024736	-0.14574	-0.37127	0.072751	-0.33668	-0.0027		0.024743	-0.6306	-0.16309		0.024711	-0.15636	-0.36136		0.171785	0.128935	0.117765		0.024654	-0.35108	-0.0767	0.024743	-0.06935	-0.13288		0.024552	-0.18488	-0.37633	0.024522	-0.04138	-0.0251
0.02481	-0.15622	0.072918	-0.09704		0.024819	-0.14585	-0.37039	0.072918	-0.33719	-0.00657		0.024827	-0.63343	-0.162		0.024795	-0.15736	-0.35874		0.172118	0.129057	0.115422		0.024737	-0.35247	-0.07369	0.024826	-0.07006	-0.13248		0.024635	-0.18547	-0.37807	0.024605	-0.04231	-0.02427
0.024893	-0.15713	0.073085	-0.09734		0.024902	-0.14596	-0.37079	0.073085	-0.33825	-0.00722		0.02491	-0.6364	-0.16051		0.024878	-0.15801	-0.35793		0.172451	0.128539	0.113097		0.02482	-0.35368	-0.07122	0.02491	-0.07095	-0.13289		0.024718	-0.18617	-0.37748	0.024689	-0.04317	-0.02469
0.024976	-0.15799	0.073251	-0.09741		0.024986	-0.14585	-0.37066	0.073251	-0.3394	-0.00755		0.024993	-0.63981	-0.15867		0.024961	-0.15871	-0.35801		0.172785	0.128317	0.111819		0.024903	-0.35487	-0.07018	0.024993	-0.07191	-0.13359		0.024802	-0.18687	-0.37883	0.024772	-0.04404	-0.02586
0.025059	-0.15839	0.073418	-0.09747		0.025069	-0.14559	-0.36957	0.073418	-0.34054	-0.00819		0.025076	-0.64335	-0.15904		0.025044	-0.15941	-0.35808		0.173118	0.127241	0.110594		0.024987	-0.35606	-0.07054	0.025076	-0.07286	-0.133		0.024885	-0.18756	-0.38334	0.024855	-0.04457	-0.02547
0.025143	-0.1585	0.073584	-0.09769		0.025152	-0.1453	-0.36853	0.073584	-0.34124	-0.00766		0.02516	-0.64694	-0.16051		0.025128	-0.16014	-0.35606		0.173451	0.125849	0.110084		0.02507	-0.35739	-0.07165	0.025159	-0.0738	-0.13093		0.024968	-0.18858	-0.38583	0.024939	-0.04505	-0.02662
0.025226	-0.15859	0.073751	-0.09839		0.025236	-0.145	-0.36848	0.073751	-0.34185	-0.00741		0.025243	-0.65056	-0.16269		0.025211	-0.16097	-0.35357		0.173784	0.125569	0.111869		0.025153	-0.35894	-0.07139	0.025243	-0.07459	-0.12865		0.025052	-0.18996	-0.38345	0.025022	-0.04548	-0.02895
0.025309	-0.15879	0.073918	-0.09926		0.025319	-0.14507	-0.36929	0.073918	-0.34284	-0.00849		0.025326	-0.65452	-0.1649		0.025294	-0.16186	-0.35272		0.174118	0.124998	0.11189		0.025237	-0.3605	-0.07152	0.025326	-0.07503	-0.12781		0.025135	-0.19127	-0.38506	0.025105	-0.04547	-0.02946
0.025392	-0.15942	0.074084	-0.10016		0.025402	-0.1457	-0.37129	0.074084	-0.3439	-0.00915		0.025409	-0.65869	-0.16783		0.025377	-0.16276	-0.3528		0.174451	0.123064	0.110744		0.02532	-0.36206	-0.07392	0.025409	-0.07549	-0.12777		0.025218	-0.19252	-0.38754	0.025188	-0.045	-0.02758
0.025476	-0.16007	0.074251	-0.10078		0.025485	-0.14653	-0.37261	0.074251	-0.34427	-0.01096		0.025493	-0.66293	-0.16888		0.025461	-0.16452	-0.35396		0.174784	0.120902	0.111543		0.025403	-0.36372	-0.07214	0.025492	-0.07593	-0.12863		0.025301	-0.19306	-0.39139	0.025272	-0.04448	-0.02813
0.025559	-0.16072	0.074417	-0.10116		0.025569	-0.14733	-0.37322	0.074417	-0.34437	-0.00972		0.025576	-0.66671	-0.16831		0.025544	-0.16661	-0.35606		0.175117	0.120699	0.113172		0.025486	-0.36527	-0.07187	0.025576	-0.07596	-0.13029		0.025385	-0.1934	-0.39324	0.025355	-0.04401	-0.02959
0.025642	-0.16141	0.074584	-0.1015		0.025652	-0.14835	-0.37443	0.074584	-0.34429	-0.00884		0.025659	-0.66985	-0.16904		0.025627	-0.16843	-0.35804		0.175451	0.12055	0.115571		0.02557	-0.36681	-0.0746	0.025659	-0.07593	-0.13146		0.025468	-0.19374	-0.39118	0.025438	-0.04358	-0.02982
0.025725	-0.16286	0.074751	-0.10185		0.025735	-0.14945	-0.37529	0.074751	-0.34412	-0.01081		0.025742	-0.6728	-0.16961		0.025711	-0.1704	-0.35815		0.175784	0.11936	0.117251		0.025653	-0.36835	-0.07802	0.025742	-0.07591	-0.13249		0.025551	-0.19408	-0.39109	0.025521	-0.04364	-0.02956
0.025809	-0.16422	0.074917	-0.1021		0.025818	-0.15057	-0.37709	0.074917	-0.3438	-0.01306		0.025826	-0.6758	-0.17143		0.025794	-0.17257	-0.35725		0.176117	0.118467	0.117144		0.025736	-0.36979	-0.07999	0.025826	-0.0759	-0.1335		0.025635	-0.19481	-0.39162	0.025605	-0.0437	-0.02986
0.025892	-0.16578	0.075084	-0.10222		0.025902	-0.15167	-0.37979	0.075084	-0.34359	-0.01275		0.025909	-0.67835	-0.17138		0.025877	-0.17509	-0.35734		0.176451	0.117953	0.117342		0.025819	-0.37114	-0.08078	0.025909	-0.07658	-0.13365		0.025718	-0.1957	-0.39011	0.025688	-0.04377	-0.03095
0.025975	-0.16707	0.07525	-0.10229		0.025985	-0.15277	-0.38157	0.07525	-0.34375	-0.01315		0.025992	-0.68021	-0.16974		0.02596	-0.17744	-0.36031		0.176784	0.11766	0.117395		0.025903	-0.37238	-0.07968	0.025992	-0.07798	-0.1334		0.025801	-0.1965	-0.39113	0.025771	-0.04434	-0.03075
0.026058	-0.16817	0.075417	-0.10239		0.026068	-0.15387	-0.38071	0.075417	-0.34419	-0.01446		0.026076	-0.68163	-0.16796		0.026044	-0.17962	-0.36367		0.177117	0.115514	0.11689		0.025986	-0.37358	-0.07783	0.026075	-0.07931	-0.13322		0.025884	-0.19736	-0.39249	0.025855	-0.04513	-0.02898
0.026142	-0.16933	0.075584	-0.10265		0.026152	-0.15491	-0.37945	0.075584	-0.34469	-0.01597		0.026159	-0.68297	-0.16799		0.026127	-0.18015	-0.36469		0.17745	0.114959	0.116952		0.026069	-0.37465	-0.07769	0.026159	-0.08064	-0.13318		0.025968	-0.19835	-0.39007	0.025938	-0.04598	-0.02754
0.026225	-0.17051	0.07575	-0.10298		0.026235	-0.15571	-0.37771	0.07575	-0.34539	-0.01799		0.026242	-0.68415	-0.17082		0.02621	-0.18062	-0.36488		0.177784	0.116947	0.116362		0.026152	-0.37578	-0.07611	0.026242	-0.08171	-0.13378		0.026051	-0.19933	-0.38794	0.026021	-0.04677	-0.02821
0.026308	-0.17147	0.075917	-0.10334		0.026318	-0.15575	-0.37684	0.075917	-0.34596	-0.01568		0.026325	-0.6851	-0.17037		0.026293	-0.18115	-0.36559		0.178117	0.117659	0.117957		0.026236	-0.37684	-0.0773	0.026325	-0.08284	-0.13395		0.026134	-0.20028	-0.38789	0.026104	-0.0475	-0.02776
0.026391	-0.17241	0.076084	-0.10369		0.026401	-0.15551	-0.37789	0.076084	-0.34639	-0.01356		0.026409	-0.68602	-0.16964		0.026377	-0.18159	-0.36702		0.17845	0.117984	0.118791		0.026319	-0.37789	-0.08028	0.026408	-0.08396	-0.13381		0.026218	-0.20132	-0.38866	0.026188	-0.04816	-0.02763
0.026474	-0.17328	0.07625	-0.10414		0.026485	-0.15526	-0.37858	0.07625	-0.34679	-0.01259		0.026492	-0.68694	-0.17179		0.02646	-0.18146	-0.36869		0.178783	0.119815	0.117503		0.026402	-0.38002	-0.08076	0.026492	-0.08502	-0.13433		0.026301	-0.20239	-0.38818	0.026271	-0.04877	-0.0292
0.026558	-0.17415	0.076417	-0.1046		0.026568	-0.15507	-0.37851	0.076417	-0.34719	-0.01235		0.026575	-0.68835	-0.17362		0.026543	-0.18121	-0.37019		0.179117	0.122035	0.116489		0.026486	-0.38209	-0.07973	0.026575	-0.08529	-0.13485		0.026384	-0.20345	-0.38694	0.026354	-0.04937	-0.03028
0.026641	-0.17572	0.076583	-0.10511		0.026651	-0.15547	-0.37747	0.076583	-0.34742	-0.01115		0.026658	-0.6907	-0.17345		0.026626	-0.18095	-0.37053		0.17945	0.122013	0.117381		0.026569	-0.38429	-0.07931	0.026658	-0.08524	-0.13602		0.026467	-0.20458	-0.38508	0.026438	-0.04987	-0.0295
0.026724	-0.17739	0.07675	-0.10559		0.026734	-0.15612	-0.37563	0.07675	-0.34744	-0.01215		0.026742	-0.69326	-0.17357		0.02671	-0.18058	-0.3687		0.179783	0.120905	0.118065		0.026652	-0.38623	-0.07959	0.026742	-0.0852	-0.13826		0.026551	-0.20578	-0.38493	0.026521	-0.05038	-0.0274
0.026807	-0.17906	0.076917	-0.10603		0.026818	-0.15676	-0.37853	0.076917	-0.34766	-0.01403		0.026825	-0.6956	-0.17564		0.026793	-0.18	-0.36745		0.180116	0.121052	0.118102		0.026735	-0.38817	-0.08193	0.026825	-0.08533	-0.13994		0.026634	-0.20703	-0.38462	0.026604	-0.05086	-0.02746
0.026891	-0.18074	0.077083	-0.10646		0.026901	-0.15777	-0.38282	0.077083	-0.34853	-0.01388		0.026908	-0.6976	-0.17887		0.026876	-0.17944	-0.36708		0.18045	0.122372	0.119031		0.026819	-0.39011	-0.08532	0.026908	-0.08567	-0.14037		0.026717	-0.20838	-0.38459	0.026687	-0.05132	-0.02857
0.026974	-0.18251	0.07725	-0.10689		0.026984	-0.15917	-0.38417	0.07725	-0.34929	-0.01278		0.026991	-0.69935	-0.18141		0.02696	-0.17886	-0.3683		0.180783	0.124025	0.121531		0.026902	-0.39202	-0.08649	0.026991	-0.08602	-0.14034		0.026801	-0.20966	-0.38441	0.026771	-0.05147	-0.03028
0.027057	-0.18411	0.077416	-0.10734		0.027067	-0.16064	-0.38753	0.077416	-0.34931	-0.01381		0.027075	-0.70111	-0.17889		0.027043	-0.17839	-0.36937		0.181116	0.127724	0.124489		0.026985	-0.3935	-0.08778	0.027075	-0.08636	-0.14072		0.026884	-0.21041	-0.38512	0.026854	-0.05118	-0.03331
0.02714	-0.1857	0.077583	-0.1079		0.027151	-0.16219	-0.39176	0.077583	-0.34916	-0.01774		0.027158	-0.70284	-0.17738		0.027126	-0.17813	-0.36974		0.181449	0.131447	0.124823		0.027068	-0.39475	-0.08751	0.027158	-0.08679	-0.14093		0.026967	-0.21073	-0.38528	0.026937	-0.0509	-0.03579
0.027224	-0.18742	0.07775	-0.10853		0.027234	-0.16367	-0.39456	0.07775	-0.34909	-0.01735		0.027241	-0.70435	-0.18112		0.027209	-0.17787	-0.3701		0.181783	0.131923	0.125165		0.027152	-0.39582	-0.08804	0.027241	-0.08812	-0.13984		0.02705	-0.21097	-0.38591	0.027021	-0.05059	-0.03567
0.027307	-0.18808	0.077916	-0.10919		0.027317	-0.16505	-0.39424	0.077916	-0.34933	-0.01356		0.027325	-0.70557	-0.18253		0.027293	-0.17768	-0.36917		0.182116	0.13053	0.127771		0.027235	-0.39696	-0.08758	0.027324	-0.08945	-0.13741		0.027134	-0.21123	-0.3872	0.027104	-0.05039	-0.03423
0.02739	-0.18864	0.078083	-0.10991		0.027401	-0.16641	-0.39382	0.078083	-0.34987	-0.00868		0.027408	-0.7068	-0.18169		0.027376	-0.17793	-0.36816		0.182449	0.129026	0.130446		0.027318	-0.39786	-0.08703	0.027408	-0.09077	-0.13551		0.027217	-0.21126	-0.388	0.027187	-0.05019	-0.0336
0.027473	-0.18928	0.078249	-0.11065		0.027484	-0.16783	-0.39591	0.078249	-0.35024	-0.00759		0.027491	-0.70787	-0.18133		0.027459	-0.17848	-0.37015		0.182783	0.127578	0.129879		0.027402	-0.39878	-0.08808	0.027491	-0.09211	-0.1353		0.0273	-0.21125	-0.38849	0.02727	-0.04997	-0.03477
0.027557	-0.18988	0.078416	-0.1115		0.027567	-0.16905	-0.39762	0.078416	-0.35029	-0.00853		0.027574	-0.70864	-0.18131		0.027542	-0.17901	-0.37294		0.183116	0.124896	0.128507		0.027485	-0.39964	-0.08809	0.027574	-0.09348	-0.1351		0.027383	-0.21124	-0.38701	0.027354	-0.04982	-0.03522
0.02764	-0.19087	0.078583	-0.11228		0.02765	-0.17013	-0.39464	0.078583	-0.35071	-0.00888		0.027658	-0.70931	-0.18167		0.027626	-0.1796	-0.37288		0.183449	0.123034	0.126676		0.027568	-0.40058	-0.08569	0.027658	-0.09483	-0.13583		0.027467	-0.21123	-0.38552	0.027437	-0.05019	-0.03503
0.027723	-0.192	0.078749	-0.11302		0.027734	-0.17119	-0.39229	0.078749	-0.35157	-0.00695		0.027741	-0.70999	-0.1805		0.027709	-0.1803	-0.37045		0.183782	0.123619	0.125026		0.027651	-0.402	-0.08381	0.027741	-0.09618	-0.1376		0.02755	-0.21194	-0.38428	0.02752	-0.05082	-0.03698
0.027806	-0.19313	0.078916	-0.11349		0.027817	-0.17225	-0.39177	0.078916	-0.35212	-0.00659		0.027824	-0.71069	-0.17823		0.027792	-0.18136	-0.36724		0.184116	0.12359	0.12234		0.027735	-0.40427	-0.0843	0.027824	-0.09754	-0.1398		0.027633	-0.21277	-0.38437	0.027604	-0.0514	-0.03701
0.02789	-0.19456	0.079082	-0.11387		0.0279	-0.17329	-0.38833	0.079082	-0.35234	-0.00577		0.027907	-0.71151	-0.17814		0.027876	-0.18234	-0.36554		0.184449	0.121402	0.119903		0.027818	-0.40626	-0.08397	0.027907	-0.09875	-0.14051		0.027717	-0.2137	-0.38576	0.027687	-0.05187	-0.03534
0.027973	-0.19616	0.079249	-0.11428		0.027983	-0.17437	-0.38581	0.079249	-0.35265	-0.00426		0.027991	-0.71239	-0.1796		0.027959	-0.18333	-0.36477		0.184782	0.118417	0.121418		0.027901	-0.40838	-0.08017	0.027991	-0.10001	-0.13943		0.0278	-0.21466	-0.3863	0.02777	-0.05197	-0.03503
0.028056	-0.19801	0.079416	-0.11432		0.028067	-0.17543	-0.38508	0.079416	-0.35308	-0.00666		0.028074	-0.71326	-0.17707		0.028042	-0.18437	-0.36355		0.185115	0.114315	0.123008		0.027984	-0.41009	-0.07743	0.028074	-0.10118	-0.13916		0.027883	-0.21583	-0.3859	0.027853	-0.05206	-0.03563
0.028139	-0.19973	0.079582	-0.11427		0.02815	-0.17646	-0.3873	0.079582	-0.35367	-0.01242		0.028157	-0.71432	-0.17503		0.028125	-0.18549	-0.36329		0.185449	0.109816	0.120665		0.028068	-0.41204	-0.07939	0.028157	-0.10224	-0.14227		0.027966	-0.21697	-0.38531	0.027937	-0.05215	-0.0368
0.028223	-0.20145	0.079749	-0.11423		0.028233	-0.1772	-0.38905	0.079749	-0.35438	-0.0166		0.02824	-0.71563	-0.17601		0.028209	-0.18654	-0.36333		0.185782	0.107633	0.117114		0.028151	-0.41372	-0.07997	0.02824	-0.10326	-0.00132		0.02805	-0.21817	-0.38577	0.02802	-0.05227	-0.03841
0.028306	-0.20308	0.079916	-0.11418		0.028317	-0.17783	-0.38961	0.079916	-0.35495	-0.01655		0.028324	-0.71696	-0.1778		0.028292	-0.18763	-0.36289		0.186115	0.107068	0.116199		0.028234	-0.41541	-0.07793	0.028324	-0.10423	-0.00127		0.028133	-0.21925	-0.38662	0.028103	-0.05253	-0.03879
0.028389	-0.20456	0.080082	-0.114		0.0284	-0.17847	-0.39198	0.080082	-0.35541	-0.01399		0.028407	-0.71827	-0.18008		0.028375	-0.18855	-0.36535		0.186448	0.108064	0.115252		0.028317	-0.41791	-0.07699	0.028407	-0.10524	-0.00185		0.028216	-0.22077	-0.3884	0.028187	-0.0528	-0.03918
0.028472	-0.20604	0.080249	-0.11357		0.028483	-0.1791	-0.39517	0.080249	-0.35666	-0.014		0.02849	-0.71989	-0.18221		0.028458	-0.18941	-0.36592		0.186782	0.109944	0.115762		0.028401	-0.42022	-0.07878	0.02849	-0.10615	-0.00115		0.0283	-0.22229	-0.3905	0.02827	-0.05308	-0.03907
0.028556	-0.20694	0.080415	-0.11307		0.028566	-0.17958	-0.39667	0.080415	-0.35861	-0.01617		0.028574	-0.72199	-0.18512		0.028542	-0.19029	-0.36698		0.187115	0.112292	0.116626		0.028484	-0.42269	-0.08114	0.028574	-0.10698	0.000992		0.028383	-0.22389	-0.39318	0.028353	-0.05327	-0.03588
0.028639	-0.20698	0.080582	-0.11269		0.02865	-0.18001	-0.39657	0.080582	-0.36061	-0.01663		0.028657	-0.72431	-0.18732		0.028625	-0.19111	-0.37036		0.187448	0.11356	0.118116		0.028567	-0.42512	-0.08199	0.028657	-0.1078	0.000697		0.028466	-0.22541	-0.39624	0.028436	-0.05341	-0.03297
0.028722	-0.20703	0.080749	-0.11266		0.028733	-0.18045	-0.3963	0.080749	-0.36264	-0.0163		0.02874	-0.72667	-0.18846		0.028708	-0.1915	-0.37425		0.187781	0.112823	0.119069		0.028651	-0.42736	-0.08308	0.02874	-0.10851	0.000569		0.028549	-0.22693	-0.39676	0.02852	-0.05355	-0.03147
0.028805	-0.20709	0.080915	-0.11273		0.028816	-0.18113	-0.39488	0.080915	-0.36506	-0.0171		0.028823	-0.72851	-0.18874		0.028791	-0.19186	-0.37725		0.188115	0.112427	0.115762		0.028734	-0.42944	-0.08772	0.028823	-0.10889	0.001231		0.028633	-0.22846	-0.39621	0.028603	-0.05368	-0.02991
0.028889	-0.20741	0.081082	-0.1128		0.028899	-0.18249	-0.39421	0.081082	-0.36746	-0.01752		0.028907	-0.72981	-0.1893		0.028875	-0.19221	-0.37894		0.188448	0.113594	0.112644		0.028817	-0.43168	-0.09136	0.028907	-0.10927	0.002927		0.028716	-0.23009	-0.3972	0.028686	-0.0538	-0.02922
0.028972	-0.20831	0.081248	-0.11286		0.028983	-0.18411	-0.39236	0.081248	-0.36918	-0.01632		0.02899	-0.73113	-0.1895		0.028958	-0.19253	-0.38056		0.188781	0.115139	0.112743		0.0289	-0.43395	-0.09211	0.02899	-0.10964	0.006722		0.028799	-0.23175	-0.39827	0.028769	-0.05385	-0.02851
0.029055	-0.20936	0.081415	-0.11319		0.029066	-0.18574	-0.39077	0.081415	-0.37034	-0.01601		0.029073	-0.73244	-0.1889		0.029041	-0.19275	-0.3823		0.189114	0.116509	0.113799		0.028984	-0.43553	-0.09449	0.029073	-0.11	0.008723		0.028883	-0.23384	-0.39813	0.028853	-0.05389	-0.02727
0.029138	-0.21037	0.081582	-0.1137		0.029149	-0.18734	-0.39005	0.081582	-0.37065	-0.01686		0.029156	-0.73355	-0.18973		0.029125	-0.19295	-0.38294		0.189448	0.116878	0.113575		0.029067	-0.43732	-0.09643	0.029156	-0.11029	0.009589		0.028966	-0.23584	-0.39914	0.028936	-0.054	-0.02701
0.029222	-0.2119	0.081748	-0.1142		0.029232	-0.18911	-0.38806	0.081748	-0.3704	-0.01808		0.02924	-0.73436	-0.19056		0.029208	-0.19313	-0.38207		0.189781	0.117808	0.114044		0.02915	-0.43887	-0.09742	0.02924	-0.11054	0.010948		0.029049	-0.23798	-0.40032	0.029019	-0.05439	-0.027
0.029305	-0.21376	0.081915	-0.11453		0.029316	-0.19099	-0.3853	0.081915	-0.37005	-0.01742		0.029323	-0.73516	-0.18889		0.029291	-0.19326	-0.38492		0.190114	0.118809	0.114206		0.029233	-0.44038	-0.09609	0.029323	-0.11081	0.011827		0.029132	-0.23954	-0.40242	0.029103	-0.05486	-0.0263
0.029388	-0.21539	0.082081	-0.11434		0.029399	-0.19278	-0.38403	0.082081	-0.3698	-0.01469		0.029406	-0.73584	-0.18843		0.029374	-0.19331	-0.38589		0.190448	0.118802	0.113185		0.029317	-0.44168	-0.09562	0.029406	-0.11129	0.011439		0.029216	-0.24089	-0.4049	0.029186	-0.05536	-0.02758
0.029471	-0.21728	0.082248	-0.11405		0.029482	-0.19424	-0.3861	0.082248	-0.36979	-0.01356		0.029489	-0.73626	-0.19092		0.029458	-0.19337	-0.38375		0.190781	0.118872	0.112528		0.0294	-0.44297	-0.09639	0.02949	-0.11205	0.013227		0.029299	-0.24222	-0.40603	0.029269	-0.0559	-0.03052
0.029555	-0.21909	0.082415	-0.11373		0.029566	-0.19517	-0.38978	0.082415	-0.37018	-0.01376		0.029573	-0.73642	-0.19423		0.029541	-0.19342	-0.38096		0.191114	0.118713	0.1149		0.029483	-0.44429	-0.09671	0.029573	-0.11278	0.013866		0.029382	-0.24366	-0.40585	0.029352	-0.05698	-0.03262
0.029638	-0.22099	0.082581	-0.11343		0.029649	-0.19588	-0.39142	0.082581	-0.37085	-0.01355		0.029656	-0.73658	-0.19652		0.029624	-0.19333	-0.3784		0.191447	0.11948	0.116338		0.029567	-0.44588	-0.09619	0.029656	-0.11354	0.013402		0.029465	-0.24479	-0.40651	0.029436	-0.05876	-0.0337
0.029721	-0.2229	0.082748	-0.11268		0.029732	-0.19662	-0.39157	0.082748	-0.37199	-0.01446		0.029739	-0.7368	-0.19598		0.029707	-0.19282	-0.37762		0.191781	0.120559	0.116533		0.02965	-0.44779	-0.09511	0.029739	-0.11454	0.012225		0.029549	-0.24562	-0.40597	0.029519	-0.06043	-0.03454
0.029804	-0.22483	0.082915	-0.11186		0.029815	-0.19724	-0.39337	0.082915	-0.37372	-0.01668		0.029823	-0.73734	-0.19516		0.029791	-0.19224	-0.37782		0.192114	0.12134	0.114427		0.029733	-0.44969	-0.09344	0.029823	-0.11643	0.011062		0.029632	-0.24645	-0.40584	0.029602	-0.06199	-0.03583
0.029888	-0.22597	0.083081	-0.11094		0.029899	-0.19768	-0.39513	0.083081	-0.37603	-0.01718		0.029906	-0.73813	-0.19424		0.029874	-0.19162	-0.3768		0.192447	0.121705	0.112427		0.029816	-0.45161	-0.09265	0.029906	-0.1183	0.011242		0.029715	-0.24727	-0.40467	0.029686	-0.06321	-0.0373
0.029971	-0.22705	0.083248	-0.11023		0.029982	-0.19811	-0.39563	0.083248	-0.37865	-0.01595		0.029989	-0.73892	-0.19162		0.029957	-0.19079	-0.37484		0.19278	0.121175	0.112508		0.0299	-0.45358	-0.09312	0.029989	-0.11997	0.012211		0.029799	-0.24763	-0.40106	0.029769	-0.06435	-0.03893
0.030054	-0.22812	0.083414	-0.10961		0.030065	-0.19852	-0.3971	0.083414	-0.38103	-0.01581		0.030072	-0.74005	-0.19036		0.03004	-0.18989	-0.37164		0.193114	0.119634	0.113198		0.029983	-0.45579	-0.09543	0.030072	-0.12102	0.012127		0.029882	-0.24798	-0.39925	0.029852	-0.06551	-0.04076
0.030137	-0.22914	0.083581	-0.10901		0.030148	-0.19896	-0.39796	0.083581	-0.38315	-0.01786		0.030156	-0.74196	-0.19151		0.030124	-0.18888	-0.36849		0.193447	0.118273	0.113228		0.030066	-0.45815	-0.09838	0.030156	-0.12152	0.010602		0.029965	-0.24833	-0.39684	0.029935	-0.06648	-0.04191
0.030221	-0.22973	0.083748	-0.10837		0.030232	-0.19945	-0.39817	0.083748	-0.38501	-0.0209		0.030239	-0.74432	-0.19098		0.030207	-0.188	-0.36788		0.19378	0.118435	0.113712		0.030149	-0.46025	-0.09989	0.030239	-0.12203	0.008522		0.030048	-0.24865	-0.39326	0.030019	-0.06643	-0.04142
0.030304	-0.23014	0.083914	-0.10788		0.030315	-0.19992	-0.39772	0.083914	-0.38671	-0.02187		0.030322	-0.74668	-0.1898		0.03029	-0.1876	-0.3686		0.194113	0.119165	0.114272		0.030233	-0.46175	-0.09951	0.030322	-0.12249	0.006648		0.030132	-0.24931	-0.3895	0.030102	-0.06601	-0.04024
0.030387	-0.23055	0.084081	-0.1082		0.030398	-0.20041	-0.39788	0.084081	-0.3884	-0.02112		0.030405	-0.74926	-0.18902		0.030374	-0.18799	-0.36944		0.194447	0.120738	0.112151		0.030316	-0.46287	-0.09788	0.030405	-0.12278	0.005537		0.030215	-0.25002	-0.38848	0.030185	-0.06557	-0.04008
0.03047	-0.23102	0.084247	-0.1087		0.030482	-0.2011	-0.40035	0.084247	-0.39011	-0.02099		0.030489	-0.75248	-0.18905		0.030457	-0.18836	-0.37036		0.19478	0.122519	0.110802		0.030399	-0.46399	-0.09582	0.030489	-0.12277	0.005091		0.030298	-0.25072	-0.38854	0.030269	-0.06523	-0.04157
0.030554	-0.23165	0.084414	-0.10919		0.030565	-0.20188	-0.40163	0.084414	-0.13807	-0.02095		0.030572	-0.75615	-0.19112		0.03054	-0.18886	-0.37036		0.195113	0.123698	0.111221		0.030482	-0.46498	-0.09521	0.030572	-0.12276	0.006495		0.030382	-0.25145	-0.38866	0.030352	-0.06499	-0.04347
0.030637	-0.23228	0.084581	-0.10956		0.030648	-0.20268	-0.40103	0.084581	-0.00041	-0.01955		0.030655	-0.75983	-0.1936		0.030623	-0.18991	-0.36993		0.195446	0.124012	0.112617		0.030566	-0.46507	-0.09718	0.030655	-0.12296	0.007556		0.030465	-0.2521	-0.38926	0.030435	-0.06474	-0.04408
0.03072	-0.23292	0.084747	-0.1099		0.030731	-0.20345	-0.40034	0.084747	-0.00152	-0.01833		0.030738	-0.76295	-0.19631		0.030707	-0.19104	-0.37133		0.19578	0.123535	0.112544		0.030649	-0.46516	-0.10035	0.030739	-0.12382	0.004472		0.030548	-0.25265	-0.39242	0.030518	-0.0645	-0.04359
0.030803	-0.23362	0.084914	-0.11025		0.030815	-0.2036	-0.40059	0.084914	-0.00312	-0.01862		0.030822	-0.76523	-0.19752		0.03079	-0.19221	-0.37272		0.196113	0.122772	0.113666		0.030732	-0.46524	-0.10361	0.030822	-0.12496	0.003787		0.030631	-0.25329	-0.39643	0.030602	-0.06439	-0.04283
0.030887	-0.23496	0.08508	-0.11059		0.030898	-0.2035	-0.40071	0.08508	-0.00429	-0.01846		0.030905	-0.76729	-0.19557		0.030873	-0.19334	-0.37523		0.196446	0.121199	0.114231		0.030816	-0.46551	-0.10376	0.030905	-0.12614	0.005759		0.030715	-0.25391	-0.39731	0.030685	-0.06478	-0.0431
0.03097	-0.23627	0.085247	-0.11103		0.030981	-0.20341	-0.40231	0.085247	-0.00523	-0.01637		0.030988	-0.76934	-0.19287		0.030956	-0.19458	-0.37825		0.19678	0.11989	0.114077		0.030899	-0.46653	-0.10038	0.030988	-0.12725	0.008968		0.030798	-0.25402	-0.39671	0.030768	-0.06515	-0.04268
0.031053	-0.23767	0.085414	-0.11165		0.031064	-0.20338	-0.4033	0.085414	-0.00586	-0.01367		0.031072	-0.77133	-0.19191		0.03104	-0.19594	-0.38001		0.197113	0.118895	0.113462		0.030982	-0.46773	-0.09901	0.031072	-0.1283	0.011106		0.030881	-0.25412	-0.39641	0.030852	-0.06559	-0.04159
0.031136	-0.23911	0.08558	-0.11234		0.031148	-0.20359	-0.40366	0.08558	-0.00662	-0.01321		0.031155	-0.77304	-0.19211		0.031123	-0.19724	-0.38046		0.197446	0.11949	0.111828		0.031065	-0.46903	-0.09994	0.031155	-0.12924	0.011719		0.030965	-0.25422	-0.39699	0.030935	-0.06639	-0.04254
0.03122	-0.24061	0.085747	-0.11299		0.031231	-0.2039	-0.40243	0.085747	-0.00833	-0.01399		0.031238	-0.77468	-0.19317		0.031206	-0.19844	-0.38064		0.197779	0.119776	0.110942		0.031149	-0.47053	-0.10168	0.031238	-0.13023	0.012076		0.031048	-0.25492	-0.3975	0.031018	-0.06759	-0.04437
0.031303	-0.24218	0.085913	-0.11347		0.031314	-0.20422	-0.40139	0.085913	-0.0101	-0.0124		0.031321	-0.77635	-0.19449		0.03129	-0.1994	-0.38173		0.198113	0.118406	0.111484		0.031232	-0.47249	-0.10361	0.031321	-0.13093	0.010813		0.031131	-0.25611	-0.39713	0.031101	-0.06872	-0.04516
0.031386	-0.24358	0.08608	-0.11397		0.031397	-0.20457	-0.40185	0.08608	-0.0105	-0.00886		0.031405	-0.77826	-0.19542		0.031373	-0.20047	-0.38346		0.198446	0.116271	0.111947		0.031315	-0.47451	-0.10415	0.031405	-0.13093	0.006693		0.031214	-0.25723	-0.39714	0.031185	-0.06992	-0.04532
0.031469	-0.24506	0.086247	-0.11439		0.031481	-0.20499	-0.40393	0.086247	-0.01022	-0.00641		0.031488	-0.78046	-0.1977		0.031456	-0.20151	-0.38451		0.198779	0.113526	0.112859		0.031398	-0.47632	-0.10194	0.031488	-0.13092	0.004704		0.031298	-0.25835	-0.3978	0.031268	-0.07143	-0.04631
0.031553	-0.24616	0.086413	-0.11484		0.031564	-0.20543	-0.40613	0.086413	-0.00968	-0.00607		0.031571	-0.78265	-0.19857		0.031539	-0.20241	-0.3846		0.199112	0.112534	0.114194		0.031482	-0.47822	-0.10136	0.031571	-0.13091	0.007485		0.031381	-0.25958	-0.39767	0.031351	-0.07315	-0.04819
0.031636	-0.24721	0.08658	-0.11485		0.031647	-0.20587	-0.40723	0.08658	-0.00917	-0.00661		0.031654	-0.78487	-0.19792		0.031623	-0.2031	-0.38527		0.199446	0.111152	0.113957		0.031565	-0.48006	-0.102	0.031655	-0.13083	0.009106		0.031464	-0.26137	-0.39681	0.031435	-0.07487	-0.05051
0.031719	-0.24828	0.086747	-0.11458		0.031731	-0.20639	-0.4088	0.086747	-0.00895	-0.00749		0.031738	-0.78668	-0.19969		0.031706	-0.20373	-0.3841		0.199779	0.108829	0.11503		0.031648	-0.48182	-0.09927	0.031738	-0.13056	0.008483		0.031548	-0.26305	-0.39696	0.031518	-0.07648	-0.05178
0.031802	-0.24903	0.086913	-0.11429		0.031814	-0.20704	-0.40919	0.086913	-0.00838	-0.00906		0.031821	-0.78804	-0.2032		0.031789	-0.20426	-0.38216		0.200112	0.107078	0.116407		0.031732	-0.48348	-0.09989	0.031821	-0.13022	0.006715		0.031631	-0.26473	-0.39751	0.031601	-0.07764	-0.05342
0.031886	-0.2496	0.08708	-0.11407		0.031897	-0.2077	-0.40973	0.08708	-0.00722	-0.01054		0.031904	-0.78936	-0.2052		0.031872	-0.20458	-0.38134		0.200445	0.10591	0.117261		0.031815	-0.48445	-0.09858	0.031904	-0.1299	0.005989		0.031714	-0.2657	-0.39752	0.031684	-0.07856	-0.05515
0.031969	-0.25018	0.087246	-0.11417		0.03198	-0.20838	-0.40923	0.087246	-0.00619	-0.01034		0.031987	-0.79065	-0.20319		0.031956	-0.20472	-0.38205		0.200779	0.106831	0.119181		0.031898	-0.48503	-0.09671	0.031988	-0.12964	0.007107		0.031797	-0.26648	-0.39796	0.031768	-0.07949	-0.05453
0.032052	-0.25086	0.087413	-0.11429		0.032064	-0.20909	-0.40826	0.087413	-0.00571	-0.01003		0.032071	-0.79184	-0.19984		0.032039	-0.20486	-0.38294		0.201112	0.109529	0.120572		0.031981	-0.48556	-0.09582	0.032071	-0.12944	0.008406		0.031881	-0.26732	-0.39935	0.031851	-0.08033	-0.05403
0.032135	-0.25181	0.08758	-0.11443		0.032147	-0.20979	-0.40651	0.08758	-0.00571	-0.01369		0.032154	-0.79298	-0.19962		0.032122	-0.205	-0.38283		0.201445	0.111338	0.119951		0.032065	-0.4862	-0.0967	0.032154	-0.12925	0.010053		0.031964	-0.2681	-0.40192	0.031934	-0.08076	-0.05283
0.032219	-0.25323	0.087746	-0.11454		0.03223	-0.21051	-0.40501	0.087746	-0.00598	-0.01642		0.032237	-0.79412	-0.20161		0.032205	-0.20534	-0.37938		0.201778	0.111607	0.118858		0.032148	-0.48711	-0.09925	0.032237	-0.12907	0.012904		0.032047	-0.26901	-0.40378	0.032017	-0.08088	-0.05106
0.032302	-0.25462	0.087913	-0.11554		0.032313	-0.21121	-0.40253	0.087913	-0.00616	-0.01699		0.032321	-0.79531	-0.20074		0.032289	-0.20598	-0.37643		0.202112	0.111841	0.118127		0.032231	-0.48835	-0.10281	0.032321	-0.12913	0.014762		0.03213	-0.27004	-0.4044	0.032101	-0.08101	-0.05209
0.032385	-0.25599	0.088079	-0.11688		0.032397	-0.21197	-0.39921	0.088079	-0.00616	-0.01854		0.032404	-0.79689	-0.19928		0.032372	-0.20662	-0.37578		0.202445	0.112306	0.117936		0.032314	-0.48948	-0.10146	0.032404	-0.12964	0.015609		0.032214	-0.27114	-0.40481	0.032184	-0.08108	-0.05361
0.032468	-0.25764	0.088246	-0.11825		0.03248	-0.21275	-0.39578	0.088246	-0.0061	-0.01948		0.032487	-0.79874	-0.20299		0.032455	-0.2073	-0.37645		0.202778	0.112573	0.116381		0.032398	-0.49062	-0.09802	0.032487	-0.13017	0.014343		0.032297	-0.27215	-0.4046	0.032267	-0.08103	-0.05343
0.032552	-0.2593	0.088413	-0.11959		0.032563	-0.21356	-0.39212	0.088413	-0.00604	-0.01889		0.03257	-0.80059	-0.20847		0.032539	-0.20811	-0.37862		0.203111	0.111668	0.112802		0.032481	-0.49128	-0.09963	0.032571	-0.1307	0.012459		0.03238	-0.27276	-0.40411	0.032351	-0.08097	-0.05396
0.032635	-0.26097	0.088579	-0.12134		0.032647	-0.21435	-0.38807	0.088579	-0.006	-0.01659		0.032654	-0.80225	-0.2106		0.032622	-0.20901	-0.37977		0.203445	0.110141	0.110112		0.032564	-0.49185	-0.10083	0.032654	-0.13132	0.011787		0.032464	-0.27341	-0.40547	0.032434	-0.08092	-0.05576
0.032718	-0.26259	0.088746	-0.12329		0.03273	-0.21526	-0.38504	0.088746	-0.006	-0.01464		0.032737	-0.80338	-0.21001		0.032705	-0.2098	-0.37956		0.203778	0.10957	0.109088		0.032648	-0.49238	-0.10387	0.032737	-0.13202	0.011902		0.032547	-0.27411	-0.40711	0.032517	-0.08098	-0.05911
0.032801	-0.26401	0.088912	-0.12485		0.032813	-0.21627	-0.3831	0.088912	-0.00494	-0.01511		0.03282	-0.80429	-0.2119		0.032788	-0.2106	-0.37736		0.204111	0.110112	0.107767		0.032731	-0.49282	-0.1077	0.03282	-0.13273	0.011631		0.03263	-0.27479	-0.40709	0.0326	-0.08131	-0.06106
0.032885	-0.26533	0.089079	-0.12663		0.032896	-0.21725	-0.3817	0.089079	-0.0035	-0.0161		0.032903	-0.80518	-0.21688		0.032872	-0.21139	-0.37465		0.204445	0.111478	0.106049		0.032814	-0.49289	-0.11044	0.032904	-0.13345	0.010219		0.032713	-0.27605	-0.40497	0.032684	-0.08172	-0.06036
0.032968	-0.26656	0.089246	-0.12791		0.03298	-0.21822	-0.38167	0.089246	-0.00265	-0.01471		0.032987	-0.80628	-0.21694		0.032955	-0.21208	-0.37215		0.204778	0.112829	0.10528		0.032897	-0.49273	-0.10979	0.032987	-0.13431	0.009114		0.032797	-0.27726	-0.40202	0.032767	-0.08211	-0.06103
0.033051	-0.26754	0.089412	-0.12906		0.033063	-0.21925	-0.38363	0.089412	-0.00211	-0.01567		0.03307	-0.80788	-0.21819		0.033038	-0.21277	-0.37307		0.205111	0.112909	0.103937		0.032981	-0.4926	-0.1068	0.03307	-0.13529	0.008459		0.03288	-0.27856	-0.40001	0.03285	-0.08254	-0.06324
0.033134	-0.26792	0.089579	-0.13022		0.033146	-0.22032	-0.38537	0.089579	-0.00195	-0.01573		0.033153	-0.80973	-0.22213		0.033121	-0.21355	-0.37366		0.205444	0.113133	0.104424		0.033064	-0.4926	-0.10791	0.033153	-0.13623	0.006183		0.032963	-0.27978	-0.39876	0.032934	-0.08302	-0.06268
0.033218	-0.26831	0.089746	-0.13104		0.033229	-0.22139	-0.38678	0.089746	-0.00188	-0.01263		0.033236	-0.81161	-0.22642		0.033205	-0.21445	-0.37351		0.205778	0.114665	0.10488		0.033147	-0.49301	-0.10891	0.033237	-0.13722	0.004		0.033047	-0.28062	-0.3977	0.033017	-0.0835	-0.06037
0.033301	-0.2687	0.089912	-0.13168		0.033313	-0.22241	-0.38732	0.089912	-0.00083	-0.00969		0.03332	-0.81369	-0.22777		0.033288	-0.21527	-0.37384		0.206111	0.116146	0.105653		0.03323	-0.49341	-0.10884	0.03332	-0.1383	0.005007		0.03313	-0.28151	-0.39776	0.0331	-0.084	-0.05995
0.033384	-0.269	0.090079	-0.13236		0.033396	-0.2233	-0.38778	0.090079	0.000135	-0.01042		0.033403	-0.81608	-0.22579		0.033371	-0.21611	-0.37066		0.206444	0.117654	0.107885		0.033314	-0.49381	-0.11126	0.033403	-0.13937	0.005767		0.033213	-0.28229	-0.39939	0.033183	-0.08451	-0.05997
0.033467	-0.26912	0.090245	-0.133		0.033479	-0.22415	-0.38979	0.090245	-0.00039	-0.01305		0.033486	-0.81843	-0.22554		0.033455	-0.21696	-0.36984		0.206777	0.119666	0.110309		0.033397	-0.49459	-0.11381	0.033487	-0.14046	0.004802		0.033296	-0.28311	-0.39956	0.033267	-0.08499	-0.05954
0.033551	-0.26927	0.090412	-0.13375		0.033562	-0.22499	-0.39245	0.090412	-0.00143	-0.01334		0.03357	-0.82085	-0.2272		0.033538	-0.21767	-0.37309		0.207111	0.121014	0.109904		0.03348	-0.4964	-0.11418	0.03357	-0.14153	0.003871		0.03338	-0.28328	-0.39859	0.03335	-0.08548	-0.05836
0.033634	-0.26938	0.090579	-0.13447		0.033646	-0.22581	-0.3955	0.090579	-0.00355	-0.01291		0.033653	-0.82363	-0.22766		0.033621	-0.21831	-0.37498		0.207444	0.121403	0.108394		0.033563	-0.49821	-0.1123	0.033653	-0.14265	0.003024		0.033463	-0.28344	-0.39929	0.033433	-0.0858	-0.05816
0.033717	-0.26943	0.090745	-0.13524		0.033729	-0.22649	-0.39907	0.090745	-0.00586	-0.01188		0.033736	-0.82678	-0.22819		0.033704	-0.21897	-0.37643		0.207777	0.121935	0.107638		0.033647	-0.49996	-0.11094	0.033736	-0.14373	0.003083		0.033546	-0.28366	-0.40111	0.033517	-0.08554	-0.05758
0.0338	-0.26942	0.090912	-0.13601		0.033812	-0.2271	-0.40124	0.090912	-0.00785	-0.01091		0.033819	-0.83004	-0.22975		0.033788	-0.21989	-0.37691		0.20811	0.122422	0.106811		0.03373	-0.50143	-0.11281	0.03382	-0.14479	0.002448		0.03363	-0.28411	-0.40231	0.0336	-0.08479	-0.05656
0.033884	-0.2694	0.091078	-0.13721		0.033896	-0.22772	-0.40079	0.091078	-0.00961	-0.01119		0.033903	-0.83324	-0.22923		0.033871	-0.22115	-0.37913		0.208444	0.122265	0.106515		0.033813	-0.50264	-0.11499	0.033903	-0.14547	0.001508		0.033713	-0.28485	-0.40318	0.033683	-0.08403	-0.05629
0.033967	-0.26942	0.091245	-0.13866		0.033979	-0.22849	-0.40018	0.091245	-0.01089	-0.01449		0.033986	-0.83615	-0.22504		0.033954	-0.22241	-0.38158		0.208777	0.123567	0.104667		0.033897	-0.50388	-0.11383	0.033986	-0.14543	0.002852		0.033796	-0.28558	-0.40431	0.033766	-0.08314	-0.05451
0.03405	-0.26961	0.091412	-0.13991		0.034062	-0.22938	-0.40117	0.091412	-0.01173	-0.0192		0.034069	-0.8388	-0.22146		0.034037	-0.22364	-0.382		0.20911	0.124176	0.102466		0.03398	-0.50517	-0.11502	0.034069	-0.14539	0.004943		0.033879	-0.28621	-0.40632	0.03385	-0.08195	-0.05352
0.034133	-0.27	0.091578	-0.14126		0.034145	-0.23032	-0.40375	0.091578	-0.01201	-0.02142		0.034152	-0.84138	-0.22207		0.034121	-0.22515	-0.38156		0.209443	0.122272	0.101982		0.034063	-0.50623	-0.11848	0.034153	-0.14535	0.004841		0.033963	-0.28653	-0.40763	0.033933	-0.08052	-0.05312
0.034217	-0.27039	0.091745	-0.14293		0.034229	-0.23124	-0.40633	0.091745	-0.01182	-0.01877		0.034236	-0.84397	-0.22177		0.034204	-0.22688	-0.38532		0.209777	0.119247	0.102685		0.034146	-0.50688	-0.12056	0.034236	-0.14517	0.0054		0.034046	-0.28636	-0.40672	0.034016	-0.0791	-0.05145
0.0343	-0.27094	0.091911	-0.14478		0.034312	-0.23225	-0.4071	0.091911	-0.01102	-0.0162		0.034319	-0.84574	-0.2207		0.034287	-0.22874	-0.38519		0.21011	0.116762	0.104439		0.03423	-0.50753	-0.12429	0.034319	-0.14472	0.007383		0.034129	-0.28618	-0.40656	0.0341	-0.07811	-0.0499
0.034383	-0.27186	0.092078	-0.1469		0.034395	-0.23347	-0.40717	0.092078	-0.01026	-0.01691		0.034402	-0.84644	-0.21845		0.03437	-0.23049	-0.38354		0.210443	0.115118	0.108455		0.034313	-0.50841	-0.12657	0.034403	-0.14421	0.008834		0.034213	-0.28593	-0.40801	0.034183	-0.07799	-0.05124
0.034466	-0.27285	0.092245	-0.14864		0.034478	-0.23469	-0.40741	0.092245	-0.00969	-0.01852		0.034485	-0.84713	-0.21843		0.034454	-0.23152	-0.38542		0.210776	0.113466	0.111927		0.034396	-0.50986	-0.12906	0.034486	-0.1437	0.009135		0.034296	-0.2854	-0.40898	0.034266	-0.07816	-0.05386
0.03455	-0.27394	0.092411	-0.14954		0.034562	-0.2359	-0.40642	0.092411	-0.00917	-0.0178		0.034569	-0.8476	-0.2191		0.034537	-0.23201	-0.3863		0.21111	0.110965	0.115432		0.034479	-0.51171	-0.13104	0.034569	-0.14342	0.009408		0.034379	-0.28482	-0.40982	0.034349	-0.07833	-0.05703
0.034633	-0.27508	0.092578	-0.15041		0.034645	-0.23691	-0.40449	0.092578	-0.00866	-0.0167		0.034652	-0.84742	-0.21859		0.03462	-0.2325	-0.38877		0.211443	0.110284	0.11957		0.034563	-0.51347	-0.13077	0.034652	-0.14338	0.01032		0.034462	-0.28422	-0.4099	0.034433	-0.07872	-0.05922
0.034716	-0.27648	0.092744	-0.15127		0.034728	-0.23781	-0.40362	0.092744	-0.00813	-0.01548		0.034735	-0.84683	-0.22003		0.034704	-0.23299	-0.39037		0.211776	0.111416	0.122586		0.034646	-0.51511	-0.13013	0.034736	-0.14335	0.011105		0.034546	-0.28375	-0.40836	0.034516	-0.0796	-0.05956
0.034799	-0.27786	0.092911	-0.15214		0.034812	-0.2387	-0.4039	0.092911	-0.00755	-0.01254		0.034819	-0.84625	-0.225		0.034787	-0.23329	-0.38948		0.21211	0.11187	0.123968		0.034729	-0.51679	-0.12961	0.034819	-0.14331	0.010691		0.034629	-0.28371	-0.40584	0.034599	-0.08071	-0.05949
0.034883	-0.27934	0.093078	-0.15256		0.034895	-0.2396	-0.40463	0.093078	-0.00776	-0.00967		0.034902	-0.84578	-0.22703		0.03487	-0.23341	-0.38857		0.212443	0.112218	0.124037		0.034813	-0.51828	-0.12911	0.034902	-0.1433	0.009789		0.034712	-0.28403	-0.4025	0.034683	-0.08182	-0.06203
0.034966	-0.28058	0.093244	-0.15279		0.034978	-0.24049	-0.40507	0.093244	-0.00852	-0.01142		0.034985	-0.84566	-0.22584		0.034953	-0.23354	-0.38653		0.212776	0.113658	0.122582		0.034896	-0.51981	-0.12816	0.034985	-0.14334	0.010466		0.034795	-0.28434	-0.40022	0.034766	-0.08267	-0.06617
0.035049	-0.28137	0.093411	-0.15301		0.035061	-0.24138	-0.40551	0.093411	-0.00865	-0.01234		0.035068	-0.84583	-0.22562		0.035037	-0.23363	-0.38602		0.213109	0.114352	0.120501		0.034979	-0.52106	-0.12404	0.035069	-0.14337	0.011838		0.034879	-0.28478	-0.39941	0.034849	-0.08315	-0.06638
0.035132	-0.28207	0.093578	-0.1531		0.035145	-0.24227	-0.20822	0.093578	-0.00856	-0.01196		0.035152	-0.846	-0.22775		0.03512	-0.23362	-0.38787		0.213443	0.115745	0.118295		0.035062	-0.52155	-0.11843	0.035152	-0.14344	0.01245		0.034962	-0.28556	-0.39869	0.034932	-0.08364	-0.06515
0.035216	-0.28275	0.093744	-0.153		0.035228	-0.24307	-0.00224	0.093744	-0.00865	-0.01222		0.035235	-0.84632	-0.22911		0.035203	-0.23357	-0.39011		0.213776	0.119324	0.11575		0.035146	-0.52198	-0.11511	0.035235	-0.14361	0.012655		0.035045	-0.2864	-0.40013	0.035016	-0.08412	-0.06462
0.035299	-0.28348	0.093911	-0.1529		0.035311	-0.24363	-0.00246	0.093911	-0.00883	-0.01197		0.035318	-0.84687	-0.22693		0.035286	-0.23352	-0.3909		0.214109	0.123701	0.114404		0.035229	-0.52241	-0.1135	0.035319	-0.14383	0.012614		0.035129	-0.28729	-0.40064	0.035099	-0.0845	-0.06239
0.035382	-0.28418	0.094077	-0.1528		0.035394	-0.24412	-0.00337	0.094077	-0.01011	-0.01374		0.035401	-0.84747	-0.22799		0.03537	-0.23353	-0.39201		0.214442	0.127617	0.113377		0.035312	-0.52297	-0.1126	0.035402	-0.14406	0.011566		0.035212	-0.2881	-0.39718	0.035182	-0.08471	-0.06057
0.035465	-0.28486	0.094244	-0.15273		0.035478	-0.24458	-0.00552	0.094244	-0.01154	-0.01484		0.035485	-0.84807	-0.22972		0.035453	-0.23378	-0.39448		0.214776	0.130955	0.113784		0.035395	-0.52386	-0.11366	0.035485	-0.14429	0.011043		0.035295	-0.28884	-0.39511	0.035265	-0.08492	-0.0584
0.035549	-0.28558	0.094411	-0.15341		0.035561	-0.24506	-0.00597	0.094411	-0.01167	-0.01389		0.035568	-0.84877	-0.2291		0.035536	-0.23417	-0.39579		0.215109	0.133541	0.115144		0.035479	-0.52491	-0.11571	0.035568	-0.14457	0.010549		0.035378	-0.28952	-0.39624	0.035349	-0.08503	-0.0577
0.035632	-0.2864	0.094577	-0.15428		0.035644	-0.2453	-0.00389	0.094577	-0.01133	-0.01327		0.035651	-0.84962	-0.2269		0.035619	-0.23456	-0.39605		0.215442	0.133802	0.117223		0.035562	-0.526	-0.11741	0.035652	-0.14488	0.010872		0.035462	-0.29019	-0.39743	0.035432	-0.08487	-0.05758
0.035715	-0.28752	0.094744	-0.15526		0.035727	-0.24545	-0.00245	0.094744	-0.00975	-0.01356		0.035734	-0.85053	-0.22708		0.035703	-0.23509	-0.3967		0.215775	0.133489	0.118346		0.035645	-0.52717	-0.11801	0.035735	-0.14518	0.012075		0.035545	-0.29066	-0.39951	0.035515	-0.08449	-0.05691
0.035798	-0.28859	0.09491	-0.15657		0.035811	-0.24558	-0.00199	0.09491	-0.00797	-0.01277		0.035818	-0.85142	-0.23035		0.035786	-0.23582	-0.39818		0.216109	0.135049	0.11956		0.035728	-0.52851	-0.11927	0.035818	-0.14561	0.011875		0.035628	-0.29078	-0.40024	0.035599	-0.08409	-0.05349
0.035882	-0.2897	0.095077	-0.15818		0.035894	-0.24564	-0.00068	0.095077	-0.00851	-0.01577		0.035901	-0.85273	-0.23376		0.035869	-0.23665	-0.39936		0.216442	0.137413	0.12071		0.035812	-0.52973	-0.12261	0.035901	-0.14619	0.010312		0.035712	-0.29089	-0.40265	0.035682	-0.08369	-0.05163
0.035965	-0.29093	0.095244	-0.15979		0.035977	-0.24558	0.001378	0.095244	-0.00946	-0.01577		0.035984	-0.85449	-0.23438		0.035953	-0.23744	-0.3984		0.216775	0.138562	0.121573		0.035895	-0.53094	-0.12377	0.035985	-0.14684	0.008677		0.035795	-0.29101	-0.40303	0.035765	-0.08357	-0.05279
0.036048	-0.29229	0.09541	-0.1614		0.036061	-0.24548	0.00337	0.09541	-0.01094	-0.01292		0.036068	-0.85625	-0.23394		0.036036	-0.23824	-0.3969		0.217108	0.138501	0.123025		0.035978	-0.53196	-0.12548	0.036068	-0.14748	0.007976		0.035878	-0.29124	-0.39965	0.035848	-0.08377	-0.05309
0.036131	-0.29379	0.095577	-0.16292		0.036144	-0.24537	0.004551	0.095577	-0.01224	-0.01001		0.036151	-0.85802	-0.23731		0.036119	-0.23905	-0.39591		0.217442	0.13819	0.123633		0.036062	-0.53266	-0.1276	0.036151	-0.14828	0.009461		0.035961	-0.29188	-0.39973	0.035932	-0.08398	-0.05389
0.036215	-0.29507	0.095743	-0.16377		0.036227	-0.24526	0.005154	0.095743	-0.01263	-0.00883		0.036234	-0.85987	-0.23858		0.036202	-0.23985	-0.3961		0.217775	0.137935	0.122116		0.036145	-0.53337	-0.12837	0.036234	-0.14948	0.011895		0.036045	-0.29273	-0.40272	0.036015	-0.08438	-0.05568
0.036298	-0.2959	0.09591	-0.16456		0.03631	-0.24521	0.006281	0.09591	-0.01332	-0.0091		0.036317	-0.86186	-0.23995		0.036286	-0.24071	-0.3961		0.218108	0.137063	0.118658		0.036228	-0.53396	-0.1285	0.036318	-0.15089	0.013376		0.036128	-0.29354	-0.40269	0.036098	-0.08516	-0.05862
0.036381	-0.29649	0.096077	-0.16527		0.036394	-0.24517	0.006528	0.096077	-0.01464	-0.01059		0.036401	-0.86389	-0.24217		0.036369	-0.24126	-0.39504		0.218442	0.136037	0.116719		0.036311	-0.53425	-0.12886	0.036401	-0.15222	0.013616		0.036211	-0.29428	-0.40292	0.036182	-0.0862	-0.06036
0.036464	-0.29708	0.096243	-0.16506		0.036477	-0.24514	0.005232	0.096243	-0.01592	-0.01204		0.036484	-0.86585	-0.24507		0.036452	-0.24156	-0.39522		0.218775	0.135623	0.116528		0.036395	-0.53429	-0.12988	0.036484	-0.15324	0.011788		0.036295	-0.29487	-0.4051	0.036265	-0.08725	-0.06125
0.036548	-0.29768	0.09641	-0.16466		0.03656	-0.24506	0.004801	0.09641	-0.01692	-0.01155		0.036567	-0.86744	-0.24397		0.036535	-0.24186	-0.39713		0.219108	0.134315	0.118757		0.036478	-0.53434	-0.1315	0.036568	-0.15394	0.007744		0.036378	-0.29551	-0.40936	0.036348	-0.08831	-0.06148
0.036631	-0.29841	0.096577	-0.16429		0.036643	-0.24496	0.004194	0.096577	-0.01791	-0.01056		0.03665	-0.86867	-0.24166		0.036619	-0.24217	-0.39896		0.219441	0.134176	0.119997		0.036561	-0.53438	-0.13238	0.036651	-0.15464	0.004744		0.036461	-0.2961	-0.4114	0.036431	-0.08944	-0.06214
0.036714	-0.29926	0.096743	-0.16387		0.036727	-0.24484	0.00305	0.096743	-0.01884	-0.00919		0.036734	-0.8699	-0.24069		0.036702	-0.24275	-0.39937		0.219775	0.134403	0.119858		0.036644	-0.53433	-0.13164	0.036734	-0.15533	0.004091		0.036544	-0.29671	-0.41095	0.036515	-0.09064	-0.06463
0.036797	-0.30012	0.09691	-0.16359		0.03681	-0.24472	0.002102	0.09691	-0.01982	-0.01181		0.036817	-0.87115	-0.24419		0.036785	-0.24357	-0.39954		0.220108	0.132665	0.118977		0.036728	-0.5342	-0.13176	0.036817	-0.15597	0.004458		0.036628	-0.29732	-0.41279	0.036598	-0.09189	-0.0663
0.036881	-0.30108	0.097076	-0.16346		0.036893	-0.24475	0.001119	0.097076	-0.02093	-0.01375		0.0369	-0.87306	-0.24931		0.036869	-0.24442	-0.40017		0.220441	0.131845	0.118925		0.036811	-0.53407	-0.13184	0.036901	-0.15658	0.003744		0.036711	-0.29797	-0.41509	0.036681	-0.09293	-0.06601
0.036964	-0.30218	0.097243	-0.16333		0.036976	-0.24516	0.000687	0.097243	-0.02114	-0.01449		0.036983	-0.87561	-0.25048		0.036952	-0.24532	-0.40008		0.220774	0.131627	0.119173		0.036894	-0.5341	-0.13036	0.036984	-0.15719	0.0026		0.036794	-0.2985	-0.41421	0.036765	-0.09374	-0.06515
0.037047	-0.30332	0.09741	-0.16325		0.03706	-0.24568	0.000971	0.09741	-0.02087	-0.01338		0.037067	-0.87817	-0.24744		0.037035	-0.24628	-0.39785		0.221108	0.129419	0.120373		0.036978	-0.53452	-0.12933	0.037067	-0.15774	0.002516		0.036877	-0.29858	-0.41425	0.036848	-0.09454	-0.06351
0.03713	-0.30451	0.097576	-0.16368		0.037143	-0.24618	0.002136	0.097576	-0.02066	-0.01261		0.03715	-0.88052	-0.24528		0.037118	-0.2473	-0.39552		0.221441	0.127046	0.121552		0.037061	-0.5351	-0.12933	0.03715	-0.15816	0.002668		0.036961	-0.29855	-0.41587	0.036931	-0.09534	-0.06031
0.037214	-0.30548	0.097743	-0.16418		0.037226	-0.24664	0.001822	0.097743	-0.0206	-0.01225		0.037233	-0.88234	-0.24481		0.037202	-0.24837	-0.1755		0.221774	0.127973	0.120712		0.037144	-0.53568	-0.12804	0.037234	-0.15849	0.001859		0.037044	-0.29853	-0.41669	0.037014	-0.096	-0.05777
0.037297	-0.30594	0.097909	-0.16471		0.03731	-0.24708	-0.00149	0.097909	-0.02031	-0.01293		0.037317	-0.88397	-0.24207		0.037285	-0.24932	-0.00012		0.222107	0.129088	0.117244		0.037227	-0.53654	-0.1249	0.037317	-0.15882	5.5e-05		0.037127	-0.2985	-0.41515	0.037098	-0.09635	-0.0565
0.03738	-0.30615	0.098076	-0.16519		0.037393	-0.2475	-0.00253	0.098076	-0.01996	-0.01469		0.0374	-0.88561	-0.24222		0.037368	-0.25018	0.000609		0.222441	0.127948	0.113848		0.037311	-0.53804	-0.12379	0.0374	-0.15919	0.00014		0.037211	-0.29841	-0.41176	0.037181	-0.09648	-0.05812
0.037463	-0.30637	0.098243	-0.16554		0.037476	-0.24792	0.000249	0.098243	-0.01927	-0.01505		0.037483	-0.88711	-0.24349		0.037451	-0.25101	0.000954		0.222774	0.12637	0.112258		0.037394	-0.54002	-0.12399	0.037484	-0.15987	0.000314		0.037294	-0.29825	-0.41035	0.037264	-0.09661	-0.06004
0.037547	-0.3067	0.098409	-0.16576		0.037559	-0.24783	0.004189	0.098409	-0.01833	-0.01344		0.037566	-0.88835	-0.24406		0.037535	-0.25181	-0.00019		0.223107	0.125531	0.113153		0.037477	-0.54198	-0.12477	0.037567	-0.16076	-0.00037		0.037377	-0.29808	-0.40906	0.037348	-0.09675	-0.05953
0.03763	-0.30718	0.098576	-0.166		0.037643	-0.24719	0.006339	0.098576	-0.01883	-0.01359		0.03765	-0.88944	-0.2416		0.037618	-0.25268	-0.00091		0.22344	0.126108	0.11235		0.03756	-0.54334	-0.12579	0.03765	-0.16166	-0.00192		0.03746	-0.29808	-0.40742	0.037431	-0.09688	-0.05979
0.037713	-0.30762	0.098742	-0.16623		0.037726	-0.24644	0.007093	0.098742	-0.01953	-0.01524		0.037733	-0.89051	-0.23971		0.037701	-0.25366	-0.00035		0.223774	0.127558	0.109133		0.037644	-0.54389	-0.12629	0.037733	-0.16255	-0.00224		0.037544	-0.2986	-0.40751	0.037514	-0.09701	-0.06127
0.037796	-0.30806	0.098909	-0.16639		0.037809	-0.24575	0.00692	0.098909	-0.02037	-0.01708		0.037816	-0.89122	-0.23863		0.037784	-0.25463	-9.4e-05		0.224107	0.128568	0.105751		0.037727	-0.54436	-0.12606	0.037817	-0.16345	-0.00219		0.037627	-0.2991	-0.40972	0.037597	-0.09713	-0.06132
0.03788	-0.30869	0.099076	-0.16655		0.037892	-0.24518	0.005755	0.099076	-0.02126	-0.01835		0.037899	-0.8915	-0.23985		0.037868	-0.25562	-0.00128		0.22444	0.127429	0.104696		0.03781	-0.54482	-0.12714	0.0379	-0.16438	-0.00383		0.03771	-0.2996	-0.41181	0.037681	-0.09744	-0.06103
0.037963	-0.30969	0.099242	-0.16671		0.037976	-0.24465	0.003792	0.099242	-0.01964	-0.01811		0.037983	-0.8917	-0.24013		0.037951	-0.2566	-0.00249		0.224773	0.125274	0.106025		0.037893	-0.54511	-0.12841	0.037983	-0.16527	-0.00584		0.037794	-0.3002	-0.4129	0.037764	-0.09813	-0.06223
0.038046	-0.31077	0.099409	-0.16688		0.038059	-0.24413	0.00464	0.099409	-0.01802	-0.01601		0.038066	-0.8919	-0.2391		0.038034	-0.25741	-0.00296		0.225107	0.124336	0.107568		0.037977	-0.54502	-0.13063	0.038066	-0.16596	-0.00583		0.037877	-0.30108	-0.4138	0.037847	-0.09905	-0.06405
0.038129	-0.31175	0.099575	-0.16716		0.038142	-0.24362	0.008378	0.099575	-0.01723	-0.01375		0.038149	-0.89221	-0.24132		0.038118	-0.2582	-0.00309		0.22544	0.124732	0.111564		0.03806	-0.54482	-0.13316	0.03815	-0.1662	-0.00326		0.03796	-0.30214	-0.41558	0.03793	-0.10012	-0.06324
0.038213	-0.31254	0.099742	-0.16747		0.038226	-0.24466	0.009122	0.099742	-0.01683	-0.01081		0.038232	-0.89277	-0.24334		0.038201	-0.25896	-0.00314		0.225773	0.123358	0.115977		0.038143	-0.54466	-0.13249	0.038233	-0.16619	-0.00145		0.038043	-0.30324	-0.41719	0.038014	-0.10155	-0.05927
0.038296	-0.31318	0.099909	-0.16772		0.038309	-0.24639	0.006193	0.099909	-0.01744	-0.00987		0.038316	-0.89345	-0.24355		0.038284	-0.25944	-0.00195		0.226107	0.121642	0.118683		0.038227	-0.54475	-0.13034	0.038316	-0.16618	-0.00015		0.038127	-0.30475	-0.41904	0.038097	-0.10314	-0.05726
0.038379	-0.31381	0.100075	-0.16766		0.038392	-0.24817	0.001904	0.100075	-0.01807	-0.01093		0.038399	-0.89412	-0.24333		0.038367	-0.2597	-4.3e-05		0.22644	0.122676	0.117595		0.03831	-0.54511	-0.12924	0.0384	-0.16636	0.000972		0.03821	-0.30663	-0.42103	0.03818	-0.10476	-0.05688
0.038462	-0.31447	0.100242	-0.16733		0.038475	-0.24978	-0.00066	0.100242	-0.01907	-0.01029		0.038482	-0.89574	-0.24378		0.038451	-0.25992	-0.00011		0.226773	0.124773	0.115121		0.038393	-0.54546	-0.12918	0.038483	-0.16679	0.003581		0.038293	-0.30857	-0.42198	0.038264	-0.10636	-0.05516
0.038546	-0.3151	0.100409	-0.16701		0.038559	-0.2513	-0.00222	0.100409	-0.02015	-0.01001		0.038566	-0.89832	-0.24459		0.038534	-0.26014	-0.00202		0.227106	0.126482	0.116192		0.038476	-0.54581	-0.12849	0.038566	-0.16726	0.006604		0.038377	-0.31046	-0.42164	0.038347	-0.1079	-0.05312
0.038629	-0.3157	0.100575	-0.16665		0.038642	-0.25281	-0.00284	0.100575	-0.02151	-0.00909		0.038649	-0.90086	-0.24607		0.038617	-0.26035	-0.00376		0.22744	0.127492	0.118623		0.03856	-0.54619	-0.12913	0.038649	-0.16773	0.007865		0.03846	-0.31234	-0.41952	0.03843	-0.10949	-0.05232
0.038712	-0.31628	0.100742	-0.16618		0.038725	-0.25428	-0.00231	0.100742	-0.02298	-0.00795		0.038732	-0.9034	-0.24819		0.0387	-0.26059	-0.00371		0.227773	0.127536	0.120686		0.038643	-0.5466	-0.12956	0.038733	-0.16827	0.005437		0.038543	-0.31393	-0.41775	0.038513	-0.11106	-0.05205
0.038795	-0.31679	0.100908	-0.16547		0.038808	-0.25569	-0.00306	0.100908	-0.02531	-0.00765		0.038815	-0.90617	-0.25099		0.038784	-0.26082	-0.00323		0.228106	0.128762	0.119293		0.038726	-0.54703	-0.12848	0.038816	-0.16885	0.005275		0.038626	-0.31543	-0.41711	0.038597	-0.11226	-0.05134
0.038879	-0.31711	0.101075	-0.16479		0.038892	-0.25688	-0.00531	0.101075	-0.02751	-0.00882		0.038899	-0.90925	-0.2546		0.038867	-0.26108	-0.00316		0.228439	0.132484	0.117524		0.038809	-0.54753	-0.12728	0.038899	-0.16945	0.00701		0.03871	-0.31681	-0.4171	0.03868	-0.11305	-0.05049
0.038962	-0.31733	0.101242	-0.16411		0.038975	-0.25801	-0.00612	0.101242	-0.02959	-0.00924		0.038982	-0.91238	-0.25481		0.03895	-0.26156	-0.00316		0.228773	0.136069	0.115643		0.038893	-0.54812	-0.12748	0.038982	-0.17001	0.007931		0.038793	-0.31771	-0.41781	0.038763	-0.11367	-0.05161
0.039045	-0.31754	0.101408	-0.16386		0.039058	-0.25914	-0.00575	0.101408	-0.03123	-0.01004		0.039065	-0.91541	-0.25393		0.039033	-0.26217	-0.0025		0.229106	0.139106	0.113229		0.038976	-0.54876	-0.12792	0.039066	-0.17055	0.009131		0.038876	-0.31834	-0.41872	0.038847	-0.11428	-0.05349
0.039128	-0.31773	0.101575	-0.16377		0.039141	-0.26028	-0.00493	0.101575	-0.03126	-0.01068		0.039148	-0.91825	-0.25393		0.039117	-0.2628	-0.00254		0.229439	0.141289	0.11253		0.039059	-0.54939	-0.12907	0.039149	-0.17107	0.011137		0.03896	-0.31894	-0.4195	0.03893	-0.11491	-0.05451
0.039212	-0.3178	0.101741	-0.16367		0.039225	-0.26142	-0.00549	0.101741	-0.03119	-0.01299		0.039232	-0.92061	-0.25454		0.0392	-0.2634	-0.00326		0.229772	0.143602	0.110798		0.039143	-0.55006	-0.13072	0.039232	-0.1716	0.009672		0.039043	-0.31955	-0.42054	0.039013	-0.11507	-0.05624
0.039295	-0.31778	0.101908	-0.1636		0.039308	-0.26256	-0.00676	0.101908	-0.031	-0.01432		0.039315	-0.92307	-0.25437		0.039283	-0.26436	-0.00295		0.230106	0.146261	0.112468		0.039226	-0.55102	-0.13203	0.039316	-0.17212	0.007075		0.039126	-0.32022	-0.42203	0.039096	-0.11489	-0.05699
0.039378	-0.31776	0.102075	-0.16367		0.039391	-0.2637	-0.00699	0.102075	-0.0309	-0.01397		0.039398	-0.92545	-0.25288		0.039367	-0.26557	-0.00161		0.230439	0.146	0.112434		0.039309	-0.55231	-0.13434	0.039399	-0.17322	0.007932		0.039209	-0.32096	-0.42315	0.03918	-0.11469	-0.05761
0.039461	-0.31773	0.102241	-0.16398		0.039475	-0.26473	-0.006	0.102241	-0.03102	-0.01232		0.039481	-0.92771	-0.25199		0.03945	-0.26685	-0.00157		0.230772	0.145304	0.112807		0.039392	-0.55361	-0.13526	0.039482	-0.17474	0.009104		0.039293	-0.32173	-0.42261	0.039263	-0.11463	-0.05898
0.039545	-0.31769	0.102408	-0.16427		0.039558	-0.26559	-0.00462	0.102408	-0.03149	-0.01076		0.039565	-0.9285	-0.25241		0.039533	-0.26808	-0.0021		0.231105	0.145124	0.111653		0.039476	-0.55467	-0.13518	0.039565	-0.17631	0.014263		0.039376	-0.32249	-0.4223	0.039346	-0.1147	-0.05985
0.039628	-0.31765	0.102574	-0.16442		0.039641	-0.26643	-0.00228	0.102574	-0.03222	-0.01012		0.039648	-0.92916	-0.25333		0.039616	-0.269	-0.0013		0.231439	0.147133	0.111061		0.039559	-0.55538	-0.13615	0.039649	-0.17785	0.018606		0.039459	-0.32328	-0.4242	0.03943	-0.11478	-0.06026
0.039711	-0.31761	0.102741	-0.16388		0.039724	-0.26726	-0.00309	0.102741	-0.03347	-0.01014		0.039731	-0.92982	-0.25269		0.0397	-0.26984	0.000281		0.231772	0.149356	0.112807		0.039642	-0.55605	-0.13818	0.039732	-0.17928	0.018627		0.039542	-0.32416	-0.42474	0.039513	-0.11485	-0.06003
0.039794	-0.31757	0.102908	-0.16322		0.039808	-0.26827	-0.00519	0.102908	-0.03529	-0.01085		0.039815	-0.93036	-0.25365		0.039783	-0.27067	0.00122		0.232105	0.148193	0.11436		0.039725	-0.5567	-0.13936	0.039815	-0.18071	0.017831		0.039626	-0.32507	-0.42374	0.039596	-0.11496	-0.05942
0.039878	-0.31754	0.103074	-0.16255		0.039891	-0.26939	-0.00609	0.103074	-0.03706	-0.01118		0.039898	-0.93078	-0.25515		0.039866	-0.27145	0.000277		0.232439	0.145645	0.113966		0.039809	-0.55739	-0.14032	0.039898	-0.18218	0.016362		0.039709	-0.32595	-0.42163	0.039679	-0.11539	-0.05964
0.039961	-0.31752	0.103241	-0.16196		0.039974	-0.27053	-0.00681	0.103241	-0.03868	-0.01097		0.039981	-0.93116	-0.2559		0.039949	-0.27205	-0.00036		0.232772	0.144814	0.112829		0.039892	-0.55823	-0.13897	0.039982	-0.18366	0.013328		0.039792	-0.327	-0.42105	0.039763	-0.11599	-0.06059
0.040044	-0.31748	0.103408	-0.16205		0.040057	-0.27165	-0.00622	0.103408	-0.03967	-0.01		0.040064	-0.93155	-0.25634		0.040033	-0.27255	0.000664		0.233105	0.144213	0.114351		0.039975	-0.55918	-0.13747	0.040065	-0.18519	0.013084		0.039876	-0.32823	-0.42155	0.039846	-0.11659	-0.06127
0.040127	-0.31727	0.103574	-0.16269		0.040141	-0.27279	-0.00514	0.103574	-0.04016	-0.00952		0.040148	-0.93233	-0.25692		0.040116	-0.27303	0.001951		0.233438	0.143316	0.114389		0.040058	-0.56012	-0.13756	0.040148	-0.18675	0.013032		0.039959	-0.32945	-0.42271	0.039929	-0.1168	-0.0628
0.040211	-0.31693	0.103741	-0.16337		0.040224	-0.27397	-0.00404	0.103741	-0.03989	-0.01046		0.040231	-0.93414	-0.2582		0.040199	-0.27351	0.003161		0.233772	0.142609	0.114553		0.040142	-0.56136	-0.13563	0.040232	-0.1883	0.009845		0.040042	-0.33046	-0.42345	0.040013	-0.1168	-0.06375
0.040294	-0.31658	0.103907	-0.16433		0.040307	-0.27516	-0.00426	0.103907	-0.03945	-0.01217		0.040314	-0.93627	-0.25821		0.040283	-0.27397	0.00566		0.234105	0.141027	0.113494		0.040225	-0.56297	-0.02781	0.040315	-0.18962	0.007169		0.040125	-0.33106	-0.42517	0.040096	-0.1168	-0.06234
0.040377	-0.31623	0.104074	-0.16573		0.040391	-0.27637	-0.00569	0.104074	-0.03893	-0.01601		0.040397	-0.93841	-0.2571		0.040366	-0.27441	0.00834		0.234438	0.139502	0.114052		0.040308	-0.56445	0.000575	0.040398	-0.19056	0.003603		0.040209	-0.33152	-0.42747	0.040179	-0.1168	-0.06036
0.04046	-0.31601	0.104241	-0.16727		0.040474	-0.27754	-0.00706	0.104241	-0.03835	-0.02024		0.040481	-0.94046	-0.25479		0.040449	-0.27488	0.009902		0.234771	0.138527	0.115321		0.040392	-0.5659	0.000764	0.040481	-0.19135	-0.00125		0.040292	-0.33199	-0.4277	0.040262	-0.11672	-0.06027
0.040544	-0.31592	0.104407	-0.16872		0.040557	-0.27869	-0.00528	0.104407	-0.03749	-0.02309		0.040564	-0.94235	-0.25311		0.040532	-0.27531	0.010601		0.235105	0.135803	0.114543		0.040475	-0.56725	0.002336	0.040565	-0.19215	-0.00549		0.040375	-0.33238	-0.42874	0.040346	-0.11648	-0.06265
0.040627	-0.31584	0.104574	-0.17007		0.04064	-0.27985	-0.00353	0.104574	-0.03671	-0.02435		0.040647	-0.94422	-0.25421		0.040616	-0.27573	0.011154		0.235438	0.130329	0.112673		0.040558	-0.56821	0.00466	0.040648	-0.19267	-0.00783		0.040459	-0.33259	-0.4298	0.040429	-0.1162	-0.06629
0.04071	-0.31569	0.10474	-0.17097		0.040724	-0.28101	-0.0057	0.10474	-0.03674	-0.02484		0.04073	-0.94614	-0.25696		0.040699	-0.2761	0.01195		0.235771	0.125322	0.111795		0.040641	-0.56898	0.004621	0.040731	-0.19276	-0.00984		0.040542	-0.33269	-0.43194	0.040512	-0.11589	-0.06763
0.040793	-0.31539	0.104907	-0.17166		0.040807	-0.2822	-0.00808	0.104907	-0.03676	-0.02483		0.040814	-0.94769	-0.25818		0.040782	-0.2765	0.01174		0.236104	0.123757	0.110632		0.040725	-0.56981	0.002325	0.040814	-0.1927	-0.01106		0.040625	-0.3328	-0.43323	0.040596	-0.11545	-0.0669
0.040877	-0.31502	0.105074	-0.17229		0.04089	-0.28342	-0.00737	0.105074	-0.03607	-0.02445		0.040897	-0.94879	-0.25919		0.040865	-0.27657	0.010699		0.236438	0.123567	0.111049		0.040808	-0.57069	0.003548	0.040898	-0.19263	-0.0097		0.040708	-0.33288	-0.43337	0.040679	-0.11495	-0.06631
0.04096	-0.31464	0.10524	-0.17279		0.040973	-0.2847	-0.00579	0.10524	-0.03543	-0.02433		0.04098	-0.94974	-0.25975		0.040949	-0.27643	0.009955		0.236771	0.122085	0.11346		0.040891	-0.57161	0.005151	0.040981	-0.19262	-0.00795		0.040792	-0.33295	-0.43249	0.040762	-0.11445	-0.06682
0.041043	-0.31431	0.105407	-0.17318		0.041057	-0.28597	-0.00478	0.105407	-0.03508	-0.02574		0.041064	-0.95069	-0.25948		0.041032	-0.27626	0.009652		0.237104	0.118761	0.115282		0.040974	-0.5726	0.003138	0.041064	-0.19263	-0.00725		0.040875	-0.33303	-0.43187	0.040845	-0.11397	-0.06803
0.041126	-0.31414	0.105573	-0.17357		0.04114	-0.28704	-0.00411	0.105573	-0.03535	-0.02764		0.041147	-0.95071	-0.25946		0.041115	-0.27607	0.007924		0.237437	0.115529	0.115605		0.041058	-0.57358	0.002251	0.041148	-0.19265	-0.00754		0.040958	-0.3331	-0.43284	0.040929	-0.1137	-0.07034
0.04121	-0.31405	0.10574	-0.17397		0.041223	-0.28772	-0.00351	0.10574	-0.03705	-0.027		0.04123	-0.95033	-0.25947		0.041198	-0.27595	0.004906		0.237771	0.113638	0.11396		0.041141	-0.57484	0.002742	0.041231	-0.19268	-0.00744		0.041042	-0.33308	-0.43315	0.041012	-0.11368	-0.0743
0.041293	-0.31396	0.105907	-0.17451		0.041306	-0.28834	-0.00309	0.105907	-0.03883	-0.02486		0.041313	-0.94996	-0.25988		0.041282	-0.27586	0.001951		0.238104	0.113088	0.113188		0.041224	-0.57659	0.004436	0.041314	-0.19288	-0.01001		0.041125	-0.33291	-0.43263	0.041095	-0.11373	-0.07685
0.041376	-0.31424	0.106073	-0.17522		0.04139	-0.28898	-0.00625	0.106073	-0.04112	-0.02305		0.041397	-0.94958	-0.25995		0.041365	-0.27578	-0.00075		0.238437	0.112282	0.113101		0.041308	-0.57834	0.004678	0.041397	-0.19323	-0.00916		0.041208	-0.3327	-0.43094	0.041178	-0.11391	-0.07567
0.041459	-0.315	0.10624	-0.17602		0.041473	-0.28977	-0.01024	0.10624	-0.04328	-0.02265		0.04148	-0.94913	-0.25822		0.041448	-0.27572	-0.0015		0.23877	0.110777	0.113705		0.041391	-0.57967	0.00302	0.041481	-0.19362	-0.00676		0.041291	-0.3325	-0.42956	0.041262	-0.11449	-0.07349
0.041543	-0.31584	0.106406	-0.17685		0.041556	-0.29087	-0.01038	0.106406	-0.04517	-0.02347		0.041563	-0.94861	-0.25635		0.041532	-0.27581	0.000756		0.239104	0.110297	0.113635		0.041474	-0.5804	0.002618	0.041564	-0.19397	-0.00466		0.041375	-0.33238	-0.42898	0.041345	-0.11516	-0.07353
0.041626	-0.3167	0.106573	-0.17785		0.04164	-0.29196	-0.00881	0.106573	-0.04672	-0.025		0.041646	-0.94809	-0.25734		0.041615	-0.27594	0.003065		0.239437	0.113206	0.112959		0.041557	-0.58084	0.001109	0.041647	-0.19396	-0.00421		0.041458	-0.33232	-0.42709	0.041428	-0.11586	-0.07434
0.041709	-0.31793	0.10674	-0.17898		0.041723	-0.2931	-0.01008	0.10674	-0.04744	-0.02658		0.04173	-0.94767	-0.26028		0.041698	-0.27608	0.004483		0.23977	0.116908	0.110318		0.041641	-0.58127	-0.00169	0.04173	-0.19378	-0.00775		0.041541	-0.33226	-0.42528	0.041512	-0.11654	-0.07439
0.041792	-0.31973	0.106906	-0.18006		0.041806	-0.29489	-0.01267	0.106906	-0.04765	-0.02753		0.041813	-0.94756	-0.26383		0.041781	-0.27622	0.004111		0.240104	0.11843	0.109437		0.041724	-0.58168	-0.00087	0.041814	-0.19361	-0.01143		0.041624	-0.3322	-0.42651	0.041595	-0.11703	-0.07354
0.041876	-0.32167	0.107073	-0.18107		0.041889	-0.29714	-0.01596	0.107073	-0.04725	-0.02673		0.041896	-0.94757	-0.2676		0.041865	-0.27692	0.002493		0.240437	0.119947	0.107484		0.041807	-0.58217	-0.00115	0.041897	-0.19344	-0.01323		0.041708	-0.33265	-0.42835	0.041678	-0.1174	-0.07311
0.041959	-0.32364	0.10724	-0.18222		0.041973	-0.29947	-0.01901	0.10724	-0.04657	-0.025		0.041979	-0.94758	-0.26987		0.041948	-0.27784	0.001616		0.24077	0.120656	0.104746		0.04189	-0.58271	-0.00353	0.04198	-0.19334	-0.01224		0.041791	-0.33366	-0.42814	0.041761	-0.11777	-0.07264
0.042042	-0.32537	0.107406	-0.18344		0.042056	-0.3017	-0.02069	0.107406	-0.04569	-0.02448		0.042063	-0.94758	-0.27245		0.042031	-0.27877	0.000715		0.241103	0.11922	0.106189		0.041974	-0.58322	-0.00645	0.042064	-0.19327	-0.01206		0.041874	-0.33473	-0.4271	0.041845	-0.11789	-0.0708
0.042125	-0.32679	0.107573	-0.1847		0.042139	-0.3038	-0.02191	0.107573	-0.04538	-0.02466		0.042146	-0.94868	-0.27474		0.042114	-0.27976	0.000621		0.241437	0.120335	0.106877		0.042057	-0.58407	-0.00848	0.042147	-0.19319	-0.00899		0.041958	-0.33568	-0.42716	0.041928	-0.1176	-0.07014
0.042209	-0.32821	0.107739	-0.18588		0.042222	-0.30583	-0.01962	0.107739	-0.04555	-0.02441		0.042229	-0.9503	-0.27611		0.042198	-0.2809	0.001474		0.24177	0.123847	0.10536		0.04214	-0.58519	-0.00893	0.04223	-0.19339	-0.00807		0.042041	-0.33639	-0.42946	0.042011	-0.11717	-0.07189
0.042292	-0.3296	0.107906	-0.187		0.042306	-0.3078	-0.01482	0.107906	-0.04609	-0.02417		0.042313	-0.95187	-0.27762		0.042281	-0.28208	0.001039		0.242103	0.125917	0.104988		0.042223	-0.58637	-0.00857	0.042313	-0.19408	-0.00935		0.042124	-0.33693	-0.432	0.042095	-0.11675	-0.07358
0.042375	-0.33073	0.108073	-0.18805		0.042389	-0.30982	-0.01173	0.108073	-0.04696	-0.02413		0.042396	-0.95327	-0.27874		0.042364	-0.28327	-0.00213		0.242436	0.127486	0.10617		0.042307	-0.58764	-0.00753	0.042397	-0.19491	-0.01054		0.042207	-0.33747	-0.43251	0.042178	-0.11633	-0.07386
0.042458	-0.33161	0.108239	-0.1891		0.042472	-0.30977	-0.01075	0.108239	-0.04786	-0.02367		0.042479	-0.95444	-0.27834		0.042447	-0.28446	-0.005		0.24277	0.129611	0.108969		0.04239	-0.58889	-0.00503	0.04248	-0.19574	-0.00925		0.042291	-0.338	-0.4318	0.042261	-0.1163	-0.07329
0.042542	-0.33244	0.108406	-0.19011		0.042556	-0.30946	-0.0086	0.108406	-0.04891	-0.02373		0.042562	-0.95556	-0.27601		0.042531	-0.28572	-0.00411		0.243103	0.131736	0.111372		0.042473	-0.58973	-0.00311	0.042563	-0.1965	-0.00586		0.042374	-0.3385	-0.43174	0.042344	-0.11639	-0.07285
0.042625	-0.33331	0.108572	-0.19078		0.042639	-0.30915	-0.00617	0.108572	-0.05036	-0.02382		0.042646	-0.95668	-0.27325		0.042614	-0.28692	-0.00239		0.243436	0.133407	0.11127		0.042557	-0.59038	-0.00424	0.042646	-0.19691	-0.00287		0.042457	-0.33895	-0.42991	0.042428	-0.11649	-0.07232
0.042708	-0.33418	0.108739	-0.19106		0.042722	-0.30884	-0.0044	0.108739	-0.05186	-0.02398		0.042729	-0.95769	-0.27084		0.042697	-0.28811	-0.00169		0.243769	0.134632	0.112399		0.04264	-0.59109	-0.0041	0.04273	-0.19722	-0.00242		0.042541	-0.3394	-0.42828	0.042511	-0.1166	-0.07067
0.042791	-0.33503	0.108906	-0.19136		0.042805	-0.30839	-0.0039	0.108906	-0.05258	-0.02439		0.042812	-0.95848	-0.27042		0.042781	-0.28935	0.000569		0.244103	0.135152	0.115324		0.042723	-0.59174	-0.00269	0.042813	-0.19754	-0.00454		0.042624	-0.34002	-0.4276	0.042594	-0.11674	-0.06852
0.042875	-0.33589	0.109072	-0.19179		0.042889	-0.30788	-0.0048	0.109072	-0.05321	-0.02396		0.042895	-0.95916	-0.27079		0.042864	-0.2906	0.004611		0.244436	0.13543	0.114993		0.042806	-0.59232	-0.00179	0.042896	-0.19781	-0.00586		0.042707	-0.34077	-0.42742	0.042678	-0.11687	-0.06677
0.042958	-0.33676	0.109239	-0.1925		0.042972	-0.30741	-0.00596	0.109239	-0.05402	-0.0238		0.042979	-0.95983	-0.26968		0.042947	-0.29185	0.008745		0.244769	0.135306	0.115689		0.04289	-0.59293	-0.0027	0.042979	-0.19803	-0.00702		0.04279	-0.34162	-0.42765	0.042761	-0.11701	-0.06507
0.043041	-0.33764	0.109405	-0.19317		0.043055	-0.30698	-0.00665	0.109405	-0.05486	-0.02397		0.043062	-0.9601	-0.26913		0.04303	-0.29303	0.010778		0.245102	0.136183	0.118001		0.042973	-0.59355	-0.00386	0.043063	-0.19824	-0.00738		0.042874	-0.34247	-0.42794	0.042844	-0.11705	-0.06354
0.043124	-0.33852	0.109572	-0.19386		0.043138	-0.30683	-0.00785	0.109572	-0.05548	-0.02341		0.043145	-0.96009	-0.26745		0.043114	-0.29432	0.012288		0.245436	0.137546	0.118689		0.043056	-0.5945	-0.00464	0.043146	-0.19845	-0.00642		0.042957	-0.34325	-0.42946	0.042927	-0.11684	-0.06199
0.043208	-0.3394	0.109739	-0.19471		0.043222	-0.30669	-0.00976	0.109739	-0.05587	-0.02481		0.043228	-0.96005	-0.2654		0.043197	-0.29562	0.014524		0.245769	0.136405	0.119475		0.043139	-0.59662	-0.00493	0.043229	-0.19897	-0.00488		0.04304	-0.34397	-0.4318	0.043011	-0.11657	-0.06041
0.043291	-0.34031	0.109905	-0.19592		0.043305	-0.30655	-0.0101	0.109905	-0.05548	-0.02664		0.043312	-0.96	-0.2639		0.04328	-0.29699	0.015507		0.246102	0.134029	0.118824		0.043223	-0.59919	-0.00723	0.043313	-0.19976	-0.00337		0.043124	-0.34463	-0.43407	0.043094	-0.11629	-0.0584
0.043374	-0.34138	0.110072	-0.19735		0.043388	-0.3063	-0.01086	0.110072	-0.0548	-0.0257		0.043395	-0.95988	-0.26342		0.043363	-0.29838	0.012908		0.246435	0.13227	0.11713		0.043306	-0.60153	-0.00947	0.043396	-0.20059	-0.00051		0.043207	-0.3453	-0.43381	0.043177	-0.11661	-0.05617
0.043457	-0.34252	0.110239	-0.19871		0.043471	-0.30561	-0.01269	0.110239	-0.05372	-0.0245		0.043478	-0.95966	-0.26352		0.043447	-0.29924	0.010937		0.246769	0.131202	0.115123		0.043389	-0.60355	-0.00854	0.043479	-0.20141	-0.00074		0.04329	-0.34592	-0.43455	0.043261	-0.11715	-0.05465
0.043541	-0.34363	0.110405	-0.19988		0.043555	-0.30494	-0.013	0.110405	-0.0527	-0.0247		0.043562	-0.9594	-0.26401		0.04353	-0.29992	0.009677		0.247102	0.130252	0.113409		0.043473	-0.60544	-0.00632	0.043562	-0.20154	-0.00088		0.043373	-0.34647	-0.43524	0.043344	-0.11771	-0.05491
0.043624	-0.34475	0.110572	-0.20084		0.043638	-0.30423	-0.01215	0.110572	-0.05204	-0.02621		0.043645	-0.95929	-0.26597		0.043613	-0.30066	0.006604		0.247435	0.130295	0.113817		0.043556	-0.60723	-0.0053	0.043646	-0.20137	-0.00073		0.043457	-0.34703	-0.43533	0.043427	-0.11824	-0.05722
0.043707	-0.34584	0.110738	-0.20187		0.043721	-0.30369	-0.00997	0.110738	-0.05184	-0.02716		0.043728	-0.96042	-0.26629		0.043697	-0.30129	0.004142		0.247769	0.130132	0.114271		0.043639	-0.60908	-0.00535	0.043729	-0.20118	0.001464		0.04354	-0.3476	-0.43613	0.04351	-0.11888	-0.06006
0.04379	-0.34696	0.110905	-0.20285		0.043805	-0.30326	-0.00681	0.110905	-0.05227	-0.02727		0.043811	-0.96204	-0.26488		0.04378	-0.30166	0.002776		0.248102	0.127288	0.114311		0.043722	-0.61065	-0.00422	0.043812	-0.20099	0.00469		0.043623	-0.34787	-0.43646	0.043594	-0.11963	-0.06272
0.043874	-0.34805	0.111072	-0.20371		0.043888	-0.30285	-0.00559	0.111072	-0.05258	-0.02841		0.043895	-0.96366	-0.26566		0.043863	-0.30182	0.004117		0.248435	0.124079	0.114362		0.043806	-0.61147	-0.00386	0.043895	-0.2004	0.007355		0.043707	-0.34785	-0.43546	0.043677	-0.12034	-0.06471
0.043957	-0.34908	0.111238	-0.20432		0.043971	-0.30245	-0.00651	0.111238	-0.05262	-0.03103		0.043978	-0.96527	-0.26873		0.043946	-0.30196	0.002771		0.248768	0.122534	0.114478		0.043889	-0.61216	-0.00838	0.043979	-0.19969	0.009475		0.04379	-0.34778	-0.433	0.04376	-0.12105	-0.06652
0.04404	-0.35013	0.111405	-0.20491		0.044054	-0.30263	-0.00741	0.111405	-0.05294	-0.03134		0.044061	-0.96726	-0.27118		0.04403	-0.30211	-0.0002		0.249102	0.122148	0.113459		0.043972	-0.61276	-0.01112	0.044062	-0.19898	0.010858		0.043873	-0.34767	-0.43141	0.043844	-0.12135	-0.06782
0.044123	-0.3512	0.111571	-0.20524		0.044138	-0.30344	-0.00884	0.111571	-0.05357	-0.02969		0.044144	-0.9695	-0.27266		0.044113	-0.30256	-0.00227		0.249435	0.121423	0.110378		0.044055	-0.6132	-0.00959	0.044145	-0.1982	0.008935		0.043956	-0.34739	-0.43326	0.043927	-0.12156	-0.06884
0.044207	-0.35227	0.111738	-0.20497		0.044221	-0.30424	-0.0095	0.111738	-0.0543	-0.02945		0.044228	-0.97181	-0.27303		0.044196	-0.30307	-0.00314		0.249768	0.121468	0.108586		0.044139	-0.61356	-0.00855	0.044229	-0.19741	0.005354		0.04404	-0.347	-0.43688	0.04401	-0.12178	-0.06909
0.04429	-0.35331	0.111905	-0.20413		0.044304	-0.30506	-0.00967	0.111905	-0.05515	-0.02943		0.044311	-0.97372	-0.27378		0.044279	-0.30355	-0.00317		0.250101	0.122967	0.109669		0.044222	-0.61395	-0.01044	0.044312	-0.19661	0.004523		0.044123	-0.34661	-0.43915	0.044093	-0.12199	-0.07053
0.044373	-0.35422	0.112071	-0.20333		0.044387	-0.30578	-0.01001	0.112071	-0.05561	-0.0282		0.044394	-0.97462	-0.27566		0.044363	-0.30403	-0.00076		0.250435	0.12485	0.111843		0.044305	-0.61432	-0.01373	0.044395	-0.19576	0.004579		0.044206	-0.34631	-0.44148	0.044177	-0.12209	-0.07191
0.044456	-0.35513	0.112238	-0.20258		0.044471	-0.30652	-0.00929	0.112238	-0.05579	-0.02576		0.044477	-0.97516	-0.27705		0.044446	-0.30523	0.001517		0.250768	0.126569	0.112196		0.044389	-0.61507	-0.01669	0.044478	-0.19495	0.005185		0.044289	-0.34666	-0.44369	0.04426	-0.12216	-0.07069
0.04454	-0.35601	0.112404	-0.20225		0.044554	-0.30726	-0.00794	0.112404	-0.05588	-0.02382		0.044561	-0.97568	-0.27951		0.044529	-0.30637	0.001421		0.251101	0.127122	0.111		0.044472	-0.61609	-0.01642	0.044562	-0.19454	0.005118		0.044373	-0.34753	-0.44376	0.044343	-0.12221	-0.06985
0.044623	-0.35675	0.112571	-0.20261		0.044637	-0.30796	-0.00794	0.112571	-0.05568	-0.02354		0.044644	-0.97621	-0.28354		0.044612	-0.30757	-0.00122		0.251434	0.126172	0.110428		0.044555	-0.61709	-0.01427	0.044645	-0.19418	0.003694		0.044456	-0.3484	-0.44291	0.044426	-0.12237	-0.06981
0.044706	-0.3574	0.112738	-0.20293		0.044721	-0.30825	-0.00755	0.112738	-0.05508	-0.02296		0.044727	-0.97644	-0.28494		0.044696	-0.30888	-0.00324		0.251768	0.124653	0.110692		0.044638	-0.6184	-0.01539	0.044728	-0.19384	0.002486		0.044539	-0.34933	-0.44404	0.04451	-0.12269	-0.06926
0.044789	-0.35803	0.112904	-0.20348		0.044804	-0.30842	-0.00472	0.112904	-0.05431	-0.02103		0.044811	-0.97646	-0.28578		0.044779	-0.31008	-0.00143		0.252101	0.125206	0.111708		0.044722	-0.62003	-0.01306	0.044811	-0.19386	0.001436		0.044623	-0.35045	-0.44772	0.044593	-0.12305	-0.06744
0.044873	-0.35867	0.113071	-0.20452		0.044887	-0.30858	-0.00344	0.113071	-0.05364	-0.01871		0.044894	-0.97645	-0.28712		0.044862	-0.31135	-0.00018		0.252434	0.126472	0.112509		0.044805	-0.62182	-0.01369	0.044895	-0.19432	-0.00181		0.044706	-0.3517	-0.45037	0.044676	-0.1234	-0.06576
0.044956	-0.35936	0.113237	-0.20566		0.04497	-0.30874	-0.0042	0.113237	-0.05299	-0.01809		0.044977	-0.97677	-0.2888		0.044946	-0.31263	0.0012		0.252767	0.124937	0.114154		0.044888	-0.62354	-0.01655	0.044978	-0.19483	-0.00374		0.044789	-0.3529	-0.45038	0.04476	-0.12378	-0.06664
0.045039	-0.36007	0.113404	-0.20679		0.045054	-0.30884	-0.00364	0.113404	-0.05215	-0.01772		0.04506	-0.97756	-0.28924		0.045029	-0.31386	0.002293		0.253101	0.123507	0.11426		0.044971	-0.62529	-0.01942	0.045061	-0.19533	-0.00506		0.044872	-0.35392	-0.44923	0.044843	-0.12445	-0.06893
0.045122	-0.36081	0.113571	-0.20797		0.045137	-0.30893	-0.00322	0.113571	-0.05123	-0.01739		0.045144	-0.97851	-0.28935		0.045112	-0.31506	0.004185		0.253434	0.123646	0.11349		0.045055	-0.62664	-0.02113	0.045145	-0.19599	-0.00679		0.044956	-0.35451	-0.44864	0.044926	-0.12517	-0.06897
0.045206	-0.36149	0.113737	-0.20916		0.04522	-0.30902	-0.00417	0.113737	-0.05024	-0.01765		0.045227	-0.97943	-0.2905		0.045195	-0.31611	0.003068		0.253767	0.123331	0.113554		0.045138	-0.62784	-0.02147	0.045228	-0.19712	-0.00824		0.045039	-0.35489	-0.44739	0.045009	-0.12589	-0.06858
0.045289	-0.36197	0.113904	-0.21032		0.045303	-0.30911	-0.00585	0.113904	-0.04956	-0.01788		0.04531	-0.9804	-0.28993		0.045279	-0.31716	0.001038		0.254101	0.121837	0.115476		0.045221	-0.62897	-0.02143	0.045311	-0.1983	-0.00831		0.045122	-0.35526	-0.4457	0.045093	-0.12629	-0.06969
0.045372	-0.36239	0.114071	-0.21151		0.045387	-0.30913	-0.00776	0.114071	-0.04953	-0.01857		0.045393	-0.98192	-0.28858		0.045362	-0.31829	0.004519		0.254434	0.120696	0.117199		0.045304	-0.62971	-0.02299	0.045394	-0.19956	-0.00877		0.045206	-0.35578	-0.44619	0.045176	-0.12649	-0.07101
0.045455	-0.36282	0.114237	-0.21253		0.04547	-0.30914	-0.00763	0.114237	-0.04943	-0.01837		0.045477	-0.98365	-0.28942		0.045445	-0.31926	0.008432		0.254767	0.120402	0.116171		0.045388	-0.63012	-0.02795	0.045478	-0.20052	-0.00854		0.045289	-0.3564	-0.44809	0.045259	-0.12667	-0.07053
0.045539	-0.36359	0.114404	-0.21333		0.045553	-0.30916	-0.00581	0.114404	-0.04885	-0.01897		0.04556	-0.98548	-0.29022		0.045528	-0.32029	0.009565		0.2551	0.120213	0.11309		0.045471	-0.63045	-0.02948	0.045561	-0.20135	-0.00925		0.045372	-0.35706	-0.44878	0.045343	-0.12685	-0.07017
0.045622	-0.36531	0.11457	-0.21411		0.045636	-0.30903	-0.00591	0.11457	-0.04795	-0.01959		0.045643	-0.98726	-0.29018		0.045612	-0.32127	0.008807		0.255434	0.120944	0.110063		0.045554	-0.63076	-0.02747	0.045644	-0.20223	-0.0101		0.045455	-0.35769	-0.44611	0.045426	-0.12705	-0.06996
0.045705	-0.36707	0.114737	-0.21485		0.04572	-0.30859	-0.00664	0.114737	-0.04684	-0.01954		0.045726	-0.98915	-0.29097		0.045695	-0.32235	0.008817		0.255767	0.122441	0.109069		0.045638	-0.63158	-0.02502	0.045727	-0.20305	-0.00859		0.045539	-0.35856	-0.44344	0.045509	-0.12732	-0.07006
0.045788	-0.36897	0.114904	-0.21545		0.045803	-0.30811	-0.00513	0.114904	-0.04595	-0.02086		0.04581	-0.99105	-0.2922		0.045778	-0.32348	0.010133		0.2561	0.123367	0.110039		0.045721	-0.63311	-0.02242	0.045811	-0.20373	-0.00661		0.045622	-0.35981	-0.44248	0.045592	-0.1276	-0.07122
0.045872	-0.3703	0.11507	-0.21575		0.045886	-0.30768	-0.00453	0.11507	-0.04552	-0.02286		0.045893	-0.99293	-0.29513		0.045862	-0.32462	0.011278		0.256433	0.123581	0.112893		0.045804	-0.63505	-0.02065	0.045894	-0.20408	-0.00502		0.045705	-0.36112	-0.44363	0.045676	-0.12787	-0.07063
0.045955	-0.37113	0.115237	-0.21589		0.04597	-0.3073	-0.00484	0.115237	-0.04538	-0.02472		0.045976	-0.99482	-0.2954		0.045945	-0.32569	0.01051		0.256767	0.125233	0.11511		0.045887	-0.63684	-0.01928	0.045977	-0.20436	-0.00284		0.045789	-0.36242	-0.44355	0.045759	-0.1284	-0.07133
0.046038	-0.37188	0.115403	-0.21602		0.046053	-0.30736	-0.00409	0.115403	-0.04551	-0.02508		0.04606	-0.99672	-0.29318		0.046028	-0.32607	0.009013		0.2571	0.127234	0.115432		0.045971	-0.63843	-0.01841	0.046061	-0.20464	-0.00118		0.045872	-0.36297	-0.44235	0.045842	-0.12902	-0.07352
0.046121	-0.37257	0.11557	-0.21609		0.046136	-0.30742	-0.00387	0.11557	-0.04555	-0.02539		0.046143	-0.99864	-0.29167		0.046111	-0.32638	0.010031		0.257433	0.127985	0.113721		0.046054	-0.64027	-0.01578	0.046144	-0.20485	-0.00159		0.045955	-0.36315	-0.44355	0.045926	-0.12961	-0.07425
0.046205	-0.37274	0.115737	-0.21608		0.046219	-0.30748	-0.00619	0.115737	-0.0454	-0.02535		0.046226	-1.00056	-0.29031		0.046195	-0.3267	0.010502		0.257766	0.129068	0.113093		0.046137	-0.64197	-0.01342	0.046227	-0.20503	-0.00262		0.046038	-0.36329	-0.44406	0.046009	-0.1302	-0.07287
0.046288	-0.37238	0.115903	-0.21607		0.046303	-0.30771	-0.00932	0.115903	-0.04509	-0.02605		0.046309	-1.00137	-0.28806		0.046278	-0.32699	0.007353		0.2581	0.130767	0.113877		0.04622	-0.64363	-0.01178	0.04631	-0.20521	-0.00303		0.046122	-0.36344	-0.44424	0.046092	-0.13105	-0.0721
0.046371	-0.37194	0.11607	-0.21606		0.046386	-0.30807	-0.01155	0.11607	-0.04459	-0.02628		0.046393	-1.00172	-0.28808		0.046361	-0.32768	0.004994		0.258433	0.131228	0.115475		0.046304	-0.64519	-0.00693	0.046394	-0.20541	-0.00326		0.046205	-0.36361	-0.44624	0.046175	-0.13202	-0.07139
0.046454	-0.3715	0.116236	-0.21624		0.046469	-0.30842	-0.01316	0.116236	-0.04424	-0.02671		0.046476	-1.00207	-0.28819		0.046444	-0.32845	0.003662		0.258766	0.130436	0.116554		0.046387	-0.6467	-0.00445	0.046477	-0.20548	-0.00605		0.046288	-0.3638	-0.44637	0.046259	-0.133	-0.0725
0.046538	-0.37145	0.116403	-0.21674		0.046552	-0.30879	-0.013	0.116403	-0.04415	-0.02859		0.046559	-1.00243	-0.28779		0.046528	-0.32918	0.002277		0.259099	0.130368	0.117084		0.04647	-0.64829	-0.00445	0.04656	-0.20543	-0.00779		0.046372	-0.36398	-0.44578	0.046342	-0.13398	-0.07358
0.046621	-0.37155	0.11657	-0.21733		0.046636	-0.30892	-0.01351	0.11657	-0.04417	-0.02919		0.046642	-1.00291	-0.28829		0.046611	-0.32989	-0.0008		0.259433	0.130127	0.117405		0.046554	-0.6498	-0.0061	0.046643	-0.20536	-0.00768		0.046455	-0.36418	-0.44283	0.046425	-0.13447	-0.07317
0.046704	-0.37167	0.116736	-0.21802		0.046719	-0.30882	-0.01616	0.116736	-0.04429	-0.02803		0.046726	-1.00352	-0.28797		0.046694	-0.33055	-0.0022		0.259766	0.128503	0.116898		0.046637	-0.65175	-0.00744	0.046727	-0.20545	-0.0059		0.046538	-0.36445	-0.44206	0.046509	-0.13494	-0.07308
0.046787	-0.3718	0.116903	-0.21906		0.046802	-0.30872	-0.01867	0.116903	-0.04446	-0.02513		0.046809	-1.00417	-0.28962		0.046777	-0.3312	-0.00162		0.260099	0.126343	0.116152		0.04672	-0.65377	-0.00502	0.04681	-0.20587	-0.00486		0.046621	-0.36473	-0.44227	0.046592	-0.13541	-0.07239
0.046871	-0.37283	0.11707	-0.22036		0.046886	-0.30861	-0.02048	0.11707	-0.04463	-0.02295		0.046892	-1.0049	-0.29084		0.046861	-0.33186	-0.00135		0.260433	0.125877	0.11615		0.046803	-0.6558	-0.00194	0.046893	-0.20635	-0.00466		0.046705	-0.36502	-0.44284	0.046675	-0.13586	-0.0706
0.046954	-0.37407	0.117236	-0.22171		0.046969	-0.30867	-0.02139	0.117236	-0.0447	-0.02243		0.046975	-1.0059	-0.29348		0.046944	-0.33225	-0.00193		0.260766	0.126763	0.115586		0.046887	-0.65784	3.2e-05	0.046977	-0.2068	-0.0048		0.046788	-0.36533	-0.4455	0.046758	-0.13606	-0.06913
0.047037	-0.37537	0.117403	-0.22311		0.047052	-0.30874	-0.0199	0.117403	-0.04484	-0.02228		0.047059	-1.00698	-0.29663		0.047027	-0.3317	-0.00265		0.261099	0.127022	0.114706		0.04697	-0.66002	0.001299	0.04706	-0.20729	-0.00577		0.046871	-0.36569	-0.44814	0.046842	-0.13622	-0.07018
0.04712	-0.37661	0.117569	-0.22402		0.047135	-0.30882	-0.01824	0.117569	-0.04561	-0.02062		0.047142	-1.00806	-0.00105		0.047111	-0.33117	-0.00237		0.261432	0.126707	0.115033		0.047053	-0.6621	0.002541	0.047143	-0.20826	-0.0082		0.046954	-0.36609	-0.44831	0.046925	-0.13636	-0.07132
0.047204	-0.3779	0.117736	-0.22443		0.047219	-0.30889	-0.01784	0.117736	-0.04697	-0.01807		0.047225	-1.0091	0.003381		0.047194	-0.33061	-0.00155		0.261766	0.125169	0.115686		0.047136	-0.66417	0.001013	0.047226	-0.20975	-0.00855		0.047038	-0.36648	-0.44752	0.047008	-0.13664	-0.07223
0.047287	-0.37914	0.117903	-0.22484		0.047302	-0.30903	-0.01746	0.117903	-0.0484	-0.01639		0.047309	-1.01019	0.003852		0.047277	-0.32998	-0.00037		0.262099	0.1233	0.116595		0.04722	-0.66575	-0.00201	0.04731	-0.21139	-0.00656		0.047121	-0.36693	-0.44921	0.047091	-0.13719	-0.07236
0.04737	-0.38037	0.118069	-0.22503		0.047385	-0.3092	-0.01765	0.118069	-0.04971	-0.01511		0.047392	-1.01123	0.004707		0.04736	-0.32932	0.001673		0.262432	0.122586	0.117313		0.047303	-0.66612	-0.00318	0.047393	-0.21255	-0.00619		0.047204	-0.36746	-0.45207	0.047175	-0.13774	-0.07345
0.047453	-0.38141	0.118236	-0.22487		0.047468	-0.30937	-0.01874	0.118236	-0.0506	-0.01406		0.047475	-1.01227	0.006111		0.047444	-0.32863	0.003493		0.262765	0.1226	0.117717		0.047386	-0.66633	-0.00378	0.047476	-0.21346	-0.0065		0.047288	-0.36801	-0.45555	0.047258	-0.13833	-0.07483
0.047537	-0.3819	0.118402	-0.22457		0.047552	-0.30964	-0.01857	0.118402	-0.05145	-0.01395		0.047558	-1.01341	0.00592		0.047527	-0.32795	0.00295		0.263099	0.122032	0.118832		0.047469	-0.66654	-0.0042	0.047559	-0.21444	-0.00784		0.047371	-0.36857	-0.45614	0.047341	-0.13891	-0.07556
0.04762	-0.38225	0.118569	-0.22428		0.047635	-0.31038	-0.01696	0.118569	-0.05274	-0.01463		0.047642	-1.01469	0.006186		0.04761	-0.32785	0.00263		0.263432	0.120648	0.120129		0.047553	-0.66663	-0.00689	0.047643	-0.21535	-0.00825		0.047454	-0.36905	-0.45673	0.047425	-0.13964	-0.07676
0.047703	-0.38259	0.118736	-0.22396		0.047718	-0.31108	-0.01587	0.118736	-0.05428	-0.01547		0.047725	-1.01596	0.005768		0.047693	-0.32831	0.003093		0.263765	0.120087	0.120921		0.047636	-0.66575	-0.01226	0.047726	-0.21625	-0.00766		0.047537	-0.36931	-0.4574	0.047508	-0.14036	-0.07857
0.047786	-0.38294	0.118902	-0.22358		0.047801	-0.3118	-0.01516	0.118902	-0.05594	-0.01525		0.047808	-1.01717	0.005862		0.047777	-0.3288	0.00387		0.264098	0.121107	0.122328		0.047719	-0.66468	-0.01642	0.047809	-0.21629	-0.00699		0.047621	-0.36954	-0.45613	0.047591	-0.14109	-0.08032
0.04787	-0.38329	0.119069	-0.22318		0.047885	-0.31257	-0.01495	0.119069	-0.05737	-0.01622		0.047891	-1.01846	0.005806		0.04786	-0.32931	0.003965		0.264432	0.123109	0.122915		0.047803	-0.66359	-0.01865	0.047893	-0.21589	-0.00632		0.047704	-0.36977	-0.45622	0.047674	-0.14171	-0.07985
0.047953	-0.38365	0.119235	-0.22277		0.047968	-0.31403	-0.0143	0.119235	-0.0584	-0.01645		0.047975	-1.01985	0.002097		0.047943	-0.3301	0.002757		0.264765	0.124628	0.122469		0.047886	-0.66301	-0.01871	0.047976	-0.21549	-0.00431		0.047787	-0.37038	-0.45751	0.047758	-0.14226	-0.07941
0.048036	-0.38402	0.119402	-0.22253		0.048051	-0.31571	-0.01315	0.119402	-0.05942	-0.01646		0.048058	-1.02129	0.000802		0.048026	-0.33122	0.001521		0.265098	0.12603	0.122066		0.047969	-0.66303	-0.0171	0.048059	-0.21555	-0.00297		0.047871	-0.37124	-0.45871	0.047841	-0.14278	-0.0787
0.048119	-0.38442	0.119569	-0.22252		0.048135	-0.3173	-0.01321	0.119569	-0.06065	-0.01907		0.048141	-1.0228	0.00078		0.04811	-0.33217	0.001294		0.265431	0.127212	0.121647		0.048052	-0.66312	-0.01737	0.048142	-0.21567	-0.00149		0.047954	-0.3721	-0.45771	0.047924	-0.14333	-0.07687
0.048203	-0.38495	0.119735	-0.22255		0.048218	-0.31826	-0.01373	0.119735	-0.06206	-0.02127		0.048224	-1.0238	0.00084		0.048193	-0.33318	0.001935		0.265765	0.128343	0.120561		0.048136	-0.66323	-0.01895	0.048226	-0.2158	-0.00063		0.048037	-0.37298	-0.45597	0.048008	-0.14374	-0.07637
0.048286	-0.38559	0.119902	-0.22258		0.048301	-0.31866	-0.01287	0.119902	-0.0636	-0.0229		0.048308	-1.02461	0.001348		0.048276	-0.33357	0.003308		0.266098	0.130305	0.118465		0.048219	-0.6636	-0.01877	0.048309	-0.21593	-0.00178		0.04812	-0.37371	-0.45396	0.048091	-0.1439	-0.07743
0.048369	-0.38621	0.120068	-0.22306		0.048384	-0.31906	-0.01178	0.120068	-0.06528	-0.02224		0.048391	-1.02536	0.001798		0.04836	-0.33386	0.004416		0.266431	0.132076	0.118829		0.048302	-0.66452	-0.01716	0.048392	-0.21606	-0.00373		0.048204	-0.37437	-0.45296	0.048174	-0.14406	-0.07806
0.048452	-0.38683	0.120235	-0.22416		0.048468	-0.31945	-0.01238	0.120235	-0.06708	-0.02187		0.048474	-1.02611	0.000866		0.048443	-0.33413	0.004546		0.266764	0.133242	0.119432		0.048385	-0.66539	-0.01547	0.048475	-0.21747	-0.00544		0.048287	-0.37502	-0.45169	0.048257	-0.14422	-0.07751
0.048536	-0.38757	0.120402	-0.22545		0.048551	-0.31985	-0.0138	0.120402	-0.06868	-0.02258		0.048558	-1.02695	0.000924		0.048526	-0.33431	0.005445		0.267098	0.134694	0.118507		0.048469	-0.66631	-0.01392	0.048559	-0.21898	-0.00688		0.04837	-0.37558	-0.44977	0.048341	-0.14451	-0.07597
0.048619	-0.38832	0.120568	-0.22678		0.048634	-0.32013	-0.01444	0.120568	-0.07008	-0.02398		0.048641	-1.02791	0.002501		0.048609	-0.33387	0.005769		0.267431	0.1363	0.117826		0.048552	-0.66672	-0.0145	0.048642	-0.22038	-0.00849		0.048454	-0.37522	-0.44767	0.048424	-0.14482	-0.07626
0.048702	-0.38906	0.120735	-0.22744		0.048717	-0.3204	-0.01423	0.120735	-0.07134	-0.02452		0.048724	-1.02885	0.005245		0.048693	-0.33343	0.00581		0.267764	0.137093	0.117928		0.048635	-0.66699	-0.01674	0.048725	-0.22133	-0.00903		0.048537	-0.37462	-0.44459	0.048507	-0.14514	-0.07863
0.048785	-0.38982	0.120902	-0.22763		0.048801	-0.32066	-0.01469	0.120902	-0.07243	-0.02648		0.048807	-1.02985	0.00552		0.048776	-0.33295	0.006678		0.268098	0.137546	0.11778		0.048719	-0.66725	-0.01935	0.048808	-0.22228	-0.00956		0.04862	-0.37405	-0.44323	0.048591	-0.14545	-0.08068
0.048869	-0.39068	0.121068	-0.22781		0.048884	-0.32142	-0.01547	0.121068	-0.07348	-0.0287		0.048891	-1.03117	0.004936		0.048859	-0.33269	0.006411		0.268431	0.136846	0.1178		0.048802	-0.66749	-0.02072	0.048892	-0.2233	-0.01025		0.048703	-0.37348	-0.44234	0.048674	-0.14562	-0.08418
0.048952	-0.39172	0.121235	-0.22801		0.048967	-0.32224	-0.01514	0.121235	-0.07446	-0.02733		0.048974	-1.03266	0.004872		0.048942	-0.33323	0.003854		0.268764	0.135573	0.117952		0.048885	-0.66832	-0.02095	0.048975	-0.22425	-0.01133		0.048787	-0.37324	-0.44353	0.048757	-0.14559	-0.08826
0.049035	-0.39278	0.121401	-0.22818		0.04905	-0.32309	-0.01464	0.121401	-0.07521	-0.02502		0.049057	-1.03415	0.00402		0.049026	-0.33379	0.000777		0.269097	0.134438	0.118215		0.048968	-0.66962	-0.02129	0.049058	-0.22517	-0.01312		0.04887	-0.37314	-0.4429	0.04884	-0.14555	-0.08874
0.049118	-0.39389	0.121568	-0.22833		0.049134	-0.32398	-0.01426	0.121568	-0.07559	-0.02229		0.04914	-1.0357	0.00252		0.049109	-0.33434	-0.00141		0.269431	0.133393	0.118135		0.049052	-0.67087	-0.02084	0.049142	-0.22605	-0.01405		0.048953	-0.37304	-0.44351	0.048924	-0.14545	-0.08765
0.049202	-0.39496	0.121735	-0.22848		0.049217	-0.32498	-0.01441	0.121735	-0.07525	-0.02198		0.049224	-1.03661	0.000855		0.049192	-0.33497	-0.00165		0.269764	0.133577	0.114328		0.049135	-0.67216	-0.02002	0.049225	-0.22687	-0.01453		0.049036	-0.37315	-0.44396	0.049007	-0.14506	-0.08691
0.049285	-0.39607	0.121901	-0.22864		0.0493	-0.32643	-0.01552	0.121901	-0.07451	-0.02297		0.049307	-1.03724	0.000916		0.049276	-0.33568	-0.00112		0.270097	0.134372	0.111582		0.049218	-0.67407	-0.01897	0.049308	-0.22754	-0.01271		0.04912	-0.37381	-0.44547	0.04909	-0.14466	-0.08759
0.049368	-0.39715	0.122068	-0.22878		0.049384	-0.32787	-0.01326	0.122068	-0.07401	-0.02365		0.04939	-1.03784	-9e-06		0.049359	-0.3364	-0.00231		0.27043	0.134781	0.111187		0.049301	-0.67604	-0.01792	0.049391	-0.22767	-0.01189		0.049203	-0.37452	-0.44738	0.049174	-0.14427	-0.08916
0.049451	-0.39822	0.122234	-0.22891		0.049467	-0.32939	-0.01006	0.122234	-0.07388	-0.02356		0.049473	-1.03833	-0.00303		0.049442	-0.33714	-0.004		0.270764	0.135825	0.111121		0.049385	-0.67776	-0.01576	0.049475	-0.22781	-0.01205		0.049286	-0.37526	-0.44916	0.049257	-0.14388	-0.08913
0.049535	-0.39932	0.122401	-0.22905		0.04955	-0.33089	-0.01003	0.122401	-0.07417	-0.0224		0.049557	-1.03827	-0.00541		0.049525	-0.33816	-0.00459		0.271097	0.137032	0.111474		0.049468	-0.67972	-0.01293	0.049558	-0.22795	-0.01038		0.04937	-0.37607	-0.45057	0.04934	-0.14364	-0.08721
0.049618	-0.40054	0.122568	-0.22924		0.049633	-0.33253	-0.01078	0.122568	-0.07448	-0.02243		0.04964	-1.03804	-0.00526		0.049609	-0.33962	-0.00539		0.27143	0.137735	0.112207		0.049551	-0.68069	-0.00976	0.049641	-0.22807	-0.00944		0.049453	-0.37695	-0.45024	0.049423	-0.1435	-0.08473
0.049701	-0.40189	0.122734	-0.22984		0.049717	-0.33402	-0.01095	0.122734	-0.07413	-0.02431		0.049723	-1.03781	-0.00707		0.049692	-0.34108	-0.00552		0.271763	0.138802	0.112452		0.049634	-0.68152	-0.00757	0.049724	-0.22792	-0.01146		0.049536	-0.37792	-0.44926	0.049507	-0.14336	-0.08132
0.049784	-0.40327	0.122901	-0.23061		0.0498	-0.33554	-0.01101	0.122901	-0.0733	-0.0238		0.049807	-1.03758	-0.00914		0.049775	-0.34248	-0.00443		0.272097	0.14151	0.111863		0.049718	-0.68241	-0.00677	0.049808	-0.22754	-0.01234		0.049619	-0.37882	-0.44781	0.04959	-0.14317	-0.07946
0.049868	-0.40458	0.123067	-0.23141		0.049883	-0.33655	-0.01122	0.123067	-0.07235	-0.02299		0.04989	-1.03811	-0.0102		0.049858	-0.34389	-0.00354		0.27243	0.143682	0.110849		0.049801	-0.68267	-0.00551	0.049891	-0.22717	-0.01115		0.049703	-0.37941	-0.44833	0.049673	-0.14294	-0.07975
0.049951	-0.40533	0.123234	-0.23244		0.049966	-0.33725	-0.01211	0.123234	-0.07168	-0.02193		0.049973	-1.03877	-0.0105		0.049942	-0.34523	-0.00353		0.272763	0.142684	0.109434		0.049884	-0.68207	-0.0054	0.049974	-0.22697	-0.01059		0.049786	-0.37969	-0.44792	0.049757	-0.1427	-0.0796
0.050034	-0.40537	0.123401	-0.23372		0.05005	-0.33789	-0.01422	0.123401	-0.07163	-0.02177		0.050056	-1.03943	-0.00934		0.050025	-0.34663	-0.00372		0.273096	0.141025	0.110573		0.049968	-0.68144	-0.00743	0.050058	-0.22714	-0.01036		0.049869	-0.37997	-0.44809	0.04984	-0.14246	-0.07877
0.050117	-0.40542	0.123567	-0.23514		0.050133	-0.33847	-0.01389	0.123567	-0.07173	-0.02186		0.05014	-1.0401	-0.00873		0.050108	-0.34789	-0.00404		0.27343	0.139423	0.11101		0.050051	-0.68081	-0.00949	0.050141	-0.22731	-0.01284		0.049953	-0.38026	-0.44753	0.049923	-0.1423	-0.07665
0.050201	-0.40541	0.123734	-0.23654		0.050216	-0.33862	-0.01461	0.123734	-0.07165	-0.0209		0.050223	-1.04079	-0.00879		0.050191	-0.34856	-0.00363		0.273763	0.138378	0.109224		0.050134	-0.68013	-0.01008	0.050224	-0.22748	-0.01497		0.050036	-0.38063	-0.44543	0.050006	-0.14279	-0.07349
0.050284	-0.40507	0.123901	-0.23799		0.0503	-0.33879	-0.0181	0.123901	-0.07143	-0.01969		0.050306	-1.04142	-0.00783		0.050275	-0.34887	-0.00284		0.274096	0.138597	0.107063		0.050217	-0.67948	-0.01031	0.050307	-0.22761	-0.01454		0.050119	-0.38109	-0.44358	0.05009	-0.14333	-0.07088
0.050367	-0.4043	0.124067	-0.23892		0.050383	-0.33894	-0.01933	0.124067	-0.07111	-0.0192		0.050389	-1.04206	-0.008		0.050358	-0.34918	-0.00331		0.27443	0.139088	0.104583		0.050301	-0.67887	-0.01026	0.050391	-0.22736	-0.01462		0.050202	-0.38155	-0.44208	0.050173	-0.14386	-0.07044
0.05045	-0.40351	0.124234	-0.23966		0.050466	-0.33913	-0.01886	0.124234	-0.07064	-0.01866		0.050473	-0.13845	-0.0074		0.050441	-0.34942	-0.00399		0.274763	0.139579	0.103624		0.050384	-0.67819	-0.01029	0.050474	-0.22692	-0.01593		0.050286	-0.38205	-0.44314	0.050256	-0.14416	-0.07093
0.050534	-0.40292	0.1244	-0.24044		0.050549	-0.34056	-0.01905	0.1244	-0.07007	-0.01638		0.050556	-0.00152	-0.0049		0.050525	-0.34934	-0.0054		0.275096	0.13954	0.103023		0.050467	-0.67766	-0.01002	0.050557	-0.22652	-0.01456		0.050369	-0.38247	-0.44256	0.050339	-0.14434	-0.07013
0.050617	-0.40296	0.124567	-0.24093		0.050633	-0.34203	-0.01928	0.124567	-0.07002	-0.01429		0.050639	-0.00243	-0.00235		0.050608	-0.34922	-0.00719		0.275429	0.139597	0.103061		0.05055	-0.67721	-0.0079	0.05064	-0.22624	-0.01369		0.050452	-0.38288	-0.44104	0.050423	-0.1445	-0.06762
0.0507	-0.40336	0.124734	-0.24117		0.050716	-0.34352	-0.01881	0.124734	-0.07058	-0.01426		0.050722	-0.00334	-0.00095		0.050691	-0.3491	-0.00732		0.275763	0.140308	0.103853		0.050634	-0.67671	-0.00558	0.050724	-0.22607	-0.01399		0.050536	-0.38332	-0.44228	0.050506	-0.14464	-0.0653
0.050783	-0.40376	0.1249	-0.24135		0.050799	-0.34532	-0.01717	0.1249	-0.07151	-0.01552		0.050806	-0.00411	-0.00029		0.050774	-0.349	-0.00583		0.276096	0.140188	0.106887		0.050717	-0.67626	-0.00453	0.050807	-0.22589	-0.01333		0.050619	-0.38375	-0.44404	0.050589	-0.14447	-0.065
0.050867	-0.40425	0.125067	-0.24153		0.050882	-0.34722	-0.01372	0.125067	-0.07257	-0.0175		0.050889	-0.00472	-0.00145		0.050858	-0.34896	-0.00501		0.276429	0.139925	0.109603		0.0508	-0.67651	-0.0021	0.05089	-0.22571	-0.01216		0.050702	-0.38421	-0.44468	0.050673	-0.14355	-0.06662
0.05095	-0.40507	0.125233	-0.24181		0.050966	-0.34912	-0.01299	0.125233	-0.07317	-0.01857		0.050972	-0.00533	-0.00392		0.050941	-0.34895	-0.00601		0.276762	0.142946	0.111899		0.050884	-0.67749	0.001437	0.050974	-0.2256	-0.01128		0.050785	-0.38471	-0.44469	0.050756	-0.14261	-0.06891
0.051033	-0.40608	0.1254	-0.24232		0.051049	-0.35109	-0.01435	0.1254	-0.07339	-0.01951		0.051056	-0.00593	-0.00549		0.051024	-0.34898	-0.0084		0.277096	0.146734	0.115667		0.050967	-0.67846	0.003804	0.051057	-0.22585	-0.01071		0.050869	-0.38515	-0.44699	0.050839	-0.14174	-0.07024
0.051116	-0.4071	0.125567	-0.24293		0.051132	-0.35281	-0.01394	0.125567	-0.07381	-0.02024		0.051139	-0.00678	-0.00401		0.051107	-0.34942	-0.01063		0.277429	0.149912	0.118034		0.05105	-0.67938	0.005094	0.05114	-0.22613	-0.01191		0.050952	-0.3856	-0.45095	0.050922	-0.14112	-0.07072
0.0512	-0.40783	0.125733	-0.24353		0.051215	-0.35416	-0.01507	0.125733	-0.07439	-0.02082		0.051222	-0.00785	-0.00393		0.051191	-0.35062	-0.0114		0.277762	0.153047	0.119611		0.051133	-0.68039	0.004952	0.051223	-0.22636	-0.01511		0.051035	-0.386	-0.45132	0.051006	-0.14054	-0.07267
0.051283	-0.40777	0.1259	-0.2448		0.051299	-0.35551	-0.01814	0.1259	-0.07538	-0.02217		0.051305	-0.00899	-0.0058		0.051274	-0.35182	-0.01096		0.278095	0.154633	0.119516		0.051217	-0.68124	0.004077	0.051307	-0.22605	-0.01737		0.051119	-0.38639	-0.44852	0.051089	-0.13994	-0.07409
0.051366	-0.40763	0.126066	-0.24635		0.051382	-0.35684	-0.02099	0.126066	-0.07658	-0.0245		0.051389	-0.01014	-0.00652		0.051357	-0.35298	-0.00885		0.278429	0.156687	0.119604		0.0513	-0.6822	0.003557	0.05139	-0.22525	-0.01737		0.051202	-0.38676	-0.44856	0.051172	-0.13937	-0.07525
0.051449	-0.40749	0.126233	-0.24786		0.051465	-0.35811	-0.02373	0.126233	-0.07752	-0.02779		0.051472	-0.01131	-0.00869		0.051441	-0.35441	-0.00677		0.278762	0.158579	0.120743		0.051383	-0.68311	0.00274	0.051473	-0.22439	-0.01769		0.051285	-0.38715	-0.44977	0.051256	-0.13935	-0.07648
0.051533	-0.40736	0.1264	-0.24938		0.051549	-0.35939	-0.02572	0.1264	-0.07829	-0.03095		0.051555	-0.01241	-0.01136		0.051524	-0.35656	-0.00637		0.279095	0.160623	0.122503		0.051466	-0.68396	0.002707	0.051556	-0.22358	-0.01709		0.051368	-0.38714	-0.44868	0.051339	-0.13986	-0.07787
0.051616	-0.40727	0.126566	-0.25082		0.051632	-0.36056	-0.02711	0.126566	-0.07823	-0.03174		0.051638	-0.01363	-0.01255		0.051607	-0.35875	-0.007		0.279428	0.163043	0.124476		0.05155	-0.68478	0.004677	0.05164	-0.22266	-0.01817		0.051452	-0.38707	-0.38448	0.051422	-0.14045	-0.07932
0.051699	-0.40718	0.126733	-0.25207		0.051715	-0.36178	-0.02707	0.126733	-0.07803	-0.03032		0.051722	-0.01479	-0.01241		0.05169	-0.36088	-0.00733		0.279762	0.164312	0.123867		0.051633	-0.68559	0.005753	0.051723	-0.2215	-0.01875		0.051535	-0.38699	0.001204	0.051505	-0.141	-0.08088
0.051782	-0.40715	0.126899	-0.25327		0.051798	-0.36305	-0.02572	0.126899	-0.07854	-0.02919		0.051805	-0.01528	-0.01126		0.051774	-0.36237	-0.00633		0.280095	0.164436	0.121888		0.051716	-0.68648	0.003941	0.051806	-0.22033	-0.01701		0.051618	-0.38704	0.001914	0.051589	-0.14147	-0.08182
0.051866	-0.40746	0.127066	-0.25456		0.051882	-0.36424	-0.02607	0.127066	-0.07938	-0.02873		0.051888	-0.01543	-0.00852		0.051857	-0.36344	-0.00392		0.280428	0.166544	0.120865		0.051799	-0.68863	0.001474	0.05189	-0.2193	-0.01633		0.051701	-0.38727	0.001928	0.051672	-0.14188	-0.08187
0.051949	-0.40828	0.127233	-0.25589		0.051965	-0.36543	-0.02525	0.127233	-0.08037	-0.02957		0.051971	-0.01557	-0.00795		0.05194	-0.36445	-0.00139		0.280761	0.167945	0.12059		0.051883	-0.69066	6.8e-05	0.051973	-0.21913	-0.01553		0.051785	-0.3875	0.004085	0.051755	-0.1423	-0.08278
0.052032	-0.40909	0.127399	-0.2573		0.052048	-0.36652	-0.02267	0.127399	-0.08104	-0.03123		0.052055	-0.01567	-0.00621		0.052023	-0.36543	-0.00032		0.281095	0.170994	0.119628		0.051966	-0.69271	-0.00075	0.052056	-0.2193	-0.0144		0.051868	-0.38773	0.00459	0.051839	-0.14272	-0.08178
0.052115	-0.40987	0.127566	-0.25858		0.052131	-0.36694	-0.0215	0.127566	-0.08107	-0.03083		0.052138	-0.01564	-0.00451		0.052107	-0.36614	-0.00074		0.281428	0.175632	0.121376		0.052049	-0.69493	-0.00187	0.052139	-0.21946	-0.01156		0.051951	-0.38804	0.005848	0.051922	-0.1431	-0.08082
0.052199	-0.41051	0.127733	-0.25989		0.052215	-0.36727	-0.01981	0.127733	-0.08084	-0.02823		0.052221	-0.0156	-0.00459		0.05219	-0.36646	-0.00154		0.281761	0.179763	0.123315		0.052133	-0.69746	-0.00367	0.052223	-0.2197	-0.01131		0.052035	-0.38867	0.006284	0.052005	-0.14334	-0.08144
0.052282	-0.41092	0.127899	-0.26141		0.052298	-0.3676	-0.01683	0.127899	-0.08051	-0.02528		0.052305	-0.01555	-0.00261		0.052273	-0.36679	-0.00192		0.282095	0.18375	0.123734		0.052216	-0.7003	-0.00511	0.052306	-0.22048	-0.01298		0.052118	-0.38935	0.003608	0.052088	-0.14355	-0.08261
0.052365	-0.41135	0.128066	-0.26316		0.052381	-0.36795	-0.01265	0.128066	-0.08023	-0.02335		0.052388	-0.01551	-0.00087		0.052356	-0.36728	-0.00329		0.282428	0.187128	0.12507		0.052299	-0.70295	-0.00704	0.052389	-0.22191	-0.01373		0.052201	-0.39003	0.001723	0.052172	-0.14376	-0.08237
0.052448	-0.41172	0.128232	-0.2648		0.052465	-0.36838	-0.00963	0.128232	-0.08004	-0.02387		0.052471	-0.01661	-0.00118		0.05244	-0.36823	-0.00433		0.282761	0.189397	0.125465		0.052382	-0.70526	-0.00873	0.052472	-0.22333	-0.01164		0.052284	-0.39077	0.001158	0.052255	-0.14402	-0.08061
0.052532	-0.41193	0.128399	-0.26599		0.052548	-0.36885	-0.00838	0.128399	-0.08004	-0.0257		0.052554	-0.01786	-0.0021		0.052523	-0.36933	-0.00461		0.283094	0.191782	0.124126		0.052466	-0.70704	-0.01019	0.052556	-0.22456	-0.01058		0.052368	-0.39159	0.000876	0.052338	-0.14445	-0.07756
0.052615	-0.41203	0.128566	-0.26655		0.052631	-0.36936	-0.00777	0.128566	-0.08033	-0.02741		0.052638	-0.01904	-0.00245		0.052606	-0.37042	-0.00623		0.283428	0.194063	0.124267		0.052549	-0.70895	-0.01241	0.052639	-0.22468	-0.01192		0.052451	-0.39245	0.00013	0.052422	-0.145	-0.07528
0.052698	-0.41213	0.128732	-0.26696		0.052714	-0.36987	-0.00603	0.128732	-0.0807	-0.02893		0.052721	-0.02018	-0.00397		0.05269	-0.37153	-0.0082		0.283761	0.197244	0.124092		0.052632	-0.71091	-0.0109	0.052722	-0.22479	-0.01216		0.052534	-0.39329	0.000177	0.052505	-0.14554	-0.07579
0.052781	-0.41233	0.128899	-0.26738		0.052798	-0.37047	-0.00602	0.128899	-0.08046	-0.02898		0.052804	-0.02115	-0.00757		0.052773	-0.37282	-0.00915		0.284094	0.202141	0.124311		0.052715	-0.7125	-0.00816	0.052806	-0.2249	-0.01017		0.052618	-0.39414	-0.00183	0.052588	-0.14609	-0.07663
0.052865	-0.41283	0.129065	-0.26782		0.052881	-0.37107	-0.00398	0.129065	-0.07986	-0.02731		0.052887	-0.02223	-0.01104		0.052856	-0.37413	-0.00896		0.284427	0.207446	0.125001		0.052799	-0.71408	-0.00657	0.052889	-0.22497	-0.00821		0.052701	-0.3951	-0.00428	0.052671	-0.14665	-0.07706
0.052948	-0.41351	0.129232	-0.26781		0.052964	-0.37167	-0.00121	0.129232	-0.07939	-0.02666		0.052971	-0.02325	-0.01286		0.052939	-0.37535	-0.00834		0.284761	0.211033	0.123105		0.052882	-0.71557	-0.00551	0.052972	-0.22481	-0.00839		0.052784	-0.39615	-0.00732	0.052755	-0.14744	-0.07779
0.053031	-0.4142	0.129399	-0.2677		0.053047	-0.37239	-0.00157	0.129399	-0.07903	-0.02706		0.053054	-0.02436	-0.01256		0.053023	-0.37645	-0.00825		0.285094	0.213512	0.123772		0.052965	-0.71692	-0.00371	0.053055	-0.22456	-0.00706		0.052867	-0.39727	-0.00774	0.052838	-0.14826	-0.07849
0.053114	-0.41479	0.129565	-0.26759		0.053131	-0.37345	-0.00061	0.129565	-0.07916	-0.0265		0.053137	-0.02599	-0.01398		0.053106	-0.3768	-0.00953		0.285427	0.214416	0.124488		0.053049	-0.71771	8.3e-05	0.053139	-0.22431	-0.00508		0.052951	-0.39833	-0.00404	0.052921	-0.14909	-0.07885
0.053198	-0.41516	0.129732	-0.2675		0.053214	-0.37465	-0.0017	0.129732	-0.07962	-0.02467		0.05322	-0.02756	-0.01617		0.053189	-0.37714	-0.01008		0.28576	0.214903	0.122852		0.053132	-0.71817	0.002549	0.053222	-0.22411	-0.00726		0.053034	-0.3992	1.5e-05	0.053005	-0.15002	-0.08023
0.053281	-0.41548	0.129898	-0.26743		0.053297	-0.3757	-0.00442	0.129898	-0.08009	-0.02219		0.053304	-0.02903	-0.01687		0.053272	-0.37747	-0.01083		0.286094	0.216806	0.121195		0.053215	-0.71862	0.002606	0.053305	-0.22399	-0.0082		0.053117	-0.3999	0.001918	0.053088	-0.15114	-0.08206
0.053364	-0.41581	0.130065	-0.26736		0.05338	-0.37652	-0.00769	0.130065	-0.08046	-0.02063		0.053387	-0.0314	-0.01719		0.053356	-0.37781	-0.0107		0.286427	0.219926	0.121852		0.053298	-0.71904	0.003406	0.053388	-0.22387	-0.00862		0.053201	-0.40057	0.001493	0.053171	-0.15232	-0.08371
0.053447	-0.41613	0.130232	-0.26729		0.053464	-0.377	-0.01004	0.130232	-0.08054	-0.02019		0.05347	-0.03388	-0.01911		0.053439	-0.37781	-0.00901		0.28676	0.223482	0.121661		0.053382	-0.71937	0.007138	0.053472	-0.22375	-0.01129		0.053284	-0.40123	-0.00012	0.053254	-0.15352	-0.08559
0.053531	-0.41644	0.130398	-0.26721		0.053547	-0.3775	-0.01213	0.130398	-0.08022	-0.01987		0.053554	-0.0365	-0.01997		0.053522	-0.37773	-0.00954		0.287093	0.227078	0.122294		0.053465	-0.71967	0.008725	0.053555	-0.22356	-0.0125		0.053367	-0.40188	-0.00055	0.053338	-0.15471	-0.08745
0.053614	-0.41676	0.130565	-0.26714		0.05363	-0.37798	-0.01312	0.130565	-0.07985	-0.02025		0.053637	-0.03895	-0.0178		0.053605	-0.37765	-0.01053		0.287427	0.230329	0.123374		0.053548	-0.71996	0.007941	0.053638	-0.22317	-0.01446		0.05345	-0.40228	0.000913	0.053421	-0.1557	-0.08911
0.053697	-0.41707	0.130732	-0.26707		0.053714	-0.37826	-0.01465	0.130732	-0.07941	-0.02196		0.05372	-0.04105	-0.01622		0.053689	-0.37746	-0.01135		0.28776	0.233085	0.124512		0.053631	-0.72038	0.007937	0.053722	-0.22274	-0.01282		0.053534	-0.40262	0.002054	0.053504	-0.15649	-0.09086
0.05378	-0.41728	0.130898	-0.26694		0.053797	-0.37828	-0.01641	0.130898	-0.07944	-0.02353		0.053803	-0.04321	-0.01443		0.053772	-0.37699	-0.01416		0.288093	0.235217	0.126018		0.053715	-0.72167	0.008692	0.053805	-0.22234	-0.01199		0.053617	-0.40295	0.001608	0.053587	-0.1573	-0.09161
0.053864	-0.41731	0.131065	-0.26632		0.05388	-0.37829	-0.01667	0.131065	-0.08021	-0.02487		0.053887	-0.04522	-0.0135		0.053855	-0.37628	-0.01738		0.288426	0.235484	0.124921		0.053798	-0.72295	0.007446	0.053888	-0.22222	-0.01438		0.0537	-0.40325	0.000293	0.053671	-0.15804	-0.09206
0.053947	-0.41735	0.131231	-0.26556		0.053963	-0.37844	-0.01699	0.131231	-0.08113	-0.02699		0.05397	-0.04723	-0.01475		0.053939	-0.37555	-0.01869		0.28876	0.23487	0.123818		0.053881	-0.72435	0.003564	0.053971	-0.22229	-0.01243		0.053783	-0.40348	-0.00176	0.053754	-0.15864	-0.09321
0.05403	-0.41738	0.131398	-0.26484		0.054047	-0.37904	-0.02021	0.131398	-0.08229	-0.02943		0.054053	-0.04854	-0.01507		0.054022	-0.37485	-0.0191		0.289093	0.234468	0.12292		0.053965	-0.72577	0.001306	0.054055	-0.22237	-0.00873		0.053867	-0.40365	-0.00495	0.053837	-0.1592	-0.09403
0.054113	-0.41741	0.131565	-0.26413		0.05413	-0.37995	-0.02197	0.131565	-0.08337	-0.03183		0.054136	-0.0496	-0.01529		0.054105	-0.37414	-0.01922		0.289426	0.236748	0.122103		0.054048	-0.72752	0.000206	0.054138	-0.22246	-0.00858		0.05395	-0.40382	-0.00613	0.053921	-0.15975	-0.09334
0.054197	-0.41743	0.131731	-0.26331		0.054213	-0.3808	-0.02017	0.131731	-0.08436	-0.03343		0.05422	-0.05086	-0.01452		0.054188	-0.3735	-0.02054		0.28976	0.24094	0.123377		0.054131	-0.72942	-0.001	0.054221	-0.22268	-0.00871		0.054033	-0.404	-0.00435	0.054004	-0.16035	-0.0919
0.05428	-0.41745	0.131898	-0.26239		0.054296	-0.38173	-0.01668	0.131898	-0.08586	-0.03231		0.054303	-0.05198	-0.01196		0.054272	-0.37286	-0.02276		0.290093	0.245001	0.125002		0.054214	-0.7313	-0.0014	0.054304	-0.22325	-0.00528		0.054117	-0.40442	-0.00211	0.054087	-0.16106	-0.09118
0.054363	-0.41757	0.132064	-0.2615		0.05438	-0.38266	-0.0136	0.132064	-0.08801	-0.02986		0.054386	-0.05315	-0.0111		0.054355	-0.37222	-0.02327		0.290426	0.247047	0.125544		0.054298	-0.73314	-0.00186	0.054388	-0.22382	-0.0013		0.0542	-0.40521	-0.00125	0.05417	-0.16183	-0.08985
0.054446	-0.41808	0.132231	-0.26062		0.054463	-0.38372	-0.0109	0.132231	-0.09028	-0.02788		0.054469	-0.05424	-0.01299		0.054438	-0.37182	-0.02505		0.290759	0.250392	0.125339		0.054381	-0.73511	-0.00119	0.054471	-0.2245	-0.00159		0.054283	-0.40599	-0.00157	0.054254	-0.16262	-0.08741
0.05453	-0.41892	0.132398	-0.26027		0.054546	-0.38472	-0.01027	0.132398	-0.09248	-0.02639		0.054553	-0.05533	-0.01434		0.054521	-0.37185	-0.0263		0.291093	0.253607	0.125009		0.054464	-0.73687	-0.00044	0.054554	-0.22548	-0.0054		0.054366	-0.40675	-0.00237	0.054337	-0.16301	-0.08487
0.054613	-0.41977	0.132564	-0.26003		0.05463	-0.38544	-0.01179	0.132564	-0.09377	-0.02618		0.054636	-0.05641	-0.01463		0.054605	-0.37214	-0.02534		0.291426	0.258984	0.124104		0.054547	-0.73879	-0.00067	0.054637	-0.22665	-0.0069		0.05445	-0.40742	-0.00153	0.05442	-0.16303	-0.08383
0.054696	-0.42065	0.132731	-0.25976		0.054713	-0.38525	-0.01308	0.132731	-0.09406	-0.02592		0.054719	-0.05729	-0.01669		0.054688	-0.37245	-0.02522		0.291759	0.264463	0.122334		0.054631	-0.74042	0.000293	0.054721	-0.2278	-0.00524		0.054533	-0.408	0.000938	0.054504	-0.16301	-0.08356
0.054779	-0.42163	0.132897	-0.25953		0.054796	-0.38495	-0.01252	0.132897	-0.09396	-0.02537		0.054803	-0.05822	-0.01856		0.054771	-0.37275	-0.02554		0.292092	0.269416	0.120584		0.054714	-0.74154	0.001306	0.054804	-0.22893	-0.00646		0.054616	-0.40862	0.001529	0.054587	-0.16299	-0.08206
0.054863	-0.42272	0.133064	-0.2592		0.054879	-0.38464	-0.0093	0.133064	-0.09356	-0.02549		0.054886	-0.05905	-0.01888		0.054855	-0.37317	-0.02589		0.292426	0.274996	0.120032		0.054797	-0.74266	0.001294	0.054887	-0.23024	-0.00745		0.0547	-0.40927	0.00034	0.05467	-0.16307	-0.0806
0.054946	-0.42383	0.133231	-0.25889		0.054963	-0.38429	-0.00665	0.133231	-0.09305	-0.02459		0.054969	-0.05991	-0.01799		0.054938	-0.37369	-0.02727		0.292759	0.279949	0.120189		0.05488	-0.74363	0.001013	0.054971	-0.23171	-0.00759		0.054783	-0.41007	-0.00251	0.054753	-0.16325	-0.08131
0.055029	-0.42478	0.133397	-0.25857		0.055046	-0.3837	-0.00693	0.133397	-0.09238	-0.02329		0.055052	-0.0605	-0.01761		0.055021	-0.3742	-0.02925		0.293092	0.285276	0.118966		0.054964	-0.74389	0.002648	0.055054	-0.23314	-0.00761		0.054866	-0.41103	-0.00517	0.054837	-0.16347	-0.08331
0.055112	-0.42539	0.133564	-0.25811		0.055129	-0.38308	-0.00837	0.133564	-0.09153	-0.02496		0.055136	-0.06117	-0.01934		0.055104	-0.37471	-0.03009		0.293425	0.288219	0.117249		0.055047	-0.74359	0.003523	0.055137	-0.23452	-0.00773		0.054949	-0.412	-0.00504	0.05492	-0.1638	-0.08345
0.055196	-0.42587	0.133731	-0.25737		0.055212	-0.38248	-0.01006	0.133731	-0.0908	-0.02904		0.055219	-0.06176	-0.02067		0.055188	-0.37518	-0.02801		0.293759	0.289174	0.116313		0.05513	-0.74329	0.004043	0.05522	-0.23556	-0.01003		0.055033	-0.41298	-0.00455	0.055003	-0.16472	-0.08227
0.055279	-0.42637	0.133897	-0.25662		0.055296	-0.3821	-0.01301	0.133897	-0.09053	-0.03193		0.055302	-0.06214	-0.02005		0.055271	-0.37563	-0.02514		0.294092	0.292465	0.116614		0.055214	-0.74303	0.004014	0.055304	-0.23653	-0.00999		0.055116	-0.41391	-0.00302	0.055087	-0.16604	-0.083
0.055362	-0.42678	0.134064	-0.25583		0.055379	-0.38208	-0.01532	0.134064	-0.09062	-0.03115		0.055385	-0.06225	-0.01856		0.055354	-0.37608	-0.02449		0.294425	0.295929	0.118931		0.055297	-0.74296	0.003399	0.055387	-0.23754	-0.00877		0.055199	-0.41482	-0.00104	0.05517	-0.16736	-0.08543
0.055445	-0.42694	0.13423	-0.25517		0.055462	-0.38206	-0.01614	0.13423	-0.09083	-0.02961		0.055469	-0.06237	-0.01886		0.055437	-0.37654	-0.02559		0.294758	0.299084	0.122615		0.05538	-0.74302	0.001996	0.05547	-0.23847	-0.00772		0.055283	-0.41574	-0.00137	0.055253	-0.16867	-0.08682
0.055529	-0.42689	0.134397	-0.25505		0.055545	-0.38206	-0.0166	0.134397	-0.09122	-0.0292		0.055552	-0.06248	-0.02019		0.055521	-0.37712	-0.02576		0.295092	0.301334	0.12708		0.055463	-0.74309	0.001418	0.055553	-0.23926	-0.00795		0.055366	-0.4166	-0.00316	0.055336	-0.1698	-0.08642
0.055612	-0.42685	0.134564	-0.25503		0.055629	-0.38232	-0.01658	0.134564	-0.09191	-0.02835		0.055635	-0.06271	-0.02018		0.055604	-0.37779	-0.0259		0.295425	0.303233	0.128894		0.055547	-0.74317	0.001495	0.055637	-0.23992	-0.00811		0.055449	-0.41721	-0.00262	0.05542	-0.17079	-0.08597
0.055695	-0.42679	0.13473	-0.25501		0.055712	-0.38316	-0.01769	0.13473	-0.09279	-0.02653		0.055718	-0.06334	-0.02042		0.055687	-0.3785	-0.02395		0.295758	0.303521	0.128427		0.05563	-0.74336	0.002775	0.05572	-0.24057	-0.00676		0.055532	-0.41771	-0.00053	0.055503	-0.17175	-0.08505
0.055778	-0.4267	0.134897	-0.25518		0.055795	-0.384	-0.019	0.134897	-0.09374	-0.02556		0.055802	-0.06396	-0.0212		0.05577	-0.37923	-0.02189		0.296091	0.30353	0.128311		0.055713	-0.74358	0.004672	0.055803	-0.2414	-0.00391		0.055616	-0.41824	0.002008	0.055586	-0.17238	-0.0851
0.055862	-0.42661	0.135063	-0.2555		0.055879	-0.38476	-0.01904	0.135063	-0.09454	-0.02399		0.055885	-0.06458	-0.0214		0.055854	-0.3793	-0.02201		0.296425	0.304081	0.130932		0.055796	-0.7438	0.004338	0.055887	-0.2424	-0.00194		0.055699	-0.41891	0.002745	0.05567	-0.17237	-0.08629
0.055945	-0.42651	0.13523	-0.25581		0.055962	-0.38555	-0.01867	0.13523	-0.09508	-0.02156		0.055968	-0.066	-0.01918		0.055937	-0.37901	-0.02258		0.296758	0.305011	0.13447		0.05588	-0.74415	0.002871	0.05597	-0.24343	-0.00074		0.055782	-0.41983	0.002513	0.055753	-0.17212	-0.08756
0.056028	-0.4265	0.135397	-0.2561		0.056045	-0.3864	-0.01758	0.135397	-0.09535	-0.01898		0.056052	-0.06763	-0.01723		0.05602	-0.37873	-0.02495		0.297091	0.30551	0.136218		0.055963	-0.7448	0.001696	0.056053	-0.24441	0.001662		0.055866	-0.42079	0.003456	0.055836	-0.17185	-0.08989
0.056111	-0.42664	0.135563	-0.25661		0.056128	-0.38726	-0.01464	0.135563	-0.09539	-0.01622		0.056135	-0.06945	-0.017		0.056104	-0.37845	-0.02698		0.297425	0.30586	0.135595		0.056046	-0.74556	0.001707	0.056136	-0.24553	0.002869		0.055949	-0.42178	0.004794	0.055919	-0.17166	-0.09272
0.056195	-0.42684	0.13573	-0.25757		0.056212	-0.38799	-0.01165	0.13573	-0.09538	-0.01614		0.056218	-0.07105	-0.0177		0.056187	-0.37804	-0.02969		0.297758	0.308021	0.132604		0.05613	-0.74631	0.001427	0.05622	-0.24695	0.002861		0.056032	-0.42272	0.004723	0.056003	-0.17167	-0.09258
0.056278	-0.42708	0.135896	-0.2585		0.056295	-0.38843	-0.01001	0.135896	-0.0953	-0.01702		0.056301	-0.07252	-0.01722		0.05627	-0.37757	-0.03167		0.298091	0.309861	0.129224		0.056213	-0.74689	0.002639	0.056303	-0.2484	0.003976		0.056115	-0.42367	0.005335	0.056086	-0.17177	-0.09064
0.056361	-0.42751	0.136063	-0.25948		0.056378	-0.38857	-0.00878	0.136063	-0.09461	-0.01746		0.056385	-0.07422	-0.01462		0.056353	-0.3771	-0.03238		0.298424	0.310825	0.125837		0.056296	-0.74702	0.00367	0.056386	-0.24969	0.004702		0.056199	-0.42463	0.006122	0.056169	-0.17187	-0.09068
0.056444	-0.4281	0.13623	-0.26022		0.056461	-0.38871	-0.00895	0.13623	-0.09338	-0.018		0.056468	-0.07573	-0.01202		0.056437	-0.37676	-0.0326		0.298758	0.311568	0.125425		0.056379	-0.74715	0.004409	0.056469	-0.25035	0.004925		0.056282	-0.42552	0.004934	0.056253	-0.1721	-0.0926
0.056528	-0.42869	0.136396	-0.26082		0.056545	-0.38882	-0.01005	0.136396	-0.09281	-0.01839		0.056551	-0.07714	-0.01058		0.05652	-0.37683	-0.03385		0.299091	0.311258	0.126795		0.056463	-0.74728	0.004265	0.056553	-0.25054	0.004177		0.056365	-0.42622	0.002309	0.056336	-0.17241	-0.09268
0.056611	-0.42928	0.136563	-0.26145		0.056628	-0.38883	-0.01024	0.136563	-0.09303	-0.01915		0.056634	-0.07744	-0.01035		0.056603	-0.37706	-0.03629		0.299424	0.309805	0.12731		0.056546	-0.74733	0.003955	0.056636	-0.25073	0.001912		0.056448	-0.42667	0.000532	0.056419	-0.17274	-0.09543
0.056694	-0.43003	0.136729	-0.26208		0.056711	-0.38881	-0.0099	0.136729	-0.09422	-0.02072		0.056718	-0.07772	-0.013		0.056686	-0.3773	-0.03605		0.299757	0.308972	0.124513		0.056629	-0.7472	0.002764	0.056719	-0.25092	-0.00018		0.056532	-0.42712	-5e-05	0.056502	-0.17307	-0.09523
0.056777	-0.43093	0.136896	-0.26247		0.056795	-0.38879	-0.00947	0.136896	-0.09614	-0.02213		0.056801	-0.07802	-0.0144		0.05677	-0.37767	-0.03556		0.300091	0.309253	0.12047		0.056712	-0.74707	0.001918	0.056803	-0.25084	-0.00314		0.056615	-0.4276	-0.00179	0.056586	-0.17318	-0.09237
0.056861	-0.43187	0.137063	-0.26276		0.056878	-0.38872	-0.00941	0.137063	-0.09764	-0.02333		0.056884	-0.07841	-0.0153		0.056853	-0.37857	-0.03602		0.300424	0.309339	0.118786		0.056796	-0.74699	0.000941	0.056886	-0.25025	-0.00661		0.056698	-0.42821	-0.00493	0.056669	-0.17301	-0.09164
0.056944	-0.43264	0.137229	-0.26303		0.056961	-0.38852	-0.01095	0.137229	-0.09886	-0.02582		0.056967	-0.07947	-0.018		0.056936	-0.37968	-0.03549		0.300757	0.309178	0.120701		0.056879	-0.74706	-0.00101	0.056969	-0.24964	-0.00827		0.056782	-0.42897	-0.00955	0.056752	-0.17275	-0.09167
0.057027	-0.43312	0.137396	-0.2633		0.057044	-0.38824	-0.01248	0.137396	-0.10023	-0.02769		0.057051	-0.0806	-0.01941		0.05702	-0.38082	-0.03538		0.30109	0.30873	0.122388		0.056962	-0.74736	-0.00192	0.057052	-0.24912	-0.00797		0.056865	-0.42973	-0.01288	0.056835	-0.17249	-0.09113
0.05711	-0.43346	0.137563	-0.26403		0.057128	-0.38794	-0.01169	0.137563	-0.1016	-0.02664		0.057134	-0.08173	-0.02105		0.057103	-0.38183	-0.03382		0.301424	0.309995	0.123217		0.057045	-0.74765	-0.0018	0.057136	-0.2488	-0.00847		0.056948	-0.43043	-0.0152	0.056919	-0.17208	-0.09272
0.057194	-0.4338	0.137729	-0.26486		0.057211	-0.38749	-0.00984	0.137729	-0.1026	-0.02425		0.057217	-0.08273	-0.0243		0.057186	-0.38267	-0.03109		0.301757	0.313202	0.124398		0.057129	-0.74798	-0.00103	0.057219	-0.24854	-0.0084		0.057031	-0.43099	-0.01711	0.057002	-0.17154	-0.09305
0.057277	-0.43413	0.137896	-0.26565		0.057294	-0.38672	-0.00926	0.137896	-0.10317	-0.02289		0.057301	-0.08333	-0.02771		0.057269	-0.3835	-0.03053		0.30209	0.314325	0.127025		0.057212	-0.7485	0.000133	0.057302	-0.24828	-0.00762		0.057115	-0.43145	-0.01849	0.057085	-0.171	-0.09145
0.05736	-0.43445	0.138062	-0.26649		0.057377	-0.38595	-0.00811	0.138062	-0.10325	-0.02292		0.057384	-0.08402	-0.02991		0.057353	-0.38434	-0.03084		0.302423	0.313056	0.129264		0.057295	-0.74922	0.000416	0.057385	-0.24802	-0.00653		0.057198	-0.43192	-0.01737	0.057169	-0.17045	-0.09189
0.057443	-0.43477	0.138229	-0.2666		0.057461	-0.38515	-0.00643	0.138229	-0.10328	-0.02324		0.057467	-0.08465	-0.03001		0.057436	-0.38495	-0.03055		0.302757	0.311812	0.129618		0.057379	-0.74994	0.000399	0.057469	-0.24807	-0.00587		0.057281	-0.43239	-0.01517	0.057252	-0.17	-0.08998
0.057527	-0.43509	0.138396	-0.26669		0.057544	-0.38453	-0.00758	0.138396	-0.10381	-0.02303		0.05755	-0.08529	-0.02774		0.057519	-0.38529	-0.03175		0.30309	0.314006	0.131962		0.057462	-0.75067	0.000671	0.057552	-0.2486	-0.00709		0.057365	-0.4329	-0.01386	0.057335	-0.16961	-0.08714
0.05761	-0.4354	0.138562	-0.26677		0.057627	-0.38422	-0.00998	0.138562	-0.10441	-0.02175		0.057634	-0.08635	-0.02721		0.057602	-0.38553	-0.03237		0.303423	0.317417	0.135989		0.057545	-0.75153	0.001597	0.057635	-0.24917	-0.00763		0.057448	-0.43345	-0.01206	0.057418	-0.16922	-0.08642
0.057693	-0.43573	0.138729	-0.26686		0.05771	-0.38395	-0.01034	0.138729	-0.10473	-0.0193		0.057717	-0.08745	-0.0291		0.057686	-0.38577	-0.03155		0.303757	0.32024	0.138894		0.057628	-0.75241	0.002733	0.057719	-0.24985	-0.00463		0.057531	-0.43399	-0.0098	0.057502	-0.16886	-0.08323
0.057776	-0.43605	0.138895	-0.26694		0.057794	-0.38373	-0.00844	0.138895	-0.10468	-0.01843		0.0578	-0.08849	-0.02825		0.057769	-0.38632	-0.03089		0.30409	0.321591	0.13912		0.057712	-0.75327	0.003572	0.057802	-0.25072	-0.00326		0.057614	-0.43468	-0.00671	0.057585	-0.16877	-0.08098
0.05786	-0.43636	0.139062	-0.26702		0.057877	-0.38373	-0.00611	0.139062	-0.10405	-0.01802		0.057883	-0.08985	-0.0271		0.057852	-0.38699	-0.02893		0.304423	0.321294	0.139939		0.057795	-0.7542	0.003832	0.057885	-0.25163	-0.00417		0.057698	-0.43558	-0.00502	0.057668	-0.16882	-0.08125
0.057943	-0.43686	0.139229	-0.26712		0.05796	-0.38392	-0.00617	0.139229	-0.10333	-0.01737		0.057967	-0.09124	-0.02732		0.057935	-0.3877	-0.02791		0.304756	0.321937	0.141199		0.057878	-0.75532	0.00289	0.057968	-0.25254	-0.00491		0.057781	-0.43652	-0.00461	0.057752	-0.16886	-0.08231
0.058026	-0.43773	0.139395	-0.26729		0.058044	-0.38413	-0.00675	0.139395	-0.10286	-0.02049		0.05805	-0.09264	-0.02607		0.058019	-0.3884	-0.02859		0.30509	0.324111	0.142654		0.057961	-0.75654	0.001282	0.058052	-0.25345	-0.00689		0.057864	-0.43744	-0.0045	0.057835	-0.16888	-0.08077
0.058109	-0.43877	0.139562	-0.26771		0.058127	-0.38438	-0.00596	0.139562	-0.10264	-0.02435		0.058133	-0.0942	-0.02427		0.058102	-0.38892	-0.02774		0.305423	0.326816	0.143371		0.058045	-0.75771	-0.00023	0.058135	-0.2542	-0.01008		0.057948	-0.43819	-0.00441	0.057918	-0.16881	-0.07975
0.058193	-0.43983	0.139728	-0.26809		0.05821	-0.38492	-0.00744	0.139728	-0.10274	-0.02517		0.058216	-0.09554	-0.02304		0.058185	-0.38933	-0.02534		0.305756	0.329039	0.142778		0.058128	-0.75872	-0.00102	0.058218	-0.25473	-0.01301		0.058031	-0.43862	-0.00461	0.058001	-0.16871	-0.08038
0.058276	-0.44088	0.139895	-0.26853		0.058293	-0.38581	-0.01019	0.139895	-0.10302	-0.02545		0.0583	-0.0967	-0.02273		0.058269	-0.38973	-0.02411		0.306089	0.32934	0.143798		0.058211	-0.75941	-0.00159	0.058301	-0.25523	-0.01541		0.058114	-0.43896	-0.0076	0.058085	-0.16861	-0.0814
0.058359	-0.44194	0.140062	-0.26901		0.058377	-0.38671	-0.01034	0.140062	-0.10333	-0.02622		0.058383	-0.09787	-0.02179		0.058352	-0.39012	-0.02339		0.306423	0.32993	0.142688		0.058295	-0.76006	-0.002	0.058385	-0.25551	-0.016		0.058197	-0.43927	-0.01124	0.058168	-0.16844	-0.08279
0.058442	-0.44302	0.140228	-0.26963		0.05846	-0.38764	-0.01024	0.140228	-0.10355	-0.02634		0.058466	-0.09908	-0.02292		0.058435	-0.39042	-0.0223		0.306756	0.33155	0.140946		0.058378	-0.76072	-0.00176	0.058468	-0.25554	-0.01644		0.058281	-0.43928	-0.01219	0.058251	-0.16816	-0.08567
0.058526	-0.44409	0.140395	-0.27017		0.058543	-0.38843	-0.01183	0.140395	-0.10366	-0.02771		0.05855	-0.10019	-0.02249		0.058518	-0.39071	-0.02299		0.307089	0.331305	0.139114		0.058461	-0.76128	-0.00124	0.058551	-0.25558	-0.01948		0.058364	-0.439	-0.01262	0.058335	-0.16784	-0.08949
0.058609	-0.44469	0.140561	-0.27077		0.058626	-0.3892	-0.01405	0.140561	-0.10297	-0.02841		0.058633	-0.10137	-0.02169		0.058602	-0.39099	-0.02557		0.307422	0.329448	0.136802		0.058544	-0.76154	-0.00029	0.058635	-0.25561	-0.02099		0.058447	-0.43872	-0.01355	0.058418	-0.16751	-0.09133
0.058692	-0.44478	0.140728	-0.27181		0.05871	-0.39001	-0.01464	0.140728	-0.1018	-0.0272		0.058716	-0.10259	-0.0213		0.058685	-0.39129	-0.02845		0.307756	0.327737	0.136821		0.058628	-0.76173	0.001018	0.058718	-0.2557	-0.02321		0.05853	-0.43844	-0.01387	0.058501	-0.1674	-0.0921
0.058775	-0.44473	0.140895	-0.27317		0.058793	-0.39071	-0.01375	0.140895	-0.10086	-0.02696		0.058799	-0.10366	-0.01913		0.058768	-0.39296	-0.0299		0.308089	0.326891	0.137948		0.058711	-0.76195	0.002189	0.058801	-0.25593	-0.02607		0.058614	-0.43821	-0.0132	0.058584	-0.16758	-0.09205
0.058859	-0.44464	0.141061	-0.27471		0.058876	-0.39126	-0.01498	0.141061	-0.10019	-0.02305		0.058883	-0.10462	-0.01749		0.058851	-0.39507	-0.03053		0.308422	0.327581	0.138717		0.058794	-0.76231	0.003214	0.058884	-0.2563	-0.0265		0.058697	-0.43805	-0.01283	0.058668	-0.16784	-0.09476
0.058942	-0.44441	0.141228	-0.27601		0.05896	-0.39171	-0.01583	0.141228	-0.1	-0.0191		0.058966	-0.10539	-0.0176		0.058935	-0.39716	-0.03074		0.308755	0.327565	0.138179		0.058877	-0.7632	0.005573	0.058968	-0.25665	-0.02586		0.05878	-0.43788	-0.01113	0.058751	-0.1681	-0.09725
0.059025	-0.44411	0.141395	-0.27746		0.059043	-0.39218	-0.01415	0.141395	-0.10004	-0.0174		0.059049	-0.10616	-0.01844		0.059018	-0.39915	-0.03094		0.309089	0.325627	0.138439		0.058961	-0.76409	0.0073	0.059051	-0.25684	-0.02575		0.058864	-0.43766	-0.00978	0.058834	-0.16825	-0.0986
0.059108	-0.44381	0.141561	-0.27893		0.059126	-0.39275	-0.01234	0.141561	-0.1005	-0.01464		0.059132	-0.10703	-0.01927		0.059101	-0.40108	-0.03236		0.309422	0.3238	0.137318		0.059044	-0.76492	0.00822	0.059134	-0.25689	-0.02609		0.058947	-0.43725	-0.00725	0.058918	-0.16829	-0.10143
0.059192	-0.4435	0.141728	-0.28049		0.059209	-0.39346	-0.01103	0.141728	-0.10136	-0.0137		0.059216	-0.10804	-0.02104		0.059184	-0.40292	-0.03346		0.309755	0.321733	0.136257		0.059127	-0.76575	0.010319	0.059217	-0.25694	-0.02445		0.05903	-0.43671	-0.00456	0.059001	-0.16832	-0.10422
0.059275	-0.44365	0.141894	-0.28189		0.059293	-0.39427	-0.00913	0.141894	-0.10261	-0.01498		0.059299	-0.1091	-0.0206		0.059268	-0.40482	-0.03378		0.310088	0.31986	0.134085		0.05921	-0.76739	0.01224	0.059301	-0.257	-0.022		0.059113	-0.43617	-0.00473	0.059084	-0.16835	-0.10629
0.059358	-0.44407	0.142061	-0.28305		0.059376	-0.39505	-0.00708	0.142061	-0.10405	-0.01593		0.059382	-0.11009	-0.01805		0.059351	-0.40635	-0.03205		0.310422	0.318682	0.023055		0.059294	-0.76945	0.013006	0.059384	-0.25707	-0.02019		0.059197	-0.43565	-0.00309	0.059167	-0.16825	-0.10822
0.059441	-0.4445	0.142228	-0.28425		0.059459	-0.39573	-0.00689	0.142228	-0.1052	-0.01406		0.059465	-0.11117	-0.01685		0.059434	-0.40698	-0.02991		0.310755	0.315987	0.001659		0.059377	-0.77148	0.013367	0.059467	-0.25715	-0.01874		0.05928	-0.43524	-0.00097	0.059251	-0.16808	-0.10899
0.059525	-0.44502	0.142394	-0.28532		0.059542	-0.39631	-0.00932	0.142394	-0.10602	-0.01394		0.059549	-0.11257	-0.01862		0.059518	-0.40741	-0.03017		0.311088	0.312527	0.000177		0.05946	-0.77346	0.006967	0.059551	-0.25725	-0.01626		0.059363	-0.4349	0.00082	0.059334	-0.1679	-0.10865
0.059608	-0.44584	0.142561	-0.28633		0.059626	-0.39684	-0.011	0.142561	-0.10633	-0.01689		0.059632	-0.11405	-0.02033		0.059601	-0.40783	-0.02996		0.311422	0.308615	-0.00099		0.059544	-0.77527	0.000986	0.059634	-0.25744	-0.01277		0.059447	-0.43456	0.000729	0.059417	-0.16772	-0.10757
0.059691	-0.44678	0.142727	-0.28675		0.059709	-0.39729	-0.01202	0.142727	-0.10645	-0.01967		0.059715	-0.11544	-0.02116		0.059684	-0.40809	-0.02905		0.311755	0.3049	-0.00202		0.059627	-0.77699	0.000544	0.059717	-0.2578	-0.01084		0.05953	-0.43435	0.00214	0.059501	-0.16778	-0.1047
0.059774	-0.44776	0.142894	-0.28714		0.059792	-0.39736	-0.01469	0.142894	-0.10664	-0.02058		0.059799	-0.11666	-0.02139		0.059767	-0.40827	-0.0285		0.312088	0.301815	-0.00236		0.05971	-0.77866	-0.00213	0.0598	-0.25826	-0.00927		0.059613	-0.43435	0.003309	0.059584	-0.16793	-0.10199
0.059858	-0.44871	0.143061	-0.2875		0.059875	-0.39702	-0.0176	0.143061	-0.10717	-0.02456		0.059882	-0.11757	-0.0204		0.059851	-0.40844	-0.02884		0.312421	0.298461	-0.00263		0.059793	-0.78036	-0.00294	0.059884	-0.2587	-0.00926		0.059696	-0.43443	0.003991	0.059667	-0.16808	-0.0992
0.059941	-0.44965	0.143227	-0.28798		0.059959	-0.39668	-0.01826	0.143227	-0.10828	-0.02929		0.059965	-0.11853	-0.01948		0.059934	-0.4086	-0.02896		0.312755	0.296147	-0.00176		0.059877	-0.78192	-0.0024	0.059967	-0.25916	-0.00899		0.05978	-0.4345	0.004554	0.05975	-0.16827	-0.07911
0.060024	-0.45062	0.143394	-0.28868		0.060042	-0.39636	-0.01707	0.143394	-0.1098	-0.03078		0.060048	-0.11952	-0.01759		0.060017	-0.40882	-0.02975		0.313088	0.294987	-0.00264		0.05996	-0.78303	-0.00402	0.06005	-0.25967	-0.00995		0.059863	-0.43456	0.006124	0.059834	-0.16885	0.000936
0.060107	-0.45157	0.14356	-0.28941		0.060125	-0.39622	-0.01636	0.14356	-0.11188	-0.0291		0.060132	-0.1207	-0.017		0.0601	-0.40908	-0.03179		0.313421	0.291548	-0.00205		0.060043	-0.78377	-0.00723	0.060133	-0.2602	-0.0117		0.059946	-0.43458	0.007398	0.059917	-0.16954	0.004289
0.060191	-0.45242	0.143727	-0.29007		0.060209	-0.39637	-0.01733	0.143727	-0.11391	-0.02703		0.060215	-0.12235	-0.01856		0.060184	-0.40935	-0.0354		0.313754	0.287673	-0.00278		0.060126	-0.78452	-0.00857	0.060217	-0.26074	-0.01253		0.06003	-0.43459	0.006579	0.06	-0.17023	0.008017
0.060274	-0.45311	0.143894	-0.2905		0.060292	-0.39657	-0.01836	0.143894	-0.11563	-0.02744		0.060298	-0.12411	-0.02066		0.060267	-0.40962	-0.03758		0.314088	0.285421	-0.00314		0.06021	-0.7852	-0.0084	0.0603	-0.26113	-0.01189		0.060113	-0.4346	0.005516	0.060083	-0.17081	0.010121
0.060357	-0.45378	0.14406	-0.29055		0.060375	-0.39692	-0.01803	0.14406	-0.11659	-0.0265		0.060381	-0.12584	-0.02148		0.06035	-0.41005	-0.03643		0.314421	0.282782	-0.00203		0.060293	-0.78553	-0.00932	0.060383	-0.26128	-0.01054		0.060196	-0.43463	0.003736	0.060167	-0.17121	0.009412
0.06044	-0.45445	0.144227	-0.29061		0.060458	-0.39762	-0.01716	0.144227	-0.11628	-0.02386		0.060465	-0.12753	-0.02401		0.060434	-0.4105	-0.03565		0.314754	0.278629	-0.00212		0.060376	-0.78581	-0.0103	0.060466	-0.26139	-0.00943		0.060279	-0.43466	0.003797	0.06025	-0.17152	0.007575
0.060524	-0.45537	0.144394	-0.29065		0.060542	-0.39849	-0.01494	0.144394	-0.11567	-0.02375		0.060548	-0.12928	-0.0278		0.060517	-0.41096	-0.03727		0.315087	0.276792	-0.00234		0.06046	-0.78607	-0.00933	0.06055	-0.2615	-0.00985		0.060363	-0.43469	0.002192	0.060333	-0.17185	0.006006
0.060607	-0.45658	0.14456	-0.29063		0.060625	-0.39936	-0.01211	0.14456	-0.11517	-0.02419		0.060631	-0.13113	-0.02946		0.0606	-0.41141	-0.03952		0.315421	0.276763	-0.00322		0.060543	-0.78634	-0.00753	0.060633	-0.26161	-0.01135		0.060446	-0.43472	0.001184	0.060417	-0.17217	0.003973
0.06069	-0.45787	0.144727	-0.29056		0.060708	-0.40026	-0.01014	0.144727	-0.11506	-0.023		0.060714	-0.13283	-0.02817		0.060683	-0.41244	-0.04124		0.315754	0.277377	-0.004		0.060626	-0.787	-0.00618	0.060716	-0.26169	-0.01246		0.060529	-0.43514	0.00135	0.0605	-0.17251	0.002701
0.060773	-0.45915	0.144893	-0.29048		0.060791	-0.40114	-0.0105	0.144893	-0.11543	-0.02137		0.060798	-0.13403	-0.02811		0.060767	-0.4137	-0.04303		0.316087	0.278062	-0.00217		0.060709	-0.78809	-0.00445	0.0608	-0.26175	-0.01287		0.060613	-0.43596	0.001067	0.060583	-0.17285	0.003006
0.060857	-0.46022	0.14506	-0.29042		0.060875	-0.40196	-0.01101	0.14506	-0.11567	-0.02113		0.060881	-0.13494	-0.02958		0.06085	-0.41492	-0.04357		0.31642	0.278039	0.000966		0.060793	-0.78929	-0.00296	0.060883	-0.2618	-0.01233		0.060696	-0.43685	-0.00093	0.060666	-0.17317	0.003769
0.06094	-0.46116	0.145227	-0.29058		0.060958	-0.40284	-0.01034	0.145227	-0.11574	-0.02204		0.060964	-0.1358	-0.02964		0.060933	-0.416	-0.04226		0.316754	0.277106	0.001028		0.060876	-0.79047	-0.00186	0.060966	-0.26225	-0.0117		0.060779	-0.43771	-0.00409	0.06075	-0.17381	0.00234
0.061023	-0.4621	0.145393	-0.29085		0.061041	-0.4038	-0.00947	0.145393	-0.11621	-0.024		0.061048	-0.13654	-0.0306		0.061016	-0.41644	-0.04035		0.317087	0.275417	0.000225		0.060959	-0.79187	-0.00301	0.061049	-0.26309	-0.01231		0.060862	-0.43838	-0.00518	0.060833	-0.17469	0.000305
0.061106	-0.46306	0.14556	-0.29111		0.061125	-0.40487	-0.00871	0.14556	-0.11705	-0.02447		0.061131	-0.13667	-0.03087		0.0611	-0.41679	-0.03871		0.31742	0.273766	-0.00027		0.061042	-0.7933	-0.0058	0.061133	-0.26396	-0.01415		0.060946	-0.43896	-0.00584	0.060916	-0.17555	-0.00096
0.06119	-0.46383	0.145726	-0.2914		0.061208	-0.40592	-0.00883	0.145726	-0.11744	-0.02353		0.061214	-0.13666	-0.0288		0.061183	-0.41714	-0.03849		0.317754	0.27319	-0.00074		0.061126	-0.79478	-0.00666	0.061216	-0.26484	-0.015		0.061029	-0.43953	-0.00526	0.061	-0.17652	0.00012
0.061273	-0.46451	0.145893	-0.29192		0.061291	-0.40699	-0.00881	0.145893	-0.1176	-0.02325		0.061297	-0.13665	-0.02804		0.061266	-0.41742	-0.03977		0.318087	0.272315	-0.00168		0.061209	-0.79625	-0.00589	0.061299	-0.26578	-0.01564		0.061112	-0.44011	-0.00351	0.061083	-0.17741	0.001919
0.061356	-0.46517	0.14606	-0.29252		0.061374	-0.40811	-0.00775	0.14606	-0.11754	-0.02247		0.061381	-0.13674	-0.02772		0.061349	-0.41714	-0.03973		0.31842	0.269616	-0.00292		0.061292	-0.79763	-0.00405	0.061382	-0.26693	-0.0151		0.061195	-0.44047	-0.00109	0.061166	-0.17831	0.002237
0.061439	-0.46584	0.146226	-0.29305		0.061458	-0.40933	-0.00572	0.146226	-0.1174	-0.02043		0.061464	-0.13705	-0.02792		0.061433	-0.41677	-0.03785		0.318753	0.266506	-0.00396		0.061375	-0.79891	-0.003	0.061466	-0.26822	-0.01543		0.061279	-0.44071	-0.00062	0.061249	-0.17925	0.001784
0.061523	-0.4665	0.146393	-0.29375		0.061541	-0.41066	-0.004	0.146393	-0.11753	-0.01879		0.061547	-0.13746	-0.02966		0.061516	-0.4164	-0.03561		0.319087	0.264418	-0.00351		0.061459	-0.80015	-0.00463	0.061549	-0.26947	-0.01424		0.061362	-0.44094	-0.00124	0.061333	-0.18015	0.001177
0.061606	-0.46719	0.146559	-0.29501		0.061624	-0.41194	-0.00284	0.146559	-0.11775	-0.01689		0.06163	-0.13785	-0.02874		0.061599	-0.41629	-0.03308		0.31942	0.261894	-0.0041		0.061542	-0.80133	-0.0075	0.061632	-0.27032	-0.01152		0.061445	-0.44115	-0.00204	0.061416	-0.18092	0.00038
0.061689	-0.46786	0.146726	-0.29633		0.061707	-0.41296	-0.00328	0.146726	-0.11737	-0.0139		0.061714	-0.1381	-0.02826		0.061683	-0.41647	-0.03213		0.319753	0.257901	-0.00213		0.061625	-0.80226	-0.00909	0.061716	-0.2708	-0.01033		0.061529	-0.44133	-0.00361	0.061499	-0.18166	0.000685
0.061772	-0.46851	0.146893	-0.2976		0.061791	-0.41378	-0.00424	0.146893	-0.11676	-0.01161		0.061797	-0.13807	-0.02763		0.061766	-0.41669	-0.03348		0.320086	0.253018	0.000174		0.061709	-0.80308	-0.00909	0.061799	-0.27123	-0.01033		0.061612	-0.44148	-0.00063	0.061583	-0.18242	0.002721
0.061856	-0.46886	0.147059	-0.29887		0.061874	-0.41461	-0.00338	0.147059	-0.11607	-0.01096		0.06188	-0.13804	-0.0241		0.061849	-0.41691	-0.03487		0.32042	0.246647	0.001614		0.061792	-0.8039	-0.00715	0.061882	-0.27167	-0.00998		0.061695	-0.44164	0.00166	0.061666	-0.18312	0.005256
0.061939	-0.46909	0.147226	-0.29989		0.061957	-0.41537	-0.00065	0.147226	-0.11536	-0.01073		0.061963	-0.13801	-0.02304		0.061932	-0.41712	-0.0345		0.320753	0.239196	0.003414		0.061875	-0.80478	-0.0039	0.061965	-0.27199	-0.00924		0.061778	-0.44181	0.001172	0.061749	-0.18364	0.007038
0.062022	-0.46932	0.147392	-0.30092		0.06204	-0.41585	0.002829	0.147392	-0.11468	-0.01182		0.062047	-0.13793	-0.02441		0.062016	-0.41734	-0.03288		0.321086	0.232448	0.00421		0.061958	-0.80591	-0.00241	0.062049	-0.27219	-0.0099		0.061862	-0.44204	-0.00016	0.061832	-0.18408	0.007855
0.062105	-0.46933	0.147559	-0.30194		0.062124	-0.41597	0.005412	0.147559	-0.11381	-0.01415		0.06213	-0.13779	-0.02446		0.062099	-0.41755	-0.03041		0.321419	0.226898	0.004744		0.062042	-0.80706	-0.00217	0.062132	-0.27235	-0.01121		0.061945	-0.44229	-0.00224	0.061916	-0.18454	0.008091
0.062189	-0.46894	0.147726	-0.30282		0.062207	-0.41593	0.006727	0.147726	-0.11239	-0.01646		0.062213	-0.13765	-0.0222		0.062182	-0.41777	-0.02891		0.321753	0.222295	0.005536		0.062125	-0.80822	-0.00296	0.062215	-0.27251	-0.01174		0.062028	-0.44254	-0.0027	0.061999	-0.18501	0.008432
0.062272	-0.46844	0.147892	-0.30356		0.06229	-0.41581	0.006896	0.147892	-0.11089	-0.01878		0.062297	-0.13754	-0.02062		0.062265	-0.41821	-0.02961		0.322086	0.218354	0.006945		0.062208	-0.80928	-0.0047	0.062298	-0.27292	-0.00985		0.062112	-0.44306	-0.00374	0.062082	-0.18555	0.009684
0.062355	-0.46794	0.148059	-0.30427		0.062374	-0.41529	0.007065	0.148059	-0.10957	-0.01994		0.06238	-0.13757	-0.0199		0.062349	-0.41872	-0.03072		0.322419	0.212677	0.007702		0.062291	-0.81018	-0.00606	0.062382	-0.27347	-0.00751		0.062195	-0.44385	-0.00515	0.062166	-0.18612	0.011038
0.062438	-0.46754	0.148226	-0.30493		0.062457	-0.41453	0.006659	0.148226	-0.10899	-0.02115		0.062463	-0.13774	-0.01983		0.062432	-0.41924	-0.03064		0.322752	0.206912	0.007568		0.062375	-0.81101	-0.00723	0.062465	-0.27401	-0.00691		0.062278	-0.44469	-0.00363	0.062249	-0.1867	0.01138
0.062522	-0.46732	0.148392	-0.30551		0.06254	-0.41381	0.0069	0.148392	-0.10971	-0.02334		0.062546	-0.1379	-0.01906		0.062515	-0.41977	-0.02954		0.323086	0.202819	0.005629		0.062458	-0.81185	-0.00639	0.062548	-0.27456	-0.00552		0.062361	-0.44555	0.000272	0.062332	-0.1873	0.011603
0.062605	-0.46714	0.148559	-0.30588		0.062623	-0.4131	0.00839	0.148559	-0.11054	-0.02385		0.06263	-0.13812	-0.02125		0.062598	-0.42064	-0.02794		0.323419	0.199619	0.004218		0.062541	-0.81246	-0.00589	0.062632	-0.27512	-0.00491		0.062445	-0.44652	0.001355	0.062415	-0.18793	0.01065
0.062688	-0.46697	0.148725	-0.30626		0.062707	-0.41279	0.009802	0.148725	-0.11099	-0.0232		0.062713	-0.13855	-0.02357		0.062682	-0.42176	-0.02708		0.323752	0.194224	0.004382		0.062625	-0.8126	-0.00927	0.062715	-0.27568	-0.00425		0.062528	-0.44763	0.001034	0.062499	-0.18852	0.006876
0.062771	-0.4674	0.148892	-0.30653		0.06279	-0.41286	0.01067	0.148892	-0.11091	-0.02353		0.062796	-0.13913	-0.02278		0.062765	-0.42289	-0.02932		0.324086	0.188296	0.003992		0.062708	-0.81264	-0.0134	0.062798	-0.27625	-0.00383		0.062611	-0.44879	0.001972	0.062582	-0.18915	0.004097
0.062855	-0.46824	0.149059	-0.30636		0.062873	-0.41298	0.011212	0.149059	-0.11037	-0.02261		0.062879	-0.13973	-0.02491		0.062848	-0.42407	-0.03381		0.324419	0.183866	0.003614		0.062791	-0.81267	-0.01524	0.062881	-0.27676	-0.00248		0.062695	-0.44991	0.001721	0.062665	-0.18948	0.004026
0.062938	-0.4692	0.149225	-0.30591		0.062956	-0.41317	0.011392	0.149225	-0.11004	-0.02132		0.062963	-0.14043	-0.02548		0.062932	-0.42353	-0.03763		0.324752	0.181736	0.003538		0.062874	-0.813	-0.01598	0.062965	-0.27708	-0.00124		0.062778	-0.45098	0.000581	0.062748	-0.18955	0.003673
0.063021	-0.47012	0.149392	-0.30546		0.06304	-0.41351	0.010823	0.149392	-0.10999	-0.02133		0.063046	-0.14131	-0.0257		0.063015	-0.42287	-0.03926		0.325085	0.179936	0.003227		0.062958	-0.81346	-0.01643	0.063048	-0.27731	-0.00144		0.062861	-0.45201	-0.00252	0.062832	-0.18958	0.002734
0.063104	-0.47077	0.149558	-0.30505		0.063123	-0.41394	0.009722	0.149558	-0.10952	-0.02077		0.063129	-0.14228	-0.02609		0.063098	-0.4222	-0.03913		0.325419	0.176879	0.002135		0.063041	-0.81396	-0.01579	0.063131	-0.27755	-0.00258		0.062944	-0.45308	-0.00531	0.062915	-0.18961	0.000832
0.063188	-0.47118	0.149725	-0.30484		0.063206	-0.41438	0.009292	0.149725	-0.10871	-0.0212		0.063212	-0.14334	-0.02765		0.063181	-0.42154	-0.03886		0.325752	0.172378	0.00194		0.063124	-0.81445	-0.01509	0.063214	-0.27775	-0.0038		0.063028	-0.45412	-0.00675	0.062998	-0.18965	-0.00093
0.063271	-0.47157	0.149892	-0.30477		0.06329	-0.41485	0.009657	0.149892	-0.1076	-0.02258		0.063296	-0.14422	-0.03093		0.063265	-0.42038	-0.0389		0.326085	0.16701	0.002736		0.063207	-0.81506	-0.01381	0.063298	-0.27789	-0.00269		0.063111	-0.45489	-0.00932	0.063082	-0.1897	-0.00108
0.063354	-0.47196	0.150058	-0.30471		0.063373	-0.41543	0.007794	0.150058	-0.10625	-0.02394		0.063379	-0.1448	-0.03299		0.063348	-0.41913	-0.03819		0.326418	0.162027	0.002404		0.063291	-0.81576	-0.01411	0.063381	-0.278	-0.00207		0.063194	-0.45549	-0.01109	0.063165	-0.18974	-0.00067
0.063437	-0.47176	0.150225	-0.30471		0.063456	-0.41611	0.005466	0.150225	-0.1051	-0.02562		0.063462	-0.14522	-0.03243		0.063431	-0.41784	-0.03665		0.326752	0.158776	0.002679		0.063374	-0.81642	-0.01342	0.063464	-0.2781	-0.00087		0.063277	-0.45605	-0.01448	0.063248	-0.18978	-0.00014
0.063521	-0.47142	0.150391	-0.30497		0.063539	-0.41675	0.004144	0.150391	-0.10401	-0.02574		0.063546	-0.14565	-0.03243		0.063514	-0.41703	-0.03472		0.327085	0.155131	0.002254		0.063457	-0.81713	-0.00975	0.063548	-0.27819	-0.0002		0.063361	-0.45659	-0.01865	0.063331	-0.18998	0.002316
0.063604	-0.47107	0.150558	-0.30526		0.063623	-0.41747	0.003512	0.150558	-0.10355	-0.02507		0.063629	-0.14596	-0.03337		0.063598	-0.41719	-0.03104		0.327418	0.149939	0.003462		0.063541	-0.81669	-0.00587	0.063631	-0.27826	0.00082		0.063444	-0.457	-0.02274	0.063415	-0.19023	0.004319
0.063687	-0.47074	0.150725	-0.30555		0.063706	-0.41838	0.002487	0.150725	-0.10331	-0.02597		0.063712	-0.146	-0.03052		0.063681	-0.41738	-0.02594		0.327751	0.145006	0.004231		0.063624	-0.816	-0.00377	0.063714	-0.27832	0.001095		0.063527	-0.45736	-0.02434	0.063498	-0.19049	0.004838
0.06377	-0.47141	0.150891	-0.30585		0.063789	-0.41936	0.001078	0.150891	-0.10381	-0.02627		0.063795	-0.14601	-0.02715		0.063764	-0.41758	-0.02172		0.328085	0.141287	0.003467		0.063707	-0.81533	-0.00379	0.063797	-0.27839	0.001971		0.063611	-0.45773	-0.0237	0.063581	-0.19076	0.005603
0.063854	-0.47235	0.151058	-0.30634		0.063872	-0.42026	0.000633	0.151058	-0.10443	-0.02549		0.063879	-0.14603	-0.02453		0.063848	-0.41793	-0.02013		0.328418	0.136843	0.005581		0.06379	-0.81466	-0.00539	0.063881	-0.27852	0.00196		0.063694	-0.45815	-0.02093	0.063665	-0.19149	0.004951
0.063937	-0.47329	0.151225	-0.3069		0.063956	-0.42102	0.000687	0.151225	-0.10504	-0.02581		0.063962	-0.14613	-0.02201		0.063931	-0.4189	-0.02064		0.328751	0.13207	0.01384		0.063874	-0.81458	-0.00441	0.063964	-0.2788	0.001693		0.063777	-0.45906	-0.01737	0.063748	-0.1923	0.005352
0.06402	-0.47423	0.151391	-0.30748		0.064039	-0.42145	-0.00032	0.151391	-0.10565	-0.02516		0.064045	-0.14638	-0.0193		0.064014	-0.41987	-0.02124		0.329084	0.128055	0.037748		0.063957	-0.8147	-0.00168	0.064047	-0.27913	0.001497		0.06386	-0.46016	-0.0147	0.063831	-0.19311	0.006735
0.064103	-0.47516	0.151558	-0.30797		0.064122	-0.4217	-0.00025	0.151558	-0.10627	-0.02254		0.064128	-0.14667	-0.01604		0.064097	-0.42083	-0.02069		0.329418	0.124509	0.086904		0.06404	-0.81484	-0.00047	0.06413	-0.27945	-0.00093		0.063944	-0.46124	-0.01373	0.063914	-0.19391	0.006238
0.064187	-0.47608	0.151724	-0.30823		0.064205	-0.42194	0.001355	0.151724	-0.10685	-0.01943		0.064212	-0.1469	-0.01447		0.064181	-0.42173	-0.02111		0.329751	0.121734	0.161606		0.064123	-0.81515	-0.00137	0.064214	-0.27972	-0.00259		0.064027	-0.4624	-0.01461	0.063998	-0.19426	0.004851
0.06427	-0.47701	0.151891	-0.30848		0.064289	-0.42192	0.00183	0.151891	-0.10754	-0.01741		0.064295	-0.14676	-0.01538		0.064264	-0.42263	-0.02337		0.330084	0.119451	0.289526		0.064207	-0.81631	-0.00336	0.064297	-0.27995	-0.00472		0.06411	-0.46354	-0.01521	0.064081	-0.19456	0.004155
0.064353	-0.47791	0.152058	-0.30873		0.064372	-0.42168	0.00053	0.152058	-0.10819	-0.01534		0.064378	-0.1463	-0.01734		0.064347	-0.42347	-0.02615		0.330417	0.11741	0.4368		0.06429	-0.81755	-0.00552	0.06438	-0.28019	-0.00523		0.064194	-0.46468	-0.01428	0.064164	-0.19487	0.00355
0.064436	-0.47874	0.152224	-0.30898		0.064455	-0.42138	-0.00176	0.152224	-0.10863	-0.01256		0.064461	-0.14583	-0.01921		0.06443	-0.42432	-0.02809		0.330751	0.115278	0.598638		0.064373	-0.81879	-0.00656	0.064464	-0.28042	-0.0051		0.064277	-0.46586	-0.01224	0.064248	-0.19519	0.002263
0.06452	-0.47956	0.152391	-0.30888		0.064539	-0.42111	-0.00359	0.152391	-0.10907	-0.01165		0.064545	-0.14534	-0.01969		0.064514	-0.4249	-0.02828		0.331084	0.113396	0.770212		0.064456	-0.82016	-0.00608	0.064547	-0.2805	-0.00342		0.06436	-0.46702	-0.01076	0.064331	-0.19495	0.000266
0.064603	-0.48038	0.152557	-0.30853		0.064622	-0.4211	-0.00352	0.152557	-0.10959	-0.01217		0.064628	-0.14486	-0.02022		0.064597	-0.42516	-0.02913		0.331417	0.109546	0.937193		0.06454	-0.82186	-0.0053	0.06463	-0.28046	-0.00314		0.064443	-0.46824	-0.01082	0.064414	-0.19468	0.000172
0.064686	-0.48092	0.152724	-0.30815		0.064705	-0.42136	-0.00301	0.152724	-0.11039	-0.01202		0.064711	-0.14436	-0.02178		0.06468	-0.4254	-0.02861		0.331751	0.10492	1.09633		0.064623	-0.82363	-0.00291	0.064713	-0.28039	-0.00331		0.064527	-0.46949	-0.01215	0.064497	-0.19441	0.002302
0.064769	-0.48116	0.152891	-0.3078		0.064788	-0.42169	-0.00307	0.152891	-0.11159	-0.01112		0.064795	-0.14387	-0.02187		0.064763	-0.42566	-0.02486		0.332084	0.102209	1.24272		0.064706	-0.82538	-0.00173	0.064797	-0.28033	-0.0011		0.06461	-0.47068	-0.01266	0.064581	-0.19416	0.003198
0.064853	-0.48137	0.153057	-0.30749		0.064872	-0.42204	-0.00233	0.153057	-0.11285	-0.00878		0.064878	-0.14359	-0.0182		0.064847	-0.42522	-0.0185		0.332417	0.101694	1.36554		0.06479	-0.82677	0.004789	0.06488	-0.2803	0.00203		0.064693	-0.47139	-0.01146	0.064664	-0.1939	0.004858
0.064936	-0.48158	0.153224	-0.30723		0.064955	-0.42241	0.001506	0.153224	-0.11448	-0.00445		0.064961	-0.14377	-0.00685		0.06493	-0.4247	-0.01006		0.33275	0.100788	1.45543		0.064873	-0.82764	0.021064	0.064963	-0.28029	0.009633		0.064777	-0.4718	-0.00568	0.064747	-0.19362	0.011605
0.065019	-0.48199	0.15339	-0.30697		0.065038	-0.42278	0.007987	0.15339	-0.11578	0.002064		0.065044	-0.14418	0.017442		0.065013	-0.42418	0.004287		0.333084	0.098234	1.51764		0.064956	-0.82846	0.046765	0.065046	-0.28028	0.022446		0.06486	-0.47217	0.009882	0.064831	-0.19336	0.022648
0.065102	-0.48255	0.153557	-0.30671		0.065121	-0.42316	0.021367	0.153557	-0.11682	0.011762		0.065128	-0.14459	0.054906		0.065097	-0.42366	0.024232		0.333417	0.094879	1.5338		0.065039	-0.82931	0.086911	0.06513	-0.28027	0.039751		0.064943	-0.47254	0.029043	0.064914	-0.1931	0.035334
0.065186	-0.48312	0.153724	-0.30654		0.065205	-0.42353	0.037131	0.153724	-0.1172	0.023119		0.065211	-0.14503	0.107103		0.06518	-0.42348	0.046265		0.33375	0.091321	1.5207		0.065123	-0.83006	0.13412	0.065213	-0.28057	0.061856		0.065026	-0.47282	0.051173	0.064997	-0.19283	0.049759
0.065269	-0.48373	0.15389	-0.30669		0.065288	-0.42375	0.05563	0.15389	-0.11667	0.035314		0.065294	-0.14562	0.165615		0.065263	-0.42337	0.0687		0.334083	0.08679	1.48314		0.065206	-0.83077	0.185159	0.065296	-0.28099	0.082988		0.06511	-0.47303	0.07637	0.06508	-0.19253	0.065538
0.065352	-0.48452	0.154057	-0.3072		0.065371	-0.42389	0.076754	0.154057	-0.1164	0.05073		0.065377	-0.14632	0.223031		0.065346	-0.42327	0.089889		0.334417	0.082235	1.42717		0.065289	-0.83145	0.23335	0.06538	-0.28143	0.103337		0.065193	-0.47323	0.100828	0.065164	-0.19224	0.083003
0.065435	-0.48541	0.154224	-0.30771		0.065454	-0.42404	0.096109	0.154224	-0.1163	0.069245		0.065461	-0.14704	0.28139		0.06543	-0.42326	0.112813		0.33475	0.078152	1.36339		0.065372	-0.83212	0.280528	0.065463	-0.28174	0.128541		0.065276	-0.47344	0.124447	0.065247	-0.19198	0.101232
0.065519	-0.48625	0.15439	-0.3082		0.065538	-0.42413	0.114183	0.15439	-0.11693	0.087093		0.065544	-0.14762	0.338489		0.065513	-0.42389	0.138471		0.335083	0.074537	1.30136		0.065456	-0.83296	0.325761	0.065546	-0.28182	0.155182		0.06536	-0.47391	0.147835	0.06533	-0.19173	0.119884
0.065602	-0.48715	0.154557	-0.30848		0.065621	-0.42413	0.132802	0.154557	-0.11816	0.103149		0.065627	-0.14798	0.391487		0.065596	-0.42448	0.162601		0.335416	0.069887	1.24277		0.065539	-0.83385	0.37026	0.065629	-0.28185	0.178494		0.065443	-0.47445	0.171257	0.065414	-0.19148	0.137218
0.065685	-0.4876	0.154723	-0.30873		0.065704	-0.42408	0.150313	0.154723	-0.11877	0.116689		0.06571	-0.14829	0.440698		0.065679	-0.4251	0.183292		0.33575	0.067469	1.18098		0.065622	-0.83473	0.408906	0.065713	-0.28188	0.199349		0.065526	-0.475	0.193914	0.065497	-0.19124	0.150409
0.065768	-0.48794	0.15489	-0.30897		0.065788	-0.42403	0.163356	0.15489	-0.1192	0.127496		0.065794	-0.1486	0.481435		0.065763	-0.42579	0.200281		0.336083	0.064203	1.11885		0.065706	-0.83563	0.438737	0.065796	-0.28202	0.215343		0.065609	-0.47554	0.210988	0.06558	-0.1914	0.159209
0.065852	-0.48826	0.155057	-0.30922		0.065871	-0.42394	0.175543	0.155057	-0.11966	0.136153		0.065877	-0.14893	0.507493		0.065846	-0.42725	0.209997		0.336416	0.058735	1.06019		0.065789	-0.83667	0.459213	0.065879	-0.28258	0.22618		0.065693	-0.47693	0.218752	0.065663	-0.19195	0.163864
0.065935	-0.4886	0.155223	-0.3093		0.065954	-0.42374	0.183405	0.155223	-0.12016	0.142485		0.06596	-0.14927	0.52137		0.065929	-0.42879	0.213104		0.336749	0.053605	1.00182		0.065872	-0.83775	0.464458	0.065962	-0.28328	0.233858		0.065776	-0.47847	0.224743	0.065747	-0.19251	0.167224
0.066018	-0.48934	0.15539	-0.30917		0.066037	-0.42348	0.190182	0.15539	-0.12062	0.146588		0.066044	-0.14962	0.520891		0.066013	-0.43032	0.214778		0.337083	0.049067	0.950866		0.065955	-0.83883	0.461781	0.066046	-0.28396	0.234585		0.065859	-0.48006	0.229517	0.06583	-0.19307	0.170142
0.066101	-0.49013	0.155556	-0.30897		0.066121	-0.42325	0.193954	0.155556	-0.12109	0.148978		0.066127	-0.14998	0.514027		0.066096	-0.43184	0.214237		0.337416	0.043268	0.911551		0.066039	-0.83988	0.451279	0.066129	-0.28478	0.233695		0.065942	-0.48165	0.23126	0.065913	-0.1939	0.171341
0.066185	-0.49087	0.155723	-0.30879		0.066204	-0.42335	0.193775	0.155723	-0.12075	0.148718		0.06621	-0.15038	0.504764		0.066179	-0.43337	0.211485		0.337749	0.03748	0.873693		0.066122	-0.84065	0.440774	0.066212	-0.28575	0.233568		0.066026	-0.4831	0.230564	0.065996	-0.19481	0.169394
0.066268	-0.49166	0.15589	-0.30874		0.066287	-0.42383	0.193763	0.15589	-0.12014	0.146526		0.066293	-0.15086	0.492628		0.066262	-0.43497	0.209281		0.338082	0.031806	0.83733		0.066205	-0.84142	0.434448	0.066296	-0.28672	0.229271		0.066109	-0.48458	0.228392	0.06608	-0.19567	0.16601
0.066351	-0.49266	0.156056	-0.30879		0.06637	-0.42439	0.193428	0.156056	-0.11938	0.145505		0.066377	-0.15134	0.48169		0.066346	-0.43647	0.205432		0.338416	0.027656	0.803747		0.066288	-0.84217	0.427066	0.066379	-0.28768	0.223688		0.066192	-0.48608	0.225036	0.066163	-0.19653	0.161564
0.066434	-0.49368	0.156223	-0.30884		0.066454	-0.42498	0.19183	0.156223	-0.11865	0.146097		0.06646	-0.1518	0.472027		0.066429	-0.43786	0.20277		0.338749	0.024719	0.770113		0.066372	-0.84291	0.415749	0.066462	-0.2885	0.219468		0.066276	-0.48752	0.222659	0.066246	-0.19745	0.157959
0.066518	-0.49462	0.156389	-0.30889		0.066537	-0.42577	0.19341	0.156389	-0.11907	0.1467		0.066543	-0.15243	0.461118		0.066512	-0.43876	0.20069		0.339082	0.021282	0.742055		0.066455	-0.84301	0.403593	0.066545	-0.28912	0.215774		0.066359	-0.48882	0.219253	0.06633	-0.19833	0.157596
0.066601	-0.49551	0.156556	-0.30909		0.06662	-0.42688	0.196672	0.156556	-0.11961	0.146766		0.066626	-0.15339	0.450186		0.066595	-0.4397	0.198391		0.339416	0.018238	0.715348		0.066538	-0.84307	0.392413	0.066629	-0.28973	0.212622		0.066442	-0.49009	0.217184	0.066413	-0.1992	0.158297
0.066684	-0.49621	0.156723	-0.30943		0.066704	-0.42803	0.195956	0.156723	-0.12005	0.14688		0.06671	-0.15447	0.439239		0.066679	-0.44055	0.197293		0.339749	0.015386	0.690392		0.066621	-0.84314	0.383103	0.066712	-0.29035	0.209286		0.066525	-0.49136	0.216055	0.066496	-0.20012	0.157643
0.066767	-0.49688	0.156889	-0.30982		0.066787	-0.42923	0.192477	0.156889	-0.12047	0.146132		0.066793	-0.15549	0.427349		0.066762	-0.44106	0.198325		0.340082	0.012301	0.671236		0.066705	-0.84351	0.37413	0.066795	-0.29093	0.205922		0.066609	-0.49247	0.215118	0.066579	-0.20101	0.156412
0.066851	-0.49756	0.157056	-0.31024		0.06687	-0.42974	0.188672	0.157056	-0.12	0.143567		0.066876	-0.15628	0.416009		0.066845	-0.44133	0.198557		0.340415	0.009107	0.650472		0.066788	-0.84436	0.364344	0.066878	-0.29154	0.205297		0.066692	-0.49346	0.213294	0.066663	-0.20185	0.156256
0.066934	-0.49805	0.157222	-0.31084		0.066953	-0.43004	0.186244	0.157222	-0.11945	0.140009		0.066959	-0.15692	0.405464		0.066928	-0.44161	0.19581		0.340749	0.005216	0.624014		0.066871	-0.84524	0.354474	0.066962	-0.29212	0.203944		0.066775	-0.49447	0.207031	0.066746	-0.20273	0.154941
0.067017	-0.49808	0.157389	-0.31156		0.067037	-0.43034	0.183226	0.157389	-0.11856	0.13807		0.067043	-0.15754	0.396677		0.067012	-0.44188	0.193528		0.341082	0.00184	0.601		0.066955	-0.84612	0.346953	0.067045	-0.29271	0.20008		0.066859	-0.49544	0.201517	0.066829	-0.20355	0.156006
0.0671	-0.49808	0.157556	-0.31228		0.06712	-0.43064	0.180298	0.157556	-0.11803	0.138149		0.067126	-0.15813	0.384263		0.067095	-0.44211	0.192866		0.341415	0.000308	0.581823		0.067038	-0.84706	0.336765	0.067128	-0.29327	0.197007		0.066942	-0.49639	0.196319	0.066913	-0.20411	0.154512
0.067184	-0.49809	0.157722	-0.31298		0.067203	-0.43091	0.180894	0.157722	-0.11859	0.137487		0.067209	-0.15891	0.369921		0.067178	-0.44228	0.191949		0.341748	-0.00135	0.562852		0.067121	-0.84813	0.327839	0.067211	-0.29383	0.195456		0.067025	-0.4974	0.193651	0.066996	-0.20468	0.152481
0.067267	-0.49846	0.157889	-0.31376		0.067286	-0.43115	0.18313	0.157889	-0.11975	0.13486		0.067293	-0.15984	0.356996		0.067262	-0.44245	0.18959		0.342082	-0.00299	0.544648		0.067204	-0.84921	0.320837	0.067295	-0.29439	0.192693		0.067108	-0.49835	0.189921	0.067079	-0.20527	0.152288
0.06735	-0.49902	0.158056	-0.3146		0.06737	-0.43139	0.182779	0.158056	-0.12188	0.130901		0.067376	-0.16075	0.346539		0.067345	-0.4427	0.184042		0.342415	-0.00395	0.524811		0.067288	-0.85028	0.313993	0.067378	-0.29497	0.190083		0.067192	-0.4993	0.187336	0.067162	-0.20586	0.152534
0.067433	-0.49957	0.158222	-0.31545		0.067453	-0.43162	0.178641	0.158222	-0.12335	0.126407		0.067459	-0.16187	0.336241		0.067428	-0.44341	0.177038		0.342748	-0.00652	0.507949		0.067371	-0.85123	0.309546	0.067461	-0.29564	0.186556		0.067275	-0.50063	0.184867	0.067246	-0.20644	0.148947
0.067517	-0.50013	0.158389	-0.31618		0.067536	-0.43169	0.173954	0.158389	-0.12343	0.121225		0.067542	-0.16328	0.324934		0.067511	-0.44415	0.169226		0.343081	-0.00953	0.493171		0.067454	-0.85212	0.304243	0.067545	-0.29632	0.182204		0.067358	-0.50203	0.181356	0.067329	-0.20702	0.145707
0.0676	-0.50093	0.158555	-0.31671		0.067619	-0.43171	0.170088	0.158555	-0.1228	0.116716		0.067626	-0.16474	0.315766		0.067595	-0.44496	0.162619		0.343415	-0.01158	0.477582		0.067537	-0.853	0.298906	0.067628	-0.29702	0.178487		0.067442	-0.5035	0.177918	0.067412	-0.20758	0.142455
0.067683	-0.50207	0.158722	-0.31716		0.067703	-0.43173	0.168544	0.158722	-0.12161	0.11291		0.067709	-0.16626	0.307232		0.067678	-0.44576	0.157371		0.343748	-0.0125	0.464694		0.067621	-0.85388	0.294925	0.067711	-0.29767	0.173476		0.067525	-0.5049	0.174398	0.067496	-0.20856	0.137713
0.067766	-0.50315	0.158889	-0.31763		0.067786	-0.43179	0.167086	0.158889	-0.1205	0.10911		0.067792	-0.16784	0.298921		0.067761	-0.44678	0.153453		0.344081	-0.01163	0.453468		0.067704	-0.85485	0.29207	0.067794	-0.29801	0.170135		0.067608	-0.50614	0.174246	0.067579	-0.21004	0.134696
0.06785	-0.50422	0.159055	-0.31796		0.067869	-0.43216	0.16649	0.159055	-0.11953	0.106028		0.067875	-0.16953	0.290134		0.067844	-0.44788	0.153411		0.344414	-0.01357	0.443462		0.067787	-0.85593	0.286823	0.067878	-0.29831	0.166486		0.067691	-0.50733	0.176499	0.067662	-0.2116	0.132966
0.067933	-0.50404	0.159222	-0.31794		0.067953	-0.43265	0.165955	0.159222	-0.11852	0.102369		0.067959	-0.17136	0.285757		0.067928	-0.44896	0.151371		0.344748	-0.01506	0.434603		0.067871	-0.85696	0.282965	0.067961	-0.2986	0.163075		0.067775	-0.50845	0.179731	0.067745	-0.213	0.133755
0.068016	-0.50386	0.159388	-0.31772		0.068036	-0.43311	0.162934	0.159388	-0.11756	0.09976		0.068042	-0.17333	0.282565		0.068011	-0.44982	0.146274		0.345081	-0.01371	0.427034		0.067954	-0.85802	0.279937	0.068044	-0.29881	0.160876		0.067858	-0.50955	0.180542	0.067829	-0.21398	0.132472
0.068099	-0.50366	0.159555	-0.31751		0.068119	-0.43379	0.158203	0.159555	-0.11732	0.097925		0.068125	-0.17517	0.278573		0.068094	-0.45017	0.141983		0.345414	-0.01328	0.419111		0.068037	-0.85835	0.2772	0.068127	-0.29887	0.160254		0.067941	-0.51006	0.180026	0.067912	-0.21485	0.130242
0.068183	-0.50347	0.159722	-0.31716		0.068202	-0.43483	0.154486	0.159722	-0.1176	0.097304		0.068208	-0.17689	0.272837		0.068177	-0.4505	0.142436		0.345748	-0.01605	0.413001		0.06812	-0.8586	0.275331	0.068211	-0.2989	0.159809		0.068025	-0.5105	0.177528	0.067995	-0.21572	0.127077
0.068266	-0.50335	0.159888	-0.31667		0.068286	-0.43604	0.153764	0.159888	-0.11864	0.09801		0.068292	-0.1785	0.266842		0.068261	-0.45084	0.143752		0.346081	-0.01822	0.406363		0.068204	-0.85885	0.272136	0.068294	-0.29893	0.159507		0.068108	-0.51093	0.175973	0.068079	-0.21654	0.126165
0.068349	-0.50325	0.160055	-0.31617		0.068369	-0.43727	0.153902	0.160055	-0.11993	0.099182		0.068375	-0.18013	0.263871		0.068344	-0.45127	0.145039		0.346414	-0.02132	0.399517		0.068287	-0.85909	0.266048	0.068377	-0.29907	0.159794		0.068191	-0.51126	0.174528	0.068162	-0.21693	0.126672
0.068432	-0.50314	0.160221	-0.31565		0.068452	-0.43839	0.155701	0.160221	-0.12067	0.099851		0.068458	-0.18174	0.261128		0.068427	-0.4521	0.144524		0.346747	-0.02488	0.394272		0.06837	-0.85952	0.25961	0.068461	-0.2994	0.158496		0.068274	-0.51117	0.171844	0.068245	-0.21706	0.12762
0.068516	-0.50307	0.160388	-0.31534		0.068535	-0.43969	0.156322	0.160388	-0.12106	0.10106		0.068542	-0.1828	0.255739		0.068511	-0.45301	0.143024		0.347081	-0.02761	0.388591		0.068453	-0.85993	0.255514	0.068544	-0.29974	0.155874		0.068358	-0.51106	0.169631	0.068328	-0.21719	0.125891
0.068599	-0.50306	0.160555	-0.31538		0.068619	-0.44096	0.155964	0.160555	-0.12042	0.102718		0.068625	-0.18361	0.249756		0.068594	-0.45393	0.141699		0.347414	-0.03115	0.382444		0.068537	-0.86036	0.251954	0.068627	-0.30009	0.152551		0.068441	-0.51094	0.166903	0.068412	-0.2174	0.122065
0.068682	-0.50305	0.160721	-0.31555		0.068702	-0.44221	0.154913	0.160721	-0.11956	0.10288		0.068708	-0.18438	0.245244		0.068677	-0.45522	0.140464		0.347747	-0.0375	0.375812		0.06862	-0.86068	0.249423	0.06871	-0.30061	0.150161		0.068524	-0.5108	0.163949	0.068495	-0.21811	0.116878
0.068765	-0.50305	0.160888	-0.31571		0.068785	-0.44319	0.152506	0.160888	-0.11805	0.10237		0.068791	-0.18521	0.239878		0.06876	-0.45674	0.138502		0.34808	-0.04402	0.368776		0.068703	-0.8606	0.24803	0.068794	-0.30123	0.14966		0.068607	-0.51061	0.159112	0.068578	-0.21879	0.111
0.068849	-0.50317	0.161054	-0.31629		0.068869	-0.44388	0.150026	0.161054	-0.11658	0.100972		0.068875	-0.18605	0.235082		0.068844	-0.4582	0.137071		0.348414	-0.04739	0.361283		0.068786	-0.86053	0.245529	0.068877	-0.30186	0.147897		0.068691	-0.51043	0.15568	0.068662	-0.21947	0.107249
0.068932	-0.50399	0.161221	-0.31713		0.068952	-0.44458	0.148564	0.161221	-0.11588	0.099553		0.068958	-0.18683	0.232121		0.068927	-0.45974	0.135865		0.348747	-0.04916	0.35578		0.06887	-0.86045	0.243179	0.06896	-0.30246	0.144027		0.068774	-0.51024	0.152606	0.068745	-0.22017	0.104752
0.069015	-0.50488	0.161388	-0.31799		0.069035	-0.44523	0.146805	0.161388	-0.11531	0.096816		0.069041	-0.18762	0.228075		0.06901	-0.46142	0.13164		0.34908	-0.05323	0.349921		0.068953	-0.86035	0.24034	0.069043	-0.30351	0.140592		0.068857	-0.51034	0.151157	0.068828	-0.22082	0.104578
0.069098	-0.50569	0.161554	-0.31887		0.069118	-0.44564	0.144555	0.161554	-0.11589	0.093873		0.069124	-0.1886	0.224195		0.069093	-0.46343	0.128596		0.349413	-0.05877	0.344794		0.069036	-0.86005	0.236299	0.069127	-0.305	0.138296		0.068941	-0.51072	0.149347	0.068911	-0.2215	0.102872
0.069182	-0.50633	0.161721	-0.32016		0.069202	-0.44592	0.142955	0.161721	-0.11608	0.091959		0.069208	-0.18985	0.219934		0.069177	-0.46536	0.127252		0.349747	-0.06172	0.340469		0.06912	-0.85977	0.23358	0.06921	-0.30653	0.136748		0.069024	-0.51112	0.147236	0.068995	-0.22216	0.099621
0.069265	-0.50679	0.161888	-0.32183		0.069285	-0.44617	0.140407	0.161888	-0.11532	0.089621		0.069291	-0.19125	0.217043		0.06926	-0.46733	0.127352		0.35008	-0.06341	0.336449		0.069203	-0.85948	0.232097	0.069293	-0.30805	0.135442		0.069107	-0.51154	0.145128	0.069078	-0.22277	0.098175
0.069348	-0.50728	0.162054	-0.32359		0.069368	-0.44642	0.137107	0.162054	-0.11438	0.086361		0.069374	-0.19265	0.216909		0.069343	-0.469	0.127324		0.350413	-0.06485	0.334468		0.069286	-0.85926	0.228034	0.069377	-0.30939	0.135204		0.06919	-0.51205	0.141583	0.069161	-0.22346	0.099247
0.069431	-0.50775	0.162221	-0.32526		0.069451	-0.44689	0.134551	0.162221	-0.11307	0.082266		0.069457	-0.19386	0.214252		0.069427	-0.47061	0.126991		0.350746	-0.06634	0.331144		0.069369	-0.85912	0.223405	0.06946	-0.31051	0.136023		0.069274	-0.51261	0.138696	0.069244	-0.22415	0.100132
0.069515	-0.5084	0.162387	-0.32638		0.069535	-0.44737	0.132867	0.162387	-0.11244	0.079782		0.069541	-0.19489	0.211463		0.06951	-0.47221	0.127001		0.35108	-0.06891	0.327609		0.069453	-0.85898	0.22178	0.069543	-0.3116	0.136383		0.069357	-0.5132	0.135222	0.069328	-0.22483	0.100023
0.069598	-0.50921	0.162554	-0.3273		0.069618	-0.44789	0.131974	0.162554	-0.11303	0.077988		0.069624	-0.19596	0.211175		0.069593	-0.47371	0.128508		0.351413	-0.07129	0.324161		0.069536	-0.85884	0.221751	0.069626	-0.31268	0.134487		0.06944	-0.51376	0.133901	0.069411	-0.22547	0.099862
0.069681	-0.51006	0.162721	-0.3282		0.069701	-0.44837	0.131059	0.162721	-0.11341	0.076306		0.069707	-0.19705	0.209253		0.069676	-0.47467	0.128092		0.351746	-0.07103	0.319394		0.069619	-0.85894	0.221302	0.06971	-0.3137	0.132095		0.069524	-0.51468	0.131626	0.069494	-0.22609	0.099615
0.069764	-0.51088	0.162887	-0.3291		0.069784	-0.44849	0.129348	0.162887	-0.11343	0.075284		0.069791	-0.19858	0.205752		0.06976	-0.47507	0.124634		0.352079	-0.07178	0.313299		0.069702	-0.85938	0.220345	0.069793	-0.31412	0.131542		0.069607	-0.51593	0.130302	0.069578	-0.22665	0.100176
0.069848	-0.5122	0.163054	-0.3293		0.069868	-0.44858	0.127907	0.163054	-0.11332	0.076165		0.069874	-0.20024	0.204154		0.069843	-0.47547	0.121288		0.352413	-0.07561	0.309268		0.069786	-0.85979	0.219577	0.069876	-0.3144	0.130856		0.06969	-0.51713	0.1287	0.069661	-0.22714	0.100127
0.069931	-0.51362	0.16322	-0.32916		0.069951	-0.44868	0.127712	0.16322	-0.11318	0.077139		0.069957	-0.20201	0.204629		0.069926	-0.47567	0.119217		0.352746	-0.07875	0.305447		0.069869	-0.8602	0.220792	0.069959	-0.31466	0.129695		0.069773	-0.51839	0.127606	0.069744	-0.22722	0.098757
0.070014	-0.51495	0.163387	-0.32902		0.070034	-0.44883	0.127516	0.163387	-0.11373	0.076939		0.07004	-0.20378	0.20462		0.070009	-0.47514	0.118488		0.353079	-0.08038	0.300784		0.069952	-0.86047	0.22313	0.070043	-0.31485	0.129146		0.069857	-0.51859	0.128658	0.069827	-0.22698	0.099264
0.070097	-0.51637	0.163554	-0.32905		0.070118	-0.44912	0.126518	0.163554	-0.11508	0.077041		0.070124	-0.20557	0.201089		0.070093	-0.47463	0.118933		0.353413	-0.08062	0.295735		0.070036	-0.86069	0.224139	0.070126	-0.31478	0.129393		0.06994	-0.51879	0.13187	0.069911	-0.22676	0.098844
0.070181	-0.51764	0.16372	-0.32931		0.070201	-0.44939	0.125371	0.16372	-0.11569	0.080959		0.070207	-0.20731	0.199484		0.070176	-0.47413	0.118425		0.353746	-0.08091	0.288845		0.070119	-0.8609	0.222593	0.070209	-0.31447	0.127761		0.070023	-0.51899	0.133121	0.069994	-0.22652	0.095855
0.070264	-0.51874	0.163887	-0.32963		0.070284	-0.44972	0.124152	0.163887	-0.1159	0.08551		0.07029	-0.20909	0.201416		0.070259	-0.47373	0.116985		0.354079	-0.08123	0.283617		0.070202	-0.86111	0.221958	0.070293	-0.31416	0.125135		0.070107	-0.51918	0.132316	0.070077	-0.22624	0.093097
0.070347	-0.51992	0.164053	-0.32996		0.070367	-0.45015	0.12166	0.164053	-0.1161	0.086449		0.070373	-0.21076	0.202481		0.070342	-0.47371	0.116304		0.354412	-0.08093	0.279137		0.070285	-0.86119	0.22153	0.070376	-0.31384	0.122558		0.07019	-0.5189	0.131919	0.070161	-0.22587	0.091628
0.07043	-0.52103	0.16422	-0.33043		0.070451	-0.45104	0.117914	0.16422	-0.11639	0.088003		0.070457	-0.21215	0.200572		0.070426	-0.47383	0.113821		0.354746	-0.08113	0.275376		0.070369	-0.86123	0.218042	0.070459	-0.31355	0.120608		0.070273	-0.51856	0.131237	0.070244	-0.22549	0.091139
0.070514	-0.52191	0.164387	-0.33151		0.070534	-0.452	0.114708	0.164387	-0.11723	0.089948		0.07054	-0.21338	0.199609		0.070509	-0.47397	0.111129		0.355079	-0.08085	0.272708		0.070452	-0.86127	0.213695	0.070542	-0.31352	0.120132		0.070356	-0.51825	0.131941	0.070327	-0.2251	0.090452
0.070597	-0.52285	0.164553	-0.33285		0.070617	-0.45282	0.113405	0.164553	-0.11827	0.090601		0.070623	-0.21451	0.198952		0.070592	-0.47432	0.110864		0.355412	-0.08249	0.26898		0.070535	-0.86139	0.210238	0.070626	-0.31352	0.119888		0.07044	-0.51798	0.13323	0.07041	-0.22472	0.08871
0.07068	-0.52378	0.16472	-0.33417		0.0707	-0.45343	0.114101	0.16472	-0.11946	0.09048		0.070706	-0.21551	0.199087		0.070676	-0.47505	0.11095		0.355745	-0.08496	0.264598		0.070618	-0.8621	0.208814	0.070709	-0.31351	0.119229		0.070523	-0.51786	0.133967	0.070494	-0.22434	0.087432
0.070763	-0.5247	0.164887	-0.33529		0.070784	-0.45376	0.115374	0.164887	-0.12076	0.089734		0.07079	-0.21623	0.197763		0.070759	-0.47581	0.110559		0.356079	-0.08724	0.261252		0.070702	-0.86281	0.206812	0.070792	-0.3136	0.118922		0.070606	-0.51775	0.134636	0.070577	-0.22394	0.088737
0.070847	-0.52551	0.165053	-0.33632		0.070867	-0.4541	0.116377	0.165053	-0.12272	0.088048		0.070873	-0.21688	0.19357		0.070842	-0.47654	0.109193		0.356412	-0.08713	0.261382		0.070785	-0.86355	0.203139	0.070875	-0.31385	0.118477		0.070689	-0.51764	0.134598	0.07066	-0.22356	0.088833
0.07093	-0.52636	0.16522	-0.33731		0.07095	-0.45442	0.116806	0.16522	-0.12475	0.087685		0.070956	-0.21752	0.192645		0.070925	-0.47742	0.10697		0.356745	-0.08671	0.260058		0.070868	-0.86435	0.199882	0.070959	-0.31417	0.11669		0.070773	-0.51764	0.131981	0.070744	-0.22327	0.086281
0.071013	-0.52723	0.165386	-0.3383		0.071034	-0.45477	0.117304	0.165386	-0.12726	0.085182		0.07104	-0.2181	0.190648		0.071009	-0.47855	0.10538		0.357078	-0.08714	0.258057		0.070951	-0.8658	0.200151	0.071042	-0.3145	0.11574		0.070856	-0.5181	0.130499	0.070827	-0.22304	0.084872
0.071096	-0.52834	0.165553	-0.33926		0.071117	-0.45516	0.117258	0.165553	-0.12955	0.084435		0.071123	-0.21864	0.186424		0.071092	-0.47975	0.103821		0.357412	-0.08653	0.256729		0.071035	-0.86732	0.201261	0.071125	-0.31484	0.11655		0.070939	-0.51856	0.128842	0.07091	-0.22281	0.09045
0.07118	-0.52986	0.16572	-0.34021		0.0712	-0.45557	0.11756	0.16572	-0.13079	0.08551		0.071206	-0.21919	0.181336		0.071175	-0.48092	0.101682		0.357745	-0.08727	0.254757		0.071118	-0.8688	0.199401	0.071209	-0.31521	0.118429		0.071023	-0.51902	0.128226	0.070993	-0.22267	0.094643
0.071263	-0.53136	0.165886	-0.34114		0.071283	-0.45596	0.118861	0.165886	-0.13183	0.085322		0.071289	-0.21972	0.177263		0.071258	-0.48221	0.10346		0.358078	-0.08858	0.251377		0.071201	-0.87016	0.196967	0.071292	-0.31563	0.120537		0.071106	-0.51948	0.130259	0.071077	-0.22273	0.096356
0.071346	-0.53278	0.166053	-0.34206		0.071367	-0.45642	0.119947	0.166053	-0.13188	0.084589		0.071373	-0.22008	0.175255		0.071342	-0.4835	0.107312		0.358411	-0.09061	0.247297		0.071285	-0.87146	0.195395	0.071375	-0.31605	0.121302		0.071189	-0.51994	0.12961	0.07116	-0.22278	0.098567
0.071429	-0.53424	0.166219	-0.34288		0.07145	-0.45685	0.12008	0.166219	-0.13207	0.084027		0.071456	-0.22032	0.17252		0.071425	-0.48477	0.109838		0.358745	-0.09374	0.243471		0.071368	-0.87275	0.19662	0.071458	-0.31648	0.120612		0.071272	-0.5204	0.12733	0.071243	-0.22283	0.099975
0.071513	-0.53548	0.166386	-0.34367		0.071533	-0.45731	0.118775	0.166386	-0.13265	0.082833		0.071539	-0.22055	0.167664		0.071508	-0.48605	0.111902		0.359078	-0.09582	0.23836		0.071451	-0.87404	0.198102	0.071542	-0.31695	0.118599		0.071356	-0.52086	0.125329	0.071327	-0.2229	0.098636
0.071596	-0.53672	0.166553	-0.34449		0.071616	-0.45774	0.117623	0.166553	-0.13333	0.081575		0.071622	-0.22079	0.163833		0.071591	-0.48695	0.113167		0.359411	-0.09597	0.234423		0.071534	-0.87518	0.196227	0.071625	-0.3174	0.117131		0.071439	-0.52132	0.12258	0.07141	-0.22304	0.095246
0.071679	-0.53792	0.166719	-0.34529		0.0717	-0.45863	0.117272	0.166719	-0.1342	0.082502		0.071706	-0.22105	0.164144		0.071675	-0.48719	0.112867		0.359744	-0.09536	0.227754		0.071618	-0.87568	0.193096	0.071708	-0.31786	0.116114		0.071522	-0.52178	0.120065	0.071493	-0.22322	0.092738
0.071762	-0.53886	0.166886	-0.34582		0.071783	-0.45958	0.117603	0.166886	-0.13534	0.083231		0.071789	-0.22129	0.162665		0.071758	-0.48744	0.1109		0.360078	-0.095	0.222362		0.071701	-0.87618	0.190566	0.071791	-0.31821	0.115778		0.071606	-0.52225	0.12045	0.071576	-0.2233	0.093312
0.071846	-0.53957	0.167052	-0.3462		0.071866	-0.46052	0.117267	0.167052	-0.13683	0.082042		0.071872	-0.22154	0.158496		0.071841	-0.48761	0.108782		0.360411	-0.09483	0.219748		0.071784	-0.87666	0.189539	0.071875	-0.31809	0.116264		0.071689	-0.52273	0.119874	0.07166	-0.22297	0.095613
0.071929	-0.54028	0.167219	-0.34657		0.071949	-0.46149	0.116741	0.167219	-0.13861	0.07996		0.071955	-0.22178	0.155446		0.071925	-0.48758	0.107297		0.360744	-0.09557	0.217512		0.071867	-0.87704	0.187586	0.071958	-0.31774	0.11609		0.071772	-0.52344	0.118946	0.071743	-0.22223	0.092058
0.072012	-0.541	0.167386	-0.34709		0.072033	-0.46201	0.116452	0.167386	-0.14072	0.077421		0.072039	-0.22169	0.153008		0.072008	-0.48748	0.104774		0.361078	-0.09758	0.213763		0.071951	-0.87736	0.185647	0.072041	-0.3174	0.11483		0.071855	-0.52419	0.117747	0.071826	-0.2215	0.089048
0.072095	-0.54182	0.167552	-0.34802		0.072116	-0.46251	0.116458	0.167552	-0.14203	0.075049		0.072122	-0.22149	0.152533		0.072091	-0.48739	0.100727		0.361411	-0.1015	0.2104		0.072034	-0.8777	0.186111	0.072125	-0.31718	0.113161		0.071939	-0.52493	0.114726	0.071909	-0.22077	0.088479
0.072179	-0.54275	0.167719	-0.34906		0.072199	-0.46306	0.117317	0.167719	-0.14256	0.07225		0.072205	-0.22129	0.151127		0.072174	-0.48736	0.098217		0.361744	-0.10605	0.207591		0.072117	-0.87806	0.186492	0.072208	-0.31721	0.112758		0.072022	-0.52573	0.114761	0.071993	-0.22015	0.087445
0.072262	-0.54367	0.167885	-0.35009		0.072283	-0.4635	0.11632	0.167885	-0.14278	0.070282		0.072289	-0.22116	0.149983		0.072258	-0.48761	0.095817		0.362077	-0.10993	0.207779		0.072201	-0.8787	0.182856	0.072291	-0.31725	0.113053		0.072105	-0.52658	0.115403	0.072076	-0.21973	0.086553
0.072345	-0.54458	0.168052	-0.3511		0.072366	-0.46331	0.113047	0.168052	-0.14273	0.07065		0.072372	-0.22153	0.149124		0.072341	-0.4881	0.093188		0.362411	-0.11201	0.209499		0.072284	-0.88005	0.179635	0.072374	-0.31728	0.114156		0.072189	-0.52746	0.115506	0.072159	-0.21932	0.086619
0.072428	-0.54543	0.168219	-0.35186		0.072449	-0.46312	0.110642	0.168219	-0.14267	0.070879		0.072455	-0.22211	0.146639		0.072424	-0.48859	0.09108		0.362744	-0.11205	0.208944		0.072367	-0.88133	0.179937	0.072458	-0.3174	0.114385		0.072272	-0.52835	0.116619	0.072243	-0.21906	0.087711
0.072512	-0.54627	0.168385	-0.35253		0.072532	-0.46293	0.107824	0.168385	-0.14243	0.069812		0.072538	-0.22267	0.144176		0.072507	-0.48893	0.090078		0.363077	-0.11347	0.20543		0.07245	-0.88265	0.180983	0.072541	-0.31777	0.114303		0.072355	-0.52938	0.116332	0.072326	-0.21919	0.088186
0.072595	-0.54711	0.168552	-0.35321		0.072616	-0.4627	0.103831	0.168552	-0.14157	0.070063		0.072622	-0.22341	0.141852		0.072591	-0.4889	0.090304		0.36341	-0.11643	0.202571		0.072534	-0.88381	0.182348	0.072624	-0.31818	0.113652		0.072438	-0.53089	0.114263	0.072409	-0.21953	0.088925
0.072678	-0.54786	0.168719	-0.35362		0.072699	-0.46237	0.101325	0.168719	-0.14031	0.071644		0.072705	-0.22466	0.140959		0.072674	-0.48884	0.090892		0.363744	-0.11783	0.20155		0.072617	-0.88491	0.181971	0.072707	-0.31856	0.111819		0.072522	-0.5323	0.114432	0.072492	-0.21988	0.089107
0.072761	-0.54829	0.168885	-0.35368		0.072782	-0.46206	0.100139	0.168885	-0.13897	0.073121		0.072788	-0.22615	0.140901		0.072757	-0.48877	0.092292		0.364077	-0.11803	0.198733		0.0727	-0.88606	0.180851	0.072791	-0.3188	0.11124		0.072605	-0.53372	0.114628	0.072576	-0.22021	0.084802
0.072845	-0.54852	0.169052	-0.35368		0.072865	-0.46175	0.099147	0.169052	-0.13785	0.073315		0.072871	-0.22757	0.141528		0.072841	-0.48871	0.094373		0.36441	-0.11771	0.197531		0.072783	-0.8872	0.179633	0.072874	-0.31891	0.111359		0.072688	-0.53523	0.114011	0.072659	-0.22046	0.08182
0.072928	-0.54873	0.169218	-0.35367		0.072949	-0.46143	0.097851	0.169218	-0.13765	0.073538		0.072955	-0.22888	0.141249		0.072924	-0.48865	0.095263		0.364743	-0.11692	0.196573		0.072867	-0.88824	0.177525	0.072957	-0.31901	0.109729		0.072772	-0.53671	0.115248	0.072742	-0.22052	0.080888
0.073011	-0.54871	0.169385	-0.35362		0.073032	-0.46117	0.096003	0.169385	-0.13773	0.074467		0.073038	-0.22989	0.138404		0.073007	-0.48859	0.094542		0.365077	-0.11634	0.195038		0.07295	-0.88923	0.177184	0.07304	-0.31913	0.106583		0.072855	-0.53822	0.114085	0.072826	-0.22059	0.076732
0.073094	-0.54809	0.169552	-0.3535		0.073115	-0.46091	0.096589	0.169552	-0.13745	0.075357		0.073121	-0.23071	0.135282		0.07309	-0.48851	0.093607		0.36541	-0.11446	0.190916		0.073033	-0.89022	0.17699	0.073124	-0.31935	0.103361		0.072938	-0.53978	0.111142	0.072909	-0.22066	0.071486
0.073178	-0.54747	0.169718	-0.35336		0.073199	-0.46065	0.099395	0.169718	-0.13702	0.074927		0.073204	-0.23161	0.133294		0.073174	-0.48824	0.092539		0.365743	-0.11238	0.18989		0.073117	-0.89126	0.173356	0.073207	-0.31974	0.10253		0.073021	-0.54097	0.108392	0.072992	-0.22076	0.066592
0.073261	-0.54685	0.169885	-0.35322		0.073282	-0.46068	0.100005	0.169885	-0.13638	0.07336		0.073288	-0.23221	0.133555		0.073257	-0.48767	0.090257		0.366076	-0.11016	0.187743		0.0732	-0.89245	0.169497	0.07329	-0.32015	0.10183		0.073105	-0.54196	0.105169	0.073075	-0.22086	0.063367
0.073344	-0.54633	0.170051	-0.35257		0.073365	-0.46083	0.098903	0.170051	-0.13608	0.070099		0.073371	-0.23257	0.133865		0.07334	-0.48708	0.087871		0.36641	-0.10822	0.186094		0.073283	-0.89364	0.167237	0.073374	-0.32034	0.100495		0.073188	-0.54288	0.103261	0.073159	-0.22097	0.062228
0.073427	-0.54625	0.170218	-0.35158		0.073448	-0.46099	0.09878	0.170218	-0.13663	0.066043		0.073454	-0.23286	0.131149		0.073423	-0.48652	0.088217		0.366743	-0.1082	0.18688		0.073366	-0.89483	0.164626	0.073457	-0.32001	0.099841		0.073271	-0.54381	0.104052	0.073242	-0.22103	0.061411
0.073511	-0.54627	0.170385	-0.35054		0.073532	-0.46114	0.098343	0.170385	-0.13772	0.062349		0.073538	-0.23317	0.130199		0.073507	-0.48611	0.088076		0.367076	-0.1086	0.185559		0.07345	-0.89603	0.161881	0.07354	-0.31938	0.100517		0.073354	-0.54479	0.105377	0.073325	-0.22094	0.058917
0.073594	-0.54626	0.170551	-0.34946		0.073615	-0.46139	0.09761	0.170551	-0.13975	0.060669		0.073621	-0.2335	0.130445		0.07359	-0.48599	0.084848		0.36741	-0.10725	0.186257		0.073533	-0.89727	0.159054	0.073623	-0.31877	0.100144		0.073438	-0.54569	0.108349	0.073409	-0.2207	0.059182
0.073677	-0.54607	0.170718	-0.3482		0.073698	-0.46172	0.09785	0.170718	-0.14183	0.060655		0.073704	-0.2338	0.12738		0.073673	-0.48598	0.082105		0.367743	-0.10608	0.185091		0.073616	-0.89845	0.156147	0.073707	-0.31816	0.099522		0.073521	-0.54664	0.109754	0.073492	-0.22046	0.058727
0.07376	-0.54574	0.170884	-0.34677		0.073781	-0.46205	0.09871	0.170884	-0.14373	0.060022		0.073787	-0.23413	0.125033		0.073756	-0.48616	0.080994		0.368076	-0.1065	0.184437		0.073699	-0.89959	0.154308	0.07379	-0.31754	0.100075		0.073604	-0.54748	0.10883	0.073575	-0.22025	0.056517
0.073844	-0.5454	0.171051	-0.34525		0.073865	-0.46238	0.098839	0.171051	-0.14537	0.057719		0.073871	-0.23445	0.125496		0.07384	-0.48691	0.080888		0.368409	-0.10741	0.185735		0.073783	-0.90049	0.152033	0.073873	-0.31691	0.101059		0.073688	-0.54799	0.109411	0.073658	-0.2201	0.057613
0.073927	-0.54505	0.171218	-0.34374		0.073948	-0.4631	0.097169	0.171218	-0.14632	0.054199		0.073954	-0.23425	0.125404		0.073923	-0.48812	0.080095		0.368743	-0.10851	0.185675		0.073866	-0.90111	0.150276	0.073956	-0.31629	0.102189		0.073771	-0.54826	0.109471	0.073742	-0.21995	0.060664
0.07401	-0.54452	0.171384	-0.34313		0.074031	-0.46388	0.094339	0.171384	-0.14689	0.051442		0.074037	-0.23388	0.12568		0.074006	-0.48927	0.078972		0.369076	-0.10924	0.182877		0.073949	-0.90174	0.14992	0.07404	-0.3159	0.100725		0.073854	-0.54851	0.109061	0.073825	-0.21981	0.062253
0.074093	-0.54351	0.171551	-0.34267		0.074114	-0.46465	0.093577	0.171551	-0.14709	0.051227		0.07412	-0.2335	0.12553		0.07409	-0.49045	0.079834		0.369409	-0.10961	0.182665		0.074032	-0.90239	0.149166	0.074123	-0.31607	0.098874		0.073937	-0.54878	0.1098	0.073908	-0.21974	0.061395
0.074177	-0.54246	0.171718	-0.34222		0.074198	-0.4654	0.094385	0.171718	-0.14752	0.053577		0.074204	-0.2331	0.123442		0.074173	-0.4914	0.081007		0.369742	-0.11015	0.18367		0.074116	-0.90314	0.147501	0.074206	-0.31635	0.096822		0.074021	-0.54901	0.109024	0.073992	-0.21987	0.06107
0.07426	-0.5415	0.171884	-0.34177		0.074281	-0.46643	0.093597	0.171884	-0.14836	0.056587		0.074287	-0.23287	0.123857		0.074256	-0.49199	0.079488		0.370076	-0.11116	0.181711		0.074199	-0.90428	0.145443	0.07429	-0.31664	0.094762		0.074104	-0.54923	0.105198	0.074075	-0.2201	0.059549
0.074343	-0.54066	0.172051	-0.34186		0.074364	-0.46779	0.091841	0.172051	-0.1495	0.058148		0.07437	-0.23275	0.122324		0.074339	-0.49257	0.078441		0.370409	-0.11294	0.179257		0.074282	-0.9054	0.143293	0.074373	-0.31696	0.094091		0.074187	-0.54944	0.100597	0.074158	-0.22036	0.057587
0.074426	-0.5399	0.172217	-0.3421		0.074448	-0.4691	0.090655	0.172217	-0.15082	0.056761		0.074453	-0.23267	0.120007		0.074423	-0.49296	0.080435		0.370742	-0.11547	0.175963		0.074366	-0.90652	0.142047	0.074456	-0.31735	0.092796		0.074271	-0.54972	0.09413	0.074241	-0.22067	0.056533
0.07451	-0.53915	0.172384	-0.34233		0.074531	-0.47008	0.08996	0.172384	-0.15183	0.053281		0.074537	-0.23267	0.120807		0.074506	-0.49302	0.082222		0.371075	-0.11815	0.174679		0.074449	-0.9078	0.141982	0.074539	-0.3178	0.091347		0.074354	-0.55043	0.088534	0.074325	-0.22102	0.055269
0.074593	-0.53839	0.172551	-0.34241		0.074614	-0.47078	0.088402	0.172551	-0.15279	0.050296		0.07462	-0.23303	0.119849		0.074589	-0.49296	0.082318		0.371409	-0.11977	0.172312		0.074532	-0.90911	0.140674	0.074623	-0.31825	0.090596		0.074437	-0.55117	0.085273	0.074408	-0.22139	0.054217
0.074676	-0.53765	0.172717	-0.34175		0.074697	-0.47139	0.086877	0.172717	-0.15434	0.048735		0.074703	-0.23344	0.117768		0.074672	-0.49291	0.08126		0.371742	-0.12032	0.168723		0.074615	-0.9104	0.137857	0.074706	-0.31853	0.09023		0.07452	-0.55188	0.084335	0.074491	-0.22176	0.054431
0.074759	-0.537	0.172884	-0.341		0.074781	-0.47211	0.087001	0.172884	-0.15619	0.048334		0.074787	-0.23386	0.11631		0.074756	-0.49291	0.081018		0.372075	-0.12109	0.165996		0.074699	-0.91156	0.135194	0.074789	-0.31863	0.089505		0.074604	-0.55257	0.086041	0.074575	-0.22221	0.054418
0.074843	-0.53636	0.17305	-0.34025		0.074864	-0.47276	0.088108	0.17305	-0.15797	0.048473		0.07487	-0.23427	0.113071		0.074839	-0.49311	0.081372		0.372408	-0.12224	0.160973		0.074782	-0.91231	0.132696	0.074872	-0.31872	0.090916		0.074687	-0.553	0.087281	0.074658	-0.22278	0.05351
0.074926	-0.53572	0.173217	-0.3396		0.074947	-0.47312	0.087741	0.173217	-0.15928	0.047924		0.074953	-0.23473	0.109361		0.074922	-0.49348	0.080388		0.372742	-0.12354	0.156486		0.074865	-0.91249	0.13198	0.074956	-0.31882	0.091954		0.07477	-0.55321	0.087993	0.074741	-0.22337	0.052949
0.075009	-0.53511	0.173384	-0.33937		0.07503	-0.47351	0.08585	0.173384	-0.15968	0.045706		0.075036	-0.23516	0.106722		0.075006	-0.49384	0.07866		0.373075	-0.12525	0.153388		0.074948	-0.91268	0.132329	0.075039	-0.31883	0.092345		0.074854	-0.55342	0.090457	0.074824	-0.2239	0.050154
0.075092	-0.53455	0.17355	-0.33919		0.075114	-0.4739	0.084817	0.17355	-0.15963	0.044612		0.07512	-0.23559	0.104351		0.075089	-0.49403	0.077704		0.373408	-0.1269	0.150843		0.075032	-0.91263	0.132241	0.075122	-0.31868	0.091728		0.074937	-0.55342	0.092492	0.074908	-0.22436	0.04791
0.075176	-0.53399	0.173717	-0.339		0.075197	-0.47426	0.08623	0.173717	-0.15929	0.045322		0.075203	-0.23606	0.101602		0.075172	-0.49398	0.078189		0.373742	-0.12787	0.147988		0.075115	-0.91205	0.132183	0.075206	-0.31853	0.089458		0.07502	-0.55308	0.093906	0.074991	-0.22476	0.048782
0.075259	-0.53347	0.173883	-0.33885		0.07528	-0.47458	0.088034	0.173883	-0.15891	0.04586		0.075286	-0.23659	0.098839		0.075255	-0.4939	0.078016		0.374075	-0.12876	0.145065		0.075198	-0.91148	0.131223	0.075289	-0.31837	0.088072		0.075103	-0.55274	0.095663	0.075074	-0.22517	0.050077
0.075342	-0.53313	0.17405	-0.33873		0.075364	-0.47489	0.089312	0.17405	-0.15872	0.046636		0.075369	-0.23713	0.097306		0.075339	-0.49383	0.075919		0.374408	-0.12945	0.141858		0.075282	-0.9109	0.12859	0.075372	-0.31818	0.08773		0.075187	-0.55239	0.098917	0.075157	-0.2256	0.04918
0.075425	-0.53289	0.174217	-0.33862		0.075447	-0.4752	0.087657	0.174217	-0.15872	0.047111		0.075453	-0.23762	0.09737		0.075422	-0.4936	0.073363		0.374741	-0.12942	0.138913		0.075365	-0.91043	0.129726	0.075455	-0.31793	0.087425		0.07527	-0.55213	0.100564	0.075241	-0.22593	0.046763
0.075509	-0.53266	0.174383	-0.3385		0.07553	-0.47544	0.087721	0.174383	-0.159	0.047472		0.075536	-0.23827	0.097472		0.075505	-0.49307	0.072012		0.375075	-0.12844	0.136268		0.075448	-0.91023	0.133718	0.075539	-0.31769	0.08751		0.075353	-0.55224	0.10046	0.075324	-0.22619	0.043249
0.075592	-0.53252	0.17455	-0.33843		0.075613	-0.47532	0.089249	0.17455	-0.15879	0.047815		0.075619	-0.23962	0.096175		0.075588	-0.49239	0.072211		0.375408	-0.12634	0.134612		0.075531	-0.91017	0.136691	0.075622	-0.31747	0.088136		0.075437	-0.55242	0.098564	0.075407	-0.22644	0.041773
0.075675	-0.53254	0.174717	-0.33844		0.075697	-0.47521	0.08872	0.174717	-0.15768	0.047838		0.075702	-0.24093	0.094587		0.075672	-0.49173	0.072974		0.375741	-0.12483	0.135213		0.075615	-0.91011	0.139302	0.075705	-0.31747	0.08646		0.07552	-0.5526	0.096545	0.075491	-0.22668	0.042448
0.075758	-0.53257	0.174883	-0.33846		0.07578	-0.47506	0.086629	0.174883	-0.15661	0.047565		0.075786	-0.24232	0.093875		0.075755	-0.49161	0.073887		0.376074	-0.12645	0.133881		0.075698	-0.91031	0.140349	0.075788	-0.31772	0.084537		0.075603	-0.55277	0.094133	0.075574	-0.22684	0.042368
0.075842	-0.5326	0.17505	-0.33847		0.075863	-0.47447	0.084808	0.17505	-0.1557	0.047737		0.075869	-0.24381	0.092969		0.075838	-0.49196	0.073041		0.376408	-0.12939	0.133403		0.075781	-0.91104	0.140524	0.075872	-0.31796	0.084719		0.075686	-0.55294	0.092031	0.075657	-0.22698	0.042551
0.075925	-0.53268	0.175216	-0.33881		0.075946	-0.4738	0.085229	0.175216	-0.1552	0.045836		0.075952	-0.24521	0.092431		0.075921	-0.49232	0.070694		0.376741	-0.12934	0.134041		0.075864	-0.91178	0.139269	0.075955	-0.31841	0.086321		0.07577	-0.55312	0.091401	0.07574	-0.22712	0.041433
0.076008	-0.53289	0.175383	-0.33925		0.07603	-0.47316	0.083738	0.175383	-0.15522	0.041735		0.076036	-0.2466	0.092617		0.076005	-0.49268	0.068115		0.377074	-0.12706	0.135291		0.075948	-0.91248	0.136987	0.076038	-0.31927	0.088426		0.075853	-0.5533	0.091595	0.075824	-0.22742	0.037959
0.076091	-0.53312	0.17555	-0.33969		0.076113	-0.47256	0.083228	0.17555	-0.15529	0.038927		0.076119	-0.24789	0.091864		0.076088	-0.49323	0.065592		0.377407	-0.12628	0.136637		0.076031	-0.91333	0.137929	0.076122	-0.32032	0.089853		0.075936	-0.55357	0.092835	0.075907	-0.22801	0.035157
0.076175	-0.53333	0.175716	-0.34013		0.076196	-0.47213	0.081522	0.175716	-0.15537	0.037888		0.076202	-0.24914	0.088257		0.076171	-0.49404	0.06401		0.377741	-0.12708	0.138043		0.076114	-0.91446	0.141472	0.076205	-0.32138	0.090355		0.076019	-0.55404	0.093354	0.07599	-0.22871	0.035927
0.076258	-0.53344	0.175883	-0.34035		0.076279	-0.47199	0.081156	0.175883	-0.15518	0.037001		0.076285	-0.25019	0.082671		0.076255	-0.49493	0.0626		0.378074	-0.12774	0.138357		0.076197	-0.9156	0.141051	0.076288	-0.32247	0.089883		0.076103	-0.5545	0.094778	0.076074	-0.22942	0.03852
0.076341	-0.53346	0.176049	-0.34045		0.076363	-0.47187	0.080059	0.176049	-0.15472	0.035593		0.076369	-0.25121	0.077972		0.076338	-0.49569	0.061747		0.378407	-0.12747	0.138131		0.076281	-0.91669	0.138884	0.076371	-0.32357	0.08959		0.076186	-0.55493	0.095919	0.076157	-0.23003	0.039702
0.076424	-0.53348	0.176216	-0.34054		0.076446	-0.47191	0.077946	0.176216	-0.15399	0.033818		0.076452	-0.25216	0.076382		0.076421	-0.49615	0.061063		0.37874	-0.12576	0.137801		0.076364	-0.9174	0.13878	0.076455	-0.3247	0.089303		0.076269	-0.55528	0.096796	0.07624	-0.23048	0.038357
0.076508	-0.5335	0.176383	-0.34067		0.076529	-0.47249	0.078449	0.176383	-0.15298	0.031815		0.076535	-0.25245	0.075772		0.076504	-0.49643	0.060572		0.379074	-0.12414	0.137852		0.076447	-0.91758	0.139393	0.076538	-0.3258	0.087947		0.076353	-0.5556	0.097685	0.076323	-0.23092	0.037702
0.076591	-0.53354	0.176549	-0.34109		0.076613	-0.47307	0.077557	0.176549	-0.1523	0.030498		0.076618	-0.25271	0.074302		0.076588	-0.49671	0.060548		0.379407	-0.12407	0.139495		0.076531	-0.91776	0.138265	0.076621	-0.32675	0.086907		0.076436	-0.55591	0.097502	0.076407	-0.23133	0.03868
0.076674	-0.53362	0.176716	-0.34155		0.076696	-0.47366	0.077523	0.176716	-0.15184	0.030101		0.076702	-0.25298	0.073143		0.076671	-0.49701	0.062358		0.37974	-0.12521	0.140405		0.076614	-0.91792	0.137425	0.076704	-0.32752	0.083973		0.076519	-0.55617	0.09556	0.07649	-0.23197	0.038593
0.076757	-0.53372	0.176882	-0.34201		0.076779	-0.47427	0.077915	0.176882	-0.1513	0.030155		0.076785	-0.25324	0.071713		0.076754	-0.4975	0.064755		0.380073	-0.12552	0.138977		0.076697	-0.91782	0.139649	0.076788	-0.32826	0.080895		0.076602	-0.5562	0.094036	0.076573	-0.23291	0.037389
0.076841	-0.53395	0.177049	-0.34247		0.076862	-0.47483	0.078115	0.177049	-0.1507	0.031037		0.076868	-0.253	0.069561		0.076837	-0.49815	0.066023		0.380407	-0.12356	0.136935		0.07678	-0.91735	0.14058	0.076871	-0.32898	0.00762		0.076686	-0.55604	0.093313	0.076657	-0.23394	0.036795
0.076924	-0.53449	0.177216	-0.34337		0.076946	-0.47544	0.076734	0.177216	-0.15019	0.032451		0.076951	-0.25238	0.068754		0.076921	-0.4988	0.066767		0.38074	-0.12256	0.13629		0.076864	-0.9169	0.13871	0.076954	-0.3297	-0.00128		0.076769	-0.55588	0.093199	0.07674	-0.23503	0.035477
0.077007	-0.53519	0.177382	-0.34438		0.077029	-0.47605	0.075971	0.177382	-0.14968	0.032799		0.077035	-0.25181	0.068212		0.077004	-0.49945	0.067848		0.381073	-0.12447	0.134972		0.076947	-0.91645	0.137773	0.077038	-0.33039	-0.00395		0.076852	-0.55569	0.092274	0.076823	-0.23621	0.032105
0.07709	-0.53591	0.177549	-0.34539		0.077112	-0.47664	0.076074	0.177549	-0.14885	0.032897		0.077118	-0.25133	0.067139		0.077087	-0.5001	0.06978		0.381407	-0.12687	0.133619		0.07703	-0.91609	0.135454	0.077121	-0.33109	-0.00652		0.076936	-0.55545	0.090146	0.076906	-0.23752	0.028292
0.077174	-0.53659	0.177715	-0.34645		0.077195	-0.47717	0.075958	0.177715	-0.1479	0.033896		0.077201	-0.25122	0.065151		0.07717	-0.50074	0.071042		0.38174	-0.12718	0.132982		0.077113	-0.91578	0.132318	0.077204	-0.33178	-0.0082		0.077019	-0.55519	0.088551	0.07699	-0.23882	0.026395
0.077257	-0.53728	0.177882	-0.34759		0.077279	-0.47778	0.072441	0.177882	-0.14725	0.035072		0.077285	-0.25116	0.062748		0.077254	-0.50136	0.070264		0.382073	-0.12607	0.132059		0.077197	-0.91548	0.129328	0.077287	-0.33231	-0.00952		0.077102	-0.55493	0.087672	0.077073	-0.24008	0.025898
0.07734	-0.53794	0.178049	-0.34878		0.077362	-0.47833	0.070162	0.178049	-0.14695	0.03593		0.077368	-0.25109	0.061896		0.077337	-0.50182	0.068669		0.382406	-0.12497	0.130263		0.07728	-0.91519	0.125897	0.077371	-0.3327	-0.00924		0.077185	-0.55472	0.086991	0.077156	-0.24088	0.025202
0.077423	-0.53858	0.178215	-0.34991		0.077445	-0.47889	0.071494	0.178215	-0.14715	0.036527		0.077451	-0.25105	0.061641		0.07742	-0.50176	0.067689		0.38274	-0.12505	0.127919		0.077363	-0.915	0.124251	0.077454	-0.3331	-0.01059		0.077269	-0.55465	0.087308	0.07724	-0.24111	0.023274
0.077507	-0.53903	0.178382	-0.35104		0.077529	-0.47962	0.071976	0.178382	-0.14746	0.036524		0.077534	-0.25136	0.06095		0.077504	-0.50135	0.067372		0.383073	-0.12519	0.125836		0.077447	-0.91488	0.122899	0.077537	-0.33349	-0.01116		0.077352	-0.55466	0.08768	0.077323	-0.24134	0.02157
0.07759	-0.53912	0.178549	-0.35236		0.077612	-0.48042	0.071713	0.178549	-0.14749	0.036289		0.077618	-0.25171	0.060799		0.077587	-0.50093	0.066943		0.383406	-0.12373	0.124837		0.07753	-0.91476	0.120399	0.07762	-0.33382	-0.01255		0.077435	-0.55467	0.0858	0.077406	-0.24162	0.024035
0.077673	-0.53913	0.178715	-0.35359		0.077695	-0.48113	0.071102	0.178715	-0.14716	0.036455		0.077701	-0.25209	0.059114		0.07767	-0.50031	0.066175		0.383739	-0.12415	0.123313		0.077613	-0.91464	0.120016	0.077704	-0.33407	-0.01496		0.077519	-0.55468	0.08487	0.077489	-0.24207	0.024335
0.077756	-0.53913	0.178882	-0.3549		0.077778	-0.48178	0.069875	0.178882	-0.14627	0.035615		0.077784	-0.25247	0.055933		0.077753	-0.49941	0.065717		0.384073	-0.12674	0.120319		0.077696	-0.91451	0.120866	0.077787	-0.33431	-0.01822		0.077602	-0.55472	0.083733	0.077573	-0.24264	0.023187
0.07784	-0.5392	0.179048	-0.35639		0.077862	-0.48236	0.069699	0.179048	-0.14505	0.033808		0.077867	-0.2528	0.05468		0.077837	-0.49844	0.06603		0.384406	-0.12769	0.11878		0.07778	-0.91438	0.118784	0.07787	-0.33455	-0.01857		0.077685	-0.55476	0.082901	0.077656	-0.24323	0.024577
0.077923	-0.53943	0.179215	-0.35814		0.077945	-0.4829	0.070266	0.179215	-0.14368	0.032812		0.077951	-0.25319	0.05554		0.07792	-0.49747	0.065583		0.384739	-0.12675	0.118186		0.077863	-0.91425	0.116794	0.077954	-0.33479	-0.01893		0.077768	-0.55481	0.084753	0.077739	-0.24381	0.028085
0.078006	-0.53978	0.179382	-0.3599		0.078028	-0.48349	0.068878	0.179382	-0.14303	0.031921		0.078034	-0.25355	0.057316		0.078003	-0.49669	0.0634		0.385072	-0.12529	0.117784		0.077946	-0.91418	0.115316	0.078037	-0.33504	-0.0201		0.077852	-0.55488	0.087491	0.077823	-0.24444	0.030599
0.078089	-0.54015	0.179548	-0.36164		0.078111	-0.48426	0.069346	0.179548	-0.14345	0.030641		0.078117	-0.25396	0.058352		0.078086	-0.49618	0.061363		0.385406	-0.12293	0.118762		0.078029	-0.91422	0.112713	0.07812	-0.3353	-0.02105		0.077935	-0.55502	0.088442	0.077906	-0.24512	0.029656
0.078173	-0.54083	0.179715	-0.36321		0.078195	-0.48567	0.068159	0.179715	-0.14421	0.029859		0.0782	-0.25482	0.058036		0.07817	-0.49578	0.060903		0.385739	-0.1193	0.120322		0.078113	-0.91431	0.109273	0.078203	-0.33557	-0.02334		0.078018	-0.55517	0.087121	0.077989	-0.24581	0.027988
0.078256	-0.54186	0.179881	-0.36476		0.078278	-0.48695	0.068006	0.179881	-0.14492	0.029379		0.078284	-0.25569	0.057299		0.078253	-0.49536	0.060156		0.386072	-0.11714	0.121499		0.078196	-0.9144	0.108776	0.078287	-0.33594	-0.02354		0.078101	-0.55532	0.08431	0.078072	-0.24636	0.028069
0.078339	-0.54285	0.180048	-0.36631		0.078361	-0.48819	0.067991	0.180048	-0.1449	0.029193		0.078367	-0.25656	0.056354		0.078336	-0.49532	0.059405		0.386405	-0.11716	0.120813		0.078279	-0.91429	0.108671	0.07837	-0.33636	-0.02379		0.078185	-0.5555	0.083455	0.078156	-0.2467	0.025432
0.078422	-0.54387	0.180215	-0.36784		0.078444	-0.48907	0.065356	0.180215	-0.14409	0.029213		0.07845	-0.25724	0.055141		0.07842	-0.49551	0.058487		0.386739	-0.11762	0.118821		0.078362	-0.91389	0.107588	0.078453	-0.33677	-0.0226		0.078268	-0.5557	0.08517	0.078239	-0.24699	0.020813
0.078506	-0.54483	0.180381	-0.36875		0.078528	-0.48987	0.064519	0.180381	-0.14344	0.028642		0.078534	-0.25778	0.055521		0.078503	-0.49571	0.057776		0.387072	-0.11859	0.11738		0.078446	-0.91351	0.106937	0.078536	-0.33715	-0.02046		0.078351	-0.5559	0.08617	0.078322	-0.24727	0.020077
0.078589	-0.5456	0.180548	-0.36959		0.078611	-0.49066	0.064433	0.180548	-0.14305	0.027818		0.078617	-0.25836	0.055522		0.078586	-0.49591	0.056755		0.387405	-0.12106	0.116625		0.078529	-0.91314	0.105247	0.07862	-0.33745	-0.02147		0.078435	-0.55608	0.08599	0.078405	-0.24753	0.019466
0.078672	-0.54634	0.180714	-0.37048		0.078694	-0.49141	0.061931	0.180714	-0.14296	0.028387		0.0787	-0.25891	0.053794		0.078669	-0.49629	0.054554		0.387738	-0.12236	0.115537		0.078612	-0.91295	0.104456	0.078703	-0.3377	-0.02291		0.078518	-0.55606	0.085046	0.078489	-0.24773	0.017369
0.078755	-0.54706	0.180881	-0.3713		0.078778	-0.49207	0.059084	0.180881	-0.14312	0.028964		0.078783	-0.25941	0.05098		0.078753	-0.4968	0.05488		0.388072	-0.11967	0.114676		0.078696	-0.91312	0.105269	0.078786	-0.33797	-0.02281		0.078601	-0.55584	0.08124	0.078572	-0.24792	0.014676
0.078839	-0.54771	0.181048	-0.37195		0.078861	-0.49249	0.059352	0.181048	-0.14342	0.028094		0.078867	-0.25973	0.047561		0.078836	-0.49733	0.057353		0.388405	-0.11704	0.113761		0.078779	-0.91343	0.106494	0.078869	-0.33825	-0.02251		0.078684	-0.55561	0.077315	0.078655	-0.24809	0.012033
0.078922	-0.54833	0.181214	-0.37252		0.078944	-0.4929	0.060991	0.181214	-0.14379	0.027029		0.07895	-0.26004	0.044965		0.078919	-0.49778	0.060058		0.388738	-0.11729	0.111833		0.078862	-0.9139	0.10766	0.078953	-0.33858	-0.0236		0.078768	-0.55547	0.07512	0.078739	-0.24817	0.010998
0.079005	-0.54896	0.181381	-0.37311		0.079027	-0.49344	0.061589	0.181381	-0.14449	0.025901		0.079033	-0.26032	0.043905		0.079002	-0.49801	0.061007		0.389072	-0.11906	0.109831		0.078945	-0.91495	0.109223	0.079036	-0.33894	-0.02466		0.078851	-0.55559	0.074608	0.078822	-0.24814	0.007227
0.079088	-0.54957	0.181548	-0.37355		0.079111	-0.49411	0.059756	0.181548	-0.14557	0.024144		0.079116	-0.26063	0.043526		0.079086	-0.49812	0.060135		0.389405	-0.12103	0.108124		0.079029	-0.91635	0.110613	0.079119	-0.33931	-0.02667		0.078934	-0.55587	0.075502	0.078905	-0.24811	0.003434
0.079172	-0.55047	0.181714	-0.37357		0.079194	-0.4948	0.058523	0.181714	-0.14691	0.021406		0.0792	-0.26093	0.042941		0.079169	-0.49824	0.05759		0.389738	-0.12316	0.107717		0.079112	-0.9178	0.109179	0.079203	-0.33981	-0.02821		0.079018	-0.55614	0.075293	0.078988	-0.24808	0.002261
0.079255	-0.55176	0.181881	-0.37359		0.079277	-0.49553	0.059338	0.181881	-0.14839	0.017694		0.079283	-0.26122	0.042142		0.079252	-0.49835	0.057062		0.390071	-0.12587	0.10792		0.079195	-0.91924	0.108107	0.079286	-0.34039	-0.03016		0.079101	-0.55646	0.074069	0.079072	-0.24807	0.001808
0.079338	-0.55302	0.182047	-0.37361		0.07936	-0.49625	0.058413	0.182047	-0.14944	0.01416		0.079366	-0.2616	0.04122		0.079335	-0.49845	0.056809		0.390405	-0.12745	0.109165		0.079278	-0.92069	0.109131	0.079369	-0.341	-0.03297		0.079184	-0.55691	0.073538	0.079155	-0.24811	0.002731
0.079421	-0.55424	0.182214	-0.37365		0.079444	-0.49701	0.058173	0.182214	-0.14932	0.012499		0.079449	-0.26266	0.041202		0.079419	-0.49856	0.056544		0.390738	-0.12792	0.110102		0.079362	-0.92224	0.109681	0.079452	-0.34164	-0.0331		0.079267	-0.55745	0.07362	0.079238	-0.24814	0.004748
0.079505	-0.5553	0.182381	-0.37399		0.079527	-0.49783	0.058825	0.182381	-0.14887	0.012588		0.079533	-0.26417	0.042304		0.079502	-0.49866	0.056534		0.391071	-0.12829	0.110279		0.079445	-0.9238	0.108759	0.079536	-0.34224	-0.03269		0.079351	-0.55797	0.073442	0.079322	-0.2482	0.004371
0.079588	-0.55624	0.182547	-0.37442		0.07961	-0.49858	0.058665	0.182547	-0.14794	0.012126		0.079616	-0.26576	0.041904		0.079585	-0.49898	0.055066		0.391404	-0.12915	0.109701		0.079528	-0.92515	0.107902	0.079619	-0.34284	-0.03371		0.079434	-0.55832	0.074725	0.079405	-0.24833	0.003116
0.079671	-0.55722	0.182714	-0.37485		0.079693	-0.49951	0.0594	0.182714	-0.1473	0.01177		0.079699	-0.26707	0.041108		0.079669	-0.49961	0.053215		0.391738	-0.13158	0.108867		0.079612	-0.92629	0.106982	0.079702	-0.34344	-0.03523		0.079517	-0.55838	0.076091	0.079488	-0.24851	0.001617
0.079754	-0.55814	0.18288	-0.37521		0.079777	-0.50073	0.059302	0.18288	-0.14756	0.010622		0.079783	-0.26773	0.0405		0.079752	-0.50032	0.051134		0.392071	-0.13358	0.110212		0.079695	-0.92732	0.106697	0.079785	-0.344	-0.03379		0.079601	-0.55837	0.076749	0.079571	-0.24869	0.003824
0.079838	-0.55873	0.183047	-0.37551		0.07986	-0.50189	0.059216	0.183047	-0.14858	0.009875		0.079866	-0.26849	0.039141		0.079835	-0.50103	0.050211		0.392404	-0.13394	0.110632		0.079778	-0.92836	0.106069	0.079869	-0.34428	-0.03133		0.079684	-0.55837	0.078839	0.079655	-0.2489	0.005948
0.079921	-0.55908	0.183214	-0.3758		0.079943	-0.50311	0.060083	0.183214	-0.15003	0.010126		0.079949	-0.26911	0.037914		0.079918	-0.50167	0.049473		0.392737	-0.13423	0.110055		0.079861	-0.92938	0.104679	0.079952	-0.34439	-0.02766		0.079767	-0.55863	0.08109	0.079738	-0.24947	0.005604
0.080004	-0.55944	0.18338	-0.37608		0.080027	-0.50431	0.060668	0.18338	-0.15168	0.010613		0.080032	-0.26972	0.039106		0.080002	-0.50222	0.050512		0.393071	-0.13423	0.109694		0.079945	-0.93032	0.104445	0.080035	-0.34451	-0.02388		0.07985	-0.55939	0.082388	0.079821	-0.25028	0.007514
0.080087	-0.55969	0.183547	-0.37625		0.08011	-0.50525	0.059436	0.183547	-0.15316	0.012109		0.080116	-0.26941	0.040365		0.080085	-0.50272	0.050695		0.393404	-0.01905	0.109899		0.080028	-0.93124	0.103482	0.080119	-0.34462	-0.02107		0.079934	-0.56026	0.084172	0.079905	-0.25105	0.00828
0.080171	-0.55986	0.183713	-0.37576		0.080193	-0.50618	0.058112	0.183713	-0.15406	0.013869		0.080199	-0.26893	0.041091		0.080168	-0.50321	0.052792		0.393737	0.000881	0.109568		0.080111	-0.93215	0.100235	0.080202	-0.34454	-0.01825		0.080017	-0.56109	0.085558	0.079988	-0.25163	0.006737
0.080254	-0.56	0.18388	-0.37527		0.080276	-0.50708	0.05533	0.18388	-0.15379	0.013919		0.080282	-0.26847	0.041115		0.080251	-0.50342	0.054173		0.39407	0.001761	0.108236		0.080194	-0.93289	0.099441	0.080285	-0.34435	-0.01838		0.0801	-0.5618	0.087115	0.080071	-0.25188	0.002559
0.080337	-0.56014	0.184047	-0.37481		0.08036	-0.50772	0.051492	0.184047	-0.15309	0.013085		0.080365	-0.2682	0.038578		0.080335	-0.50343	0.053711		0.394404	0.002435	0.106658		0.080278	-0.93339	0.099919	0.080368	-0.34416	-0.02023		0.080184	-0.56238	0.088044	0.080154	-0.25205	7.2e-05
0.08042	-0.56029	0.184213	-0.37458		0.080443	-0.50816	0.049313	0.184213	-0.15296	0.014123		0.080449	-0.26812	0.008997		0.080418	-0.5034	0.053609		0.394737	0.00198	0.104714		0.080361	-0.93386	0.098538	0.080452	-0.34396	-0.0213		0.080267	-0.56293	0.085415	0.080238	-0.25222	-0.00123
0.080504	-0.56046	0.18438	-0.37445		0.080526	-0.5086	0.047337	0.18438	-0.15355	0.012804		0.080532	-0.26803	-0.00088		0.080501	-0.50337	0.053315		0.39507	0.001408	0.103858		0.080444	-0.93434	0.096731	0.080535	-0.34372	-0.02194		0.08035	-0.56349	0.083106	0.080321	-0.25226	-0.00211
0.080587	-0.56063	0.184546	-0.37432		0.080609	-0.50903	0.045816	0.184546	-0.15521	0.012604		0.080615	-0.26797	-0.00135		0.080585	-0.50288	0.053007		0.395404	0.002766	0.10032		0.080527	-0.93475	0.095696	0.080618	-0.34347	-0.0244		0.080433	-0.5637	0.082813	0.080404	-0.25206	-0.00501
0.08067	-0.5608	0.184713	-0.37421		0.080693	-0.50963	0.043861	0.184713	-0.15689	0.014153		0.080698	-0.26809	-0.00335		0.080668	-0.50206	0.053071		0.395737	0.006336	0.096607		0.080611	-0.93503	0.097586	0.080701	-0.34322	-0.02627		0.080517	-0.56346	0.082622	0.080488	-0.25177	-0.00401
0.080753	-0.56094	0.18488	-0.37436		0.080776	-0.51052	0.040262	0.18488	-0.15789	0.012982		0.080782	-0.26873	-0.00541		0.080751	-0.50113	0.054417		0.39607	0.008215	0.094036		0.080694	-0.93524	0.099076	0.080785	-0.34301	-0.0286		0.0806	-0.56323	0.081978	0.080571	-0.25147	-0.00286
0.080837	-0.56104	0.185046	-0.37499		0.080859	-0.51138	0.037295	0.185046	-0.15846	0.010602		0.080865	-0.26937	-0.00915		0.080834	-0.50021	0.055144		0.396403	0.007166	0.091779		0.080777	-0.93549	0.09894	0.080868	-0.34292	-0.0314		0.080683	-0.56308	0.081827	0.080654	-0.25087	-0.00546
0.08092	-0.56114	0.185213	-0.37565		0.080943	-0.51225	0.036594	0.185213	-0.15869	0.007309		0.080948	-0.27007	-0.01201		0.080918	-0.49908	0.054371		0.396737	0.005879	0.090028		0.080861	-0.9361	0.099227	0.080951	-0.34289	-0.03236		0.080766	-0.56317	0.080058	0.080737	-0.25004	-0.00657
0.081003	-0.56123	0.18538	-0.37621		0.081026	-0.51313	0.036169	0.18538	-0.15893	0.004195		0.081032	-0.27129	-0.01615		0.081001	-0.49785	0.051143		0.39707	0.005434	0.088271		0.080944	-0.93695	0.09986	0.081035	-0.34286	-0.03429		0.08085	-0.5634	0.078206	0.080821	-0.2491	-0.00694
0.081086	-0.56186	0.185546	-0.37637		0.081109	-0.51393	0.035605	0.185546	-0.15937	0.002213		0.081115	-0.27289	-0.01993		0.081084	-0.49656	0.047845		0.397403	0.004292	0.087609		0.081027	-0.9378	0.098152	0.081118	-0.34284	-0.03593		0.080933	-0.56365	0.076329	0.080904	-0.2482	-0.00492
0.08117	-0.56312	0.185713	-0.37644		0.081192	-0.51472	0.037145	0.185713	-0.15968	-0.00198		0.081198	-0.27432	-0.0202		0.081167	-0.49536	0.046407		0.397736	0.003041	0.088098		0.08111	-0.93869	0.097993	0.081201	-0.34284	-0.03605		0.081016	-0.56395	0.07422	0.080987	-0.24718	-0.00232
0.081253	-0.56462	0.185879	-0.37651		0.081276	-0.51551	0.039677	0.185879	-0.15952	-0.00661		0.081281	-0.27584	-0.01662		0.081251	-0.49469	0.045312		0.39807	0.005033	0.091568		0.081194	-0.93975	0.099392	0.081284	-0.34285	-0.03562		0.0811	-0.56445	0.073771	0.081071	-0.24606	-0.00058
0.081336	-0.56612	0.186046	-0.37662		0.081359	-0.51604	0.041099	0.186046	-0.15942	-0.00647		0.081365	-0.27723	-0.01483		0.081334	-0.49419	0.045867		0.398403	0.006259	0.094436		0.081277	-0.94113	0.100329	0.081368	-0.34286	-0.03617		0.081183	-0.56511	0.07189	0.081154	-0.24491	0.000604
0.081419	-0.56759	0.186213	-0.37707		0.081442	-0.51627	0.042342	0.186213	-0.15958	-0.00709		0.081448	-0.27842	-0.01396		0.081417	-0.4937	0.045701		0.398736	0.004516	0.094644		0.08136	-0.94267	0.099364	0.081451	-0.34284	-0.03571		0.081266	-0.56578	0.071102	0.081237	-0.24376	0.001724
0.081503	-0.56908	0.186379	-0.37776		0.081525	-0.51649	0.044121	0.186379	-0.16048	-0.01048		0.081531	-0.27961	-0.01245		0.0815	-0.49345	0.045766		0.399069	0.004057	0.096695		0.081443	-0.94416	0.095647	0.081534	-0.3428	-0.03377		0.081349	-0.56634	0.069514	0.08132	-0.24327	0.001141
0.081586	-0.57064	0.186546	-0.37842		0.081609	-0.51667	0.045138	0.186546	-0.16243	-0.01186		0.081614	-0.28072	-0.01149		0.081584	-0.4938	0.047117		0.399403	0.004278	0.099745		0.081527	-0.94549	0.092581	0.081617	-0.34275	-0.03073		0.081433	-0.56679	0.067316	0.081404	-0.24318	0.001722
0.081669	-0.57218	0.186712	-0.37907		0.081692	-0.51675	0.04488	0.186712	-0.16447	-0.01099		0.081698	-0.28146	-0.01037		0.081667	-0.49439	0.045958		0.399736	0.002586	0.099825		0.08161	-0.94679	0.091331	0.081701	-0.3427	-0.02756		0.081516	-0.56718	0.063132	0.081487	-0.24308	0.001303
0.081752	-0.57338	0.186879	-0.3796		0.081775	-0.51678	0.044198	0.186879	-0.16651	-0.00959		0.081781	-0.28222	-0.00956		0.08175	-0.49496	0.043623		0.400069	0.001127	0.099344		0.081693	-0.94813	0.090415	0.081784	-0.34275	-0.02624		0.081599	-0.56756	0.060385	0.08157	-0.24298	0.000365
0.081836	-0.57432	0.187046	-0.38016		0.081858	-0.51681	0.043122	0.187046	-0.16772	-0.00919		0.081864	-0.28298	-0.0064		0.081834	-0.49579	0.044239		0.400402	0.001617	0.099726		0.081777	-0.94948	0.089334	0.081867	-0.34285	-0.02501		0.081683	-0.56805	0.058184	0.081653	-0.24316	0.003002
0.081919	-0.57528	0.187212	-0.38068		0.081942	-0.51688	0.043759	0.187212	-0.168	-0.0077		0.081947	-0.28384	-0.00498		0.081917	-0.49721	0.046006		0.400736	0.002588	0.100137		0.08186	-0.95035	0.089082	0.081951	-0.34296	-0.02313		0.081766	-0.56873	0.057739	0.081737	-0.2436	0.003556
0.082002	-0.57615	0.187379	-0.3812		0.082025	-0.51699	0.045923	0.187379	-0.16843	-0.00474		0.082031	-0.28516	-0.00422		0.082	-0.49874	0.04693		0.401069	0.003252	0.100066		0.081943	-0.95087	0.087942	0.082034	-0.34307	-0.02299		0.081849	-0.56947	0.059077	0.08182	-0.24408	0.003002
0.082085	-0.57681	0.187545	-0.38149		0.082108	-0.51715	0.045941	0.187545	-0.1692	-0.00204		0.082114	-0.28678	-0.0042		0.082083	-0.50024	0.047407		0.401402	0.004039	0.097241		0.082026	-0.95136	0.086906	0.082117	-0.34337	-0.02376		0.081932	-0.57025	0.059557	0.081903	-0.2445	0.003574
0.082169	-0.57739	0.187712	-0.38178		0.082192	-0.5173	0.044697	0.187712	-0.17023	-0.00135		0.082197	-0.2884	-0.00482		0.082167	-0.50157	0.045824		0.401735	0.005398	0.091572		0.08211	-0.95179	0.086584	0.0822	-0.34381	-0.02326		0.082016	-0.57096	0.061731	0.081987	-0.24493	0.004012
0.082252	-0.578	0.187879	-0.38207		0.082275	-0.51714	0.042849	0.187879	-0.1714	-0.00173		0.082281	-0.28997	-0.00511		0.08225	-0.50258	0.044312		0.402069	0.004666	0.089441		0.082193	-0.95211	0.086404	0.082284	-0.34426	-0.02339		0.082099	-0.57161	0.062099	0.08207	-0.24532	0.003576
0.082335	-0.57852	0.188045	-0.38243		0.082358	-0.51653	0.041489	0.188045	-0.17222	-0.0012		0.082364	-0.29118	-0.00593		0.082333	-0.50353	0.042802		0.402402	0.002204	0.089488		0.082276	-0.95239	0.086311	0.082367	-0.34467	-0.02718		0.082182	-0.57227	0.060439	0.082153	-0.24572	0.001876
0.082418	-0.57863	0.188212	-0.38291		0.082441	-0.51592	0.042278	0.188212	-0.17238	2.6e-05		0.082447	-0.29234	-0.00606		0.082416	-0.50453	0.039864		0.402735	0.00225	0.087804		0.082359	-0.95267	0.086861	0.08245	-0.34499	-0.03197		0.082266	-0.57293	0.060386	0.082236	-0.24612	0.000168
0.082502	-0.57854	0.188378	-0.38339		0.082525	-0.51531	0.044201	0.188378	-0.17196	0.000166		0.08253	-0.29357	-0.00674		0.0825	-0.50564	0.038777		0.403069	0.002954	0.08813		0.082443	-0.95311	0.085757	0.082533	-0.34525	-0.03377		0.082349	-0.57323	0.063638	0.08232	-0.24665	0.000226
0.082585	-0.57845	0.188545	-0.38385		0.082608	-0.51474	0.045593	0.188545	-0.17127	-0.00041		0.082614	-0.29475	-0.00776		0.082583	-0.50685	0.039168		0.403402	0.001868	0.087136		0.082526	-0.95421	0.083382	0.082617	-0.34552	-0.03589		0.082432	-0.57315	0.066369	0.082403	-0.24726	0.002365
0.082668	-0.57846	0.188712	-0.38418		0.082691	-0.51425	0.046236	0.188712	-0.1707	0.000119		0.082697	-0.29577	-0.00722		0.082666	-0.50815	0.038057		0.403735	0.000342	0.086585		0.082609	-0.95566	0.081509	0.0827	-0.34577	-0.039		0.082515	-0.573	0.067728	0.082486	-0.24787	0.001055
0.082751	-0.57861	0.188878	-0.38415		0.082774	-0.51376	0.045764	0.188878	-0.17059	0.000612		0.08278	-0.29676	-0.00377		0.082749	-0.50939	0.037747		0.404068	-0.00035	0.087126		0.082693	-0.95715	0.07957	0.082783	-0.34598	-0.03994		0.082599	-0.5729	0.067044	0.08257	-0.24855	0.000395
0.082835	-0.5788	0.189045	-0.38411		0.082858	-0.51332	0.04336	0.189045	-0.17115	-0.00094		0.082863	-0.29782	-0.00091		0.082833	-0.51038	0.037326		0.404402	0.000232	0.088601		0.082776	-0.95839	0.078869	0.082867	-0.34618	-0.03943		0.082682	-0.57303	0.067344	0.082653	-0.24921	-0.00064
0.082918	-0.57899	0.189212	-0.38412		0.082941	-0.51307	0.041412	0.189212	-0.17208	-0.00328		0.082947	-0.29894	-0.0008		0.082916	-0.51134	0.035797		0.404735	0.000468	0.090903		0.082859	-0.95929	0.077881	0.08295	-0.34637	-0.03873		0.082765	-0.57335	0.06939	0.082736	-0.24998	-0.00267
0.083001	-0.57933	0.189378	-0.38429		0.083024	-0.51294	0.03953	0.189378	-0.17339	-0.0041		0.08303	-0.30024	-0.00117		0.082999	-0.51225	0.034366		0.405068	-0.00128	0.095011		0.082942	-0.96008	0.076802	0.083033	-0.34652	-0.03823		0.082848	-0.57365	0.069971	0.082819	-0.2507	-0.0036
0.083084	-0.57995	0.189545	-0.38452		0.083108	-0.51281	0.037977	0.189545	-0.10274	-0.00352		0.083113	-0.30143	0.001396		0.083083	-0.51315	0.033552		0.405401	-0.00312	0.09735		0.083026	-0.96087	0.077295	0.083116	-0.34662	-0.03926		0.082932	-0.57399	0.068899	0.082903	-0.25146	-0.00285
0.083168	-0.58064	0.189711	-0.38475		0.083191	-0.51268	0.037318	0.189711	-0.00189	-0.00302		0.083196	-0.30277	0.003781		0.083166	-0.51388	0.032942		0.405735	-0.00519	0.096826		0.083109	-0.96151	0.077021	0.0832	-0.34671	-0.03915		0.083015	-0.57475	0.069829	0.082986	-0.25243	-0.00077
0.083251	-0.58132	0.189878	-0.38504		0.083274	-0.51262	0.035437	0.189878	-0.00296	-0.00402		0.08328	-0.30396	0.003851		0.083249	-0.51452	0.033322		0.406068	-0.00754	0.097762		0.083192	-0.96194	0.074252	0.083283	-0.34678	-0.03876		0.083098	-0.57564	0.069966	0.083069	-0.25339	0.000349
0.083334	-0.5816	0.190045	-0.38564		0.083357	-0.51262	0.032925	0.190045	-0.00356	-0.00503		0.083363	-0.30471	0.001186		0.083332	-0.51516	0.033227		0.406401	-0.00937	0.097788		0.083275	-0.96229	0.072119	0.083366	-0.34699	-0.04035		0.083182	-0.57659	0.068322	0.083153	-0.25427	0.001259
0.083417	-0.58163	0.190211	-0.38666		0.083441	-0.51261	0.031863	0.190211	-0.00378	-0.00546		0.083446	-0.30546	-0.00161		0.083416	-0.51583	0.032559		0.406734	-0.01084	0.097411		0.083359	-0.96264	0.071848	0.083449	-0.34748	-0.04037		0.083265	-0.57741	0.066407	0.083236	-0.25521	-0.00062
0.083501	-0.58163	0.190378	-0.38768		0.083524	-0.51259	0.032819	0.190378	-0.00381	-0.00674		0.08353	-0.30603	-0.00568		0.083499	-0.51647	0.033256		0.407068	-0.00883	0.093659		0.083442	-0.96292	0.07188	0.083533	-0.34801	-0.03931		0.083348	-0.5781	0.06422	0.083319	-0.25617	-0.0018
0.083584	-0.58164	0.190544	-0.38862		0.083607	-0.51253	0.034115	0.190544	-0.00404	-0.00868		0.083613	-0.30593	-0.00821		0.083582	-0.51711	0.034195		0.407401	-0.0059	0.091403		0.083525	-0.96316	0.070909	0.083616	-0.34855	-0.03891		0.083431	-0.57879	0.06184	0.083402	-0.25706	-0.00142
0.083667	-0.58178	0.190711	-0.3893		0.08369	-0.51245	0.033495	0.190711	-0.00468	-0.01023		0.083696	-0.30543	-0.00969		0.083665	-0.51778	0.03576		0.407734	-0.00435	0.08996		0.083608	-0.96339	0.068353	0.083699	-0.34911	-0.03783		0.083515	-0.57946	0.058481	0.083486	-0.25794	-9.8e-05
0.08375	-0.58207	0.190878	-0.38991		0.083774	-0.51238	0.032581	0.190878	-0.00538	-0.01081		0.083779	-0.30493	-0.00872		0.083749	-0.51846	0.037887		0.408067	-0.00299	0.088378		0.083692	-0.96362	0.066717	0.083783	-0.34973	-0.03729		0.083598	-0.58018	0.054409	0.083569	-0.25871	8.4e-05
0.083834	-0.58239	0.191044	-0.39052		0.083857	-0.51231	0.033351	0.191044	-0.00594	-0.01144		0.083863	-0.30447	-0.00754		0.083832	-0.51921	0.040278		0.408401	-0.00251	0.087163		0.083775	-0.96394	0.066614	0.083866	-0.35028	-0.03766		0.083681	-0.58112	0.050041	0.083652	-0.25941	-0.00123
0.083917	-0.58279	0.191211	-0.39102		0.08394	-0.51226	0.033732	0.191211	-0.00643	-0.01089		0.083946	-0.30404	-0.00963		0.083915	-0.52002	0.042564		0.408734	-0.00339	0.087073		0.083858	-0.96433	0.0662	0.083949	-0.35086	-0.03713		0.083765	-0.58208	0.047024	0.083736	-0.26004	-0.00433
0.084	-0.58356	0.191377	-0.39106		0.084023	-0.51222	0.033306	0.191377	-0.00678	-0.01034		0.084029	-0.30371	-0.01211		0.083999	-0.5208	0.04434		0.409067	-0.00478	0.085925		0.083942	-0.96473	0.066775	0.084032	-0.35136	-0.03446		0.083848	-0.58302	0.044934	0.083819	-0.26062	-0.0072
0.084083	-0.58449	0.191544	-0.39084		0.084107	-0.51218	0.034088	0.191544	-0.00691	-0.01059		0.084112	-0.30335	-0.01223		0.084082	-0.52166	0.044254		0.4094	-0.00432	0.086136		0.084025	-0.96516	0.069278	0.084116	-0.35187	-0.03237		0.083931	-0.58349	0.043237	0.083902	-0.26079	-0.00843
0.084167	-0.58542	0.191711	-0.39064		0.08419	-0.51225	0.034731	0.191711	-0.00683	-0.0109		0.084196	-0.30329	-0.00969		0.084165	-0.52269	0.043538		0.409734	-0.00322	0.089496		0.084108	-0.96565	0.071627	0.084199	-0.35238	-0.03336		0.084014	-0.58363	0.043458	0.083985	-0.26085	-0.00939
0.08425	-0.58635	0.191877	-0.39068		0.084273	-0.51244	0.03469	0.191877	-0.00673	-0.01228		0.084279	-0.30401	-0.00801		0.084248	-0.52369	0.044079		0.410067	-0.00149	0.092183		0.084191	-0.96616	0.073345	0.084282	-0.35287	-0.03434		0.084098	-0.58374	0.044259	0.084069	-0.26091	-0.01071
0.084333	-0.58723	0.192044	-0.39125		0.084357	-0.51266	0.034146	0.192044	-0.00667	-0.01299		0.084362	-0.30479	-0.00565		0.084332	-0.52467	0.04454		0.4104	0.000834	0.095966		0.084275	-0.96667	0.074691	0.084365	-0.35358	-0.03484		0.084181	-0.58385	0.044913	0.084152	-0.26096	-0.01324
0.084416	-0.58808	0.192211	-0.39183		0.08444	-0.5129	0.032818	0.192211	-0.00702	-0.0117		0.084445	-0.30556	-0.00519		0.084415	-0.52587	0.045284		0.410734	0.001989	0.096443		0.084358	-0.96718	0.075212	0.084449	-0.35439	-0.03744		0.084264	-0.58396	0.044756	0.084235	-0.26111	-0.01692
0.0845	-0.58893	0.192377	-0.39239		0.084523	-0.51299	0.033475	0.192377	-0.00772	-0.00929		0.084529	-0.30641	-0.00652		0.084498	-0.52716	0.043966		0.411067	0.000527	0.09424		0.084441	-0.96803	0.074967	0.084532	-0.35521	-0.04071		0.084348	-0.58408	0.043529	0.084318	-0.26129	-0.01895
0.084583	-0.58977	0.192544	-0.39293		0.084606	-0.51292	0.035468	0.192544	-0.00888	-0.00767		0.084612	-0.30739	-0.00904		0.084581	-0.52855	0.040533		0.4114	-0.00191	0.092638		0.084524	-0.96902	0.073904	0.084615	-0.35595	-0.04212		0.084431	-0.58421	0.043428	0.084402	-0.26147	-0.01908
0.084666	-0.5906	0.19271	-0.39348		0.08469	-0.51281	0.0363	0.19271	-0.01049	-0.00764		0.084695	-0.30834	-0.01135		0.084665	-0.52986	0.036691		0.411733	-0.00297	0.091408		0.084608	-0.97	0.072407	0.084699	-0.35673	-0.04242		0.084514	-0.58434	0.045932	0.084485	-0.26182	-0.01899
0.084749	-0.59142	0.192877	-0.39403		0.084773	-0.5127	0.036389	0.192877	-0.01195	-0.01017		0.084779	-0.30928	-0.0148		0.084748	-0.53175	0.03235		0.412067	-0.0046	0.092059		0.084691	-0.97106	0.072408	0.084782	-0.35744	-0.0429		0.084597	-0.58507	0.04962	0.084568	-0.26241	-0.01864
0.084833	-0.59225	0.193044	-0.39449		0.084856	-0.51237	0.035646	0.193044	-0.01329	-0.01266		0.084862	-0.30996	-0.01676		0.084831	-0.53402	0.027891		0.4124	-0.00684	0.093934		0.084774	-0.97232	0.073765	0.084865	-0.35816	-0.04509		0.084681	-0.58603	0.052996	0.084652	-0.26305	-0.01815
0.084916	-0.59316	0.19321	-0.39466		0.084939	-0.51182	0.034445	0.19321	-0.01408	-0.01464		0.084945	-0.31021	-0.01962		0.084914	-0.53618	0.025411		0.412733	-0.0073	0.093737		0.084858	-0.97358	0.074835	0.084948	-0.35881	-0.04689		0.084764	-0.58695	0.055848	0.084735	-0.26373	-0.01623
0.084999	-0.59447	0.193377	-0.39443		0.085023	-0.51125	0.034027	0.193377	-0.01418	-0.01661		0.085028	-0.31049	-0.02205		0.084998	-0.53833	0.025019		0.413066	-0.00593	0.091173		0.084941	-0.97481	0.075778	0.085032	-0.35935	-0.04676		0.084847	-0.58785	0.055404	0.084818	-0.26437	-0.01558
0.085082	-0.59592	0.193543	-0.39421		0.085106	-0.51069	0.033642	0.193543	-0.01386	-0.01637		0.085112	-0.31074	-0.02306		0.085081	-0.53987	0.024295		0.4134	-0.00582	0.089918		0.085024	-0.97598	0.075197	0.085115	-0.35988	-0.04828		0.084931	-0.5881	0.053547	0.084901	-0.26464	-0.01605
0.085166	-0.59737	0.19371	-0.39398		0.085189	-0.51018	0.033453	0.19371	-0.0132	-0.01582		0.085195	-0.31099	-0.02458		0.085164	-0.54102	0.022481		0.413733	-0.00712	0.089519		0.085107	-0.97698	0.073757	0.085198	-0.36036	-0.04954		0.085014	-0.58799	0.052014	0.084985	-0.26486	-0.0152
0.085249	-0.5981	0.193877	-0.39387		0.085273	-0.5097	0.034701	0.193877	-0.01209	-0.01691		0.085278	-0.3112	-0.02974		0.085248	-0.54214	0.019226		0.414066	-0.00747	0.089328		0.085191	-0.97793	0.074337	0.085281	-0.36084	-0.0482		0.085097	-0.58784	0.051629	0.085068	-0.26509	-0.01414
0.085332	-0.59827	0.194043	-0.39403		0.085356	-0.50917	0.03544	0.194043	-0.0109	-0.01951		0.085361	-0.31141	-0.03318		0.085331	-0.54327	0.017199		0.414399	-0.00811	0.090646		0.085274	-0.97892	0.075649	0.085365	-0.36135	-0.04642		0.08518	-0.58757	0.052608	0.085151	-0.26547	-0.01547
0.085415	-0.59834	0.19421	-0.39421		0.085439	-0.50876	0.035493	0.19421	-0.01017	-0.02154		0.085445	-0.31165	-0.03372		0.085414	-0.54371	0.018592		0.414733	-0.00841	0.090345		0.085357	-0.97959	0.076614	0.085448	-0.36186	-0.04717		0.085264	-0.58705	0.054718	0.085235	-0.26595	-0.01675
0.085499	-0.59841	0.194376	-0.39429		0.085522	-0.50867	0.036451	0.194376	-0.0096	-0.02238		0.085528	-0.31203	-0.03441		0.085497	-0.54408	0.021193		0.415066	-0.00718	0.089457		0.08544	-0.97996	0.076296	0.085531	-0.36235	-0.04966		0.085347	-0.58649	0.05471	0.085318	-0.26647	-0.0168
0.085582	-0.5983	0.194543	-0.39404		0.085606	-0.50877	0.037634	0.194543	-0.00887	-0.02203		0.085611	-0.31257	-0.03389		0.085581	-0.54449	0.024162		0.415399	-0.00519	0.086769		0.085524	-0.98026	0.074	0.085614	-0.36287	-0.05135		0.08543	-0.58593	0.053955	0.085401	-0.26696	-0.01586
0.085665	-0.59795	0.19471	-0.39362		0.085689	-0.50886	0.038416	0.19471	-0.00774	-0.02093		0.085694	-0.31311	-0.03221		0.085664	-0.54491	0.026878		0.415732	-0.00319	0.08598		0.085607	-0.98056	0.070857	0.085698	-0.36342	-0.05169		0.085513	-0.58537	0.051185	0.085484	-0.26743	-0.0166
0.085748	-0.59752	0.194876	-0.39322		0.085772	-0.50901	0.038779	0.194876	-0.0062	-0.01779		0.085778	-0.31367	-0.03027		0.085747	-0.54571	0.028256		0.416066	0.003447	0.084431		0.08569	-0.98101	0.068817	0.085781	-0.36397	-0.05154		0.085597	-0.58516	0.048183	0.085568	-0.26788	-0.01894
0.085832	-0.5971	0.195043	-0.39278		0.085855	-0.50927	0.039025	0.195043	-0.00472	-0.01401		0.085861	-0.31423	-0.02887		0.08583	-0.54654	0.028345		0.416399	0.01797	0.081248		0.085773	-0.98156	0.066876	0.085864	-0.36451	-0.05228		0.08568	-0.585	0.048248	0.085651	-0.26835	-0.01906
0.085915	-0.59709	0.19521	-0.39213		0.085939	-0.50958	0.039139	0.19521	-0.00357	-0.01269		0.085944	-0.31476	-0.02744		0.085914	-0.54743	0.027082		0.416732	0.054555	0.079948		0.085857	-0.98213	0.066297	0.085948	-0.36517	-0.05254		0.085763	-0.58484	0.050478	0.085734	-0.26876	-0.01965
0.085998	-0.59725	0.195376	-0.39102		0.086022	-0.50991	0.040296	0.195376	-0.00266	-0.01341		0.086028	-0.31529	-0.02645		0.085997	-0.54791	0.025768		0.417066	0.103446	0.078535		0.08594	-0.9827	0.067718	0.086031	-0.36586	-0.05378		0.085847	-0.58451	0.052927	0.085818	-0.26887	-0.02194
0.086081	-0.59741	0.195543	-0.38994		0.086105	-0.51017	0.0406	0.195543	-0.00186	-0.01408		0.086111	-0.31568	-0.02625		0.08608	-0.54785	0.026852		0.417399	0.199403	0.076888		0.086023	-0.98388	0.068204	0.086114	-0.36658	-0.05393		0.08593	-0.584	0.054249	0.085901	-0.26875	-0.02314
0.086165	-0.59758	0.195709	-0.38896		0.086188	-0.51038	0.04053	0.195709	-0.00111	-0.01448		0.086194	-0.31555	-0.02498		0.086163	-0.54773	0.028861		0.417732	0.313926	0.075011		0.086107	-0.98525	0.067934	0.086197	-0.3674	-0.0554		0.086013	-0.58348	0.055033	0.085984	-0.26862	-0.02364
0.086248	-0.59787	0.195876	-0.38813		0.086272	-0.51058	0.040363	0.195876	-0.00039	-0.01541		0.086277	-0.31515	-0.02481		0.086247	-0.54762	0.029305		0.418065	0.47719	0.074715		0.08619	-0.98662	0.068659	0.086281	-0.36784	-0.05787		0.086096	-0.58292	0.053827	0.086067	-0.2685	-0.02506
0.086331	-0.59822	0.196043	-0.38734		0.086355	-0.51077	0.03891	0.196043	0.000319	-0.01607		0.086361	-0.31477	-0.02579		0.08633	-0.54762	0.029475		0.418399	0.647705	0.076622		0.086273	-0.98799	0.069679	0.086364	-0.36824	-0.05915		0.08618	-0.58259	0.051409	0.086151	-0.2687	-0.02723
0.086414	-0.59858	0.196209	-0.3865		0.086438	-0.51092	0.0395	0.196209	0.000992	-0.01628		0.086444	-0.31436	-0.02533		0.086413	-0.54812	0.029811		0.418732	0.840519	0.077761		0.086356	-0.98934	0.070621	0.086447	-0.36866	-0.06035		0.086263	-0.58259	0.049011	0.086234	-0.26917	-0.0298
0.086498	-0.59903	0.196376	-0.38578		0.086522	-0.511	0.039626	0.196376	0.001627	-0.01705		0.086527	-0.31392	-0.02465		0.086497	-0.54863	0.030664		0.419065	1.03265	0.076602		0.08644	-0.99059	0.070319	0.08653	-0.36906	-0.06136		0.086346	-0.58263	0.04817	0.086317	-0.26964	-0.03093
0.086581	-0.59995	0.196542	-0.38538		0.086605	-0.51106	0.03902	0.196542	0.002213	-0.01939		0.08661	-0.31347	-0.02566		0.08658	-0.54913	0.033092		0.419398	1.22542	0.07602		0.086523	-0.99181	0.068445	0.086614	-0.3696	-0.06086		0.08643	-0.58267	0.047734	0.086401	-0.2701	-0.03228
0.086664	-0.60102	0.196709	-0.38523		0.086688	-0.51112	0.039233	0.196709	0.003325	-0.02265		0.086694	-0.31304	-0.02754		0.086663	-0.54946	0.03608		0.419732	1.41517	0.077776		0.086606	-0.99292	0.067557	0.086697	-0.37019	-0.05823		0.086513	-0.58328	0.046583	0.086484	-0.27036	-0.03509
0.086747	-0.60202	0.196876	-0.3851		0.086771	-0.51112	0.039407	0.196876	0.004849	-0.02423		0.086777	-0.31265	-0.02994		0.086746	-0.54971	0.038985		0.420065	1.59737	0.079602		0.086689	-0.99313	0.067873	0.08678	-0.37072	-0.05737		0.086596	-0.5841	0.044668	0.086567	-0.27061	-0.03656
0.086831	-0.60302	0.197042	-0.38517		0.086855	-0.51107	0.038039	0.197042	0.00617	-0.0243		0.08686	-0.31236	-0.03073		0.08683	-0.54993	0.041108		0.420398	1.76731	0.079557		0.086773	-0.99318	0.067017	0.086864	-0.37135	-0.05675		0.086679	-0.58493	0.043677	0.08665	-0.27087	-0.03603
0.086914	-0.60361	0.197209	-0.38551		0.086938	-0.51101	0.037139	0.197209	0.007228	-0.02454		0.086943	-0.31209	-0.02889		0.086913	-0.55016	0.041314		0.420731	1.91108	0.079048		0.086856	-0.99322	0.066074	0.086947	-0.37199	-0.05783		0.086763	-0.58576	0.043094	0.086734	-0.27112	-0.0356
0.086997	-0.60405	0.197375	-0.38587		0.087021	-0.51095	0.036668	0.197375	0.007598	-0.02439		0.087027	-0.31181	-0.02777		0.086996	-0.55022	0.040898		0.421065	2.03289	0.079422		0.086939	-0.99321	0.06673	0.08703	-0.37266	-0.05765		0.086846	-0.58621	0.04191	0.086817	-0.27111	-0.03545
0.08708	-0.60452	0.197542	-0.38623		0.087104	-0.51104	0.035655	0.197542	0.007552	-0.02313		0.08711	-0.31151	-0.02839		0.087079	-0.5501	0.040089		0.421398	2.12901	0.081011		0.087023	-0.99297	0.067313	0.087113	-0.37329	-0.05466		0.086929	-0.58639	0.040678	0.0869	-0.27108	-0.03573
0.087164	-0.60479	0.197709	-0.3866		0.087188	-0.51121	0.035248	0.197709	0.007988	-0.02206		0.087193	-0.31117	-0.02958		0.087163	-0.54998	0.039468		0.421731	2.1898	0.08145		0.087106	-0.99268	0.066773	0.087197	-0.37392	-0.05177		0.087013	-0.58655	0.040825	0.086984	-0.27104	-0.03595
0.087247	-0.60481	0.197875	-0.38696		0.087271	-0.5114	0.033108	0.197875	0.008669	-0.02161		0.087277	-0.31081	-0.03112		0.087246	-0.54986	0.039933		0.422064	2.2121	0.078953		0.087189	-0.99237	0.065896	0.08728	-0.37464	-0.04932		0.087096	-0.58666	0.042107	0.087067	-0.27093	-0.03525
0.08733	-0.60478	0.198042	-0.38731		0.087354	-0.51157	0.03075	0.198042	0.008868	-0.02124		0.08736	-0.31043	-0.0326		0.087329	-0.54999	0.039657		0.422398	2.20442	0.07649		0.087272	-0.99226	0.066206	0.087363	-0.37553	-0.04943		0.087179	-0.58626	0.043911	0.08715	-0.27065	-0.03413
0.087413	-0.60475	0.198208	-0.38759		0.087438	-0.51166	0.032278	0.198208	0.008736	-0.02005		0.087443	-0.3103	-0.03257		0.087413	-0.55015	0.037638		0.422731	2.17424	0.074552		0.087356	-0.99237	0.066118	0.087446	-0.37627	-0.05364		0.087262	-0.5858	0.04497	0.087233	-0.27037	-0.03407
0.087497	-0.60481	0.198375	-0.38751		0.087521	-0.51172	0.034684	0.198375	0.008053	-0.01888		0.087526	-0.31044	-0.03226		0.087496	-0.5503	0.035473		0.423064	2.12503	0.074973		0.087439	-0.99251	0.065754	0.08753	-0.37688	-0.05641		0.087346	-0.5853	0.044542	0.087317	-0.27006	-0.03615
0.08758	-0.60513	0.198542	-0.38708		0.087604	-0.51178	0.034621	0.198542	0.006991	-0.01938		0.08761	-0.3106	-0.03148		0.087579	-0.55044	0.033802		0.423398	2.06429	0.076559		0.087522	-0.99266	0.066237	0.087613	-0.3772	-0.05546		0.087429	-0.58484	0.042407	0.0874	-0.26978	-0.03617
0.087663	-0.60548	0.198708	-0.38665		0.087687	-0.51184	0.034575	0.198708	0.005739	-0.02045		0.087693	-0.31075	-0.03103		0.087662	-0.55045	0.032166		0.423731	1.99833	0.077885		0.087605	-0.99299	0.066055	0.087696	-0.37751	-0.05333		0.087512	-0.58485	0.03935	0.087483	-0.26953	-0.03474
0.087746	-0.60585	0.198875	-0.38622		0.087771	-0.5119	0.033403	0.198875	0.004458	-0.02058		0.087776	-0.31085	-0.03138		0.087746	-0.55042	0.030835		0.424064	1.93121	0.07857		0.087689	-0.99354	0.066255	0.08778	-0.3778	-0.05183		0.087595	-0.58488	0.03988	0.087566	-0.26924	-0.03342
0.08783	-0.60602	0.199042	-0.38585		0.087854	-0.51195	0.033479	0.199042	0.003526	-0.02031		0.087859	-0.31085	-0.03205		0.087829	-0.55038	0.030038		0.424397	1.85981	0.077893		0.087772	-0.99416	0.067358	0.087863	-0.37807	-0.05093		0.087679	-0.58492	0.04063	0.08765	-0.26897	-0.03264
0.087913	-0.60608	0.199208	-0.38555		0.087937	-0.51201	0.034464	0.199208	0.00296	-0.02125		0.087943	-0.31085	-0.03293		0.087912	-0.55031	0.013291		0.424731	1.78892	0.075324		0.087855	-0.99475	0.068533	0.087946	-0.37816	-0.04987		0.087762	-0.58487	0.041663	0.087733	-0.26883	-0.03261
0.087996	-0.60613	0.199375	-0.38523		0.08802	-0.51205	0.03508	0.199375	0.002735	-0.0213		0.088026	-0.31083	-0.0328		0.087995	-0.55015	-0.00182		0.425064	1.72374	0.072696		0.087938	-0.99521	0.070416	0.088029	-0.37824	-0.04855		0.087845	-0.58463	0.044961	0.087816	-0.26882	-0.03261
0.088079	-0.60618	0.199541	-0.38511		0.088104	-0.51207	0.035659	0.199541	0.002496	-0.02069		0.088109	-0.31074	-0.0331		0.088079	-0.54999	-0.00264		0.425397	1.65755	0.073738		0.088022	-0.99566	0.072566	0.088113	-0.37832	-0.04793		0.087929	-0.58438	0.04511	0.0879	-0.26881	-0.03346
0.088163	-0.60628	0.199708	-0.38542		0.088187	-0.51209	0.037414	0.199708	0.001856	-0.02121		0.088192	-0.31059	-0.03485		0.088162	-0.54981	-0.00226		0.42573	1.58616	0.076806		0.088105	-0.99608	0.073933	0.088196	-0.37847	-0.04864		0.088012	-0.58411	0.042277	0.087983	-0.2688	-0.0333
0.088246	-0.60642	0.199875	-0.38594		0.08827	-0.51211	0.035888	0.199875	0.001036	-0.02158		0.088276	-0.31044	-0.03634		0.088245	-0.54964	-0.00333		0.426064	1.52012	0.077099		0.088188	-0.99649	0.075559	0.088279	-0.37862	-0.04795		0.088095	-0.58381	0.040022	0.088066	-0.26882	-0.03479
0.088329	-0.60657	0.200041	-0.38646		0.088353	-0.51214	0.031889	0.200041	0.000249	-0.02044		0.088359	-0.31033	-0.03724		0.088328	-0.54933	-0.00503		0.426397	1.45951	0.07337		0.088272	-0.99668	0.076286	0.088362	-0.37879	-0.04918		0.088178	-0.58342	0.038651	0.088149	-0.26886	-0.03314
0.088412	-0.60671	0.200208	-0.38699		0.088437	-0.5122	0.030512	0.200208	-0.00034	-0.01841		0.088442	-0.31046	-0.04004		0.088412	-0.54901	-0.00578		0.42673	1.40678	0.070274		0.088355	-0.99658	0.07531	0.088446	-0.37897	-0.05131		0.088262	-0.58302	0.038357	0.088233	-0.2689	-0.02989
0.088496	-0.60693	0.200374	-0.38756		0.08852	-0.51227	0.031797	0.200374	-0.00051	-0.01795		0.088526	-0.31077	-0.04247		0.088495	-0.54869	-0.00579		0.427063	1.35688	0.069024		0.088438	-0.99646	0.020914	0.088529	-0.37952	-0.05285		0.088345	-0.58262	0.039335	0.088316	-0.26895	-0.0292
0.088579	-0.60715	0.200541	-0.38819		0.088603	-0.51234	0.031635	0.200541	-0.00049	-0.01979		0.088609	-0.31107	-0.04365		0.088578	-0.5482	-0.00474		0.427397	1.31124	0.068589		0.088521	-0.99632	0.001559	0.088612	-0.38062	-0.05237		0.088428	-0.58222	0.038927	0.088399	-0.2689	-0.02919
0.088662	-0.60737	0.200708	-0.38881		0.088687	-0.5126	0.029625	0.200708	-0.00043	-0.0201		0.088692	-0.31132	-0.0448		0.088662	-0.54751	-0.0045		0.42773	1.26717	0.067707		0.088605	-0.99576	0.001368	0.088696	-0.3818	-0.05318		0.088512	-0.5818	0.03769	0.088483	-0.26881	-0.03
0.088745	-0.6076	0.200874	-0.38944		0.08877	-0.51299	0.030329	0.200874	-0.00062	-0.01827		0.088775	-0.31148	-0.04485		0.088745	-0.54687	-0.00469		0.428063	1.22587	0.067899		0.088688	-0.99516	-0.00012	0.088779	-0.38289	-0.05502		0.088595	-0.58139	0.037317	0.088566	-0.26873	-0.02925
0.088829	-0.60778	0.201041	-0.39009		0.088853	-0.51339	0.030081	0.201041	-0.00118	-0.01792		0.088859	-0.31159	-0.04492		0.088828	-0.54623	-0.00431		0.428396	1.18563	0.068983		0.088771	-0.99452	-0.00085	0.088862	-0.38398	-0.05778		0.088678	-0.58098	0.03517	0.088649	-0.26862	-0.02785
0.088912	-0.60794	0.201207	-0.39074		0.088936	-0.51379	0.029304	0.201207	-0.0016	-0.01937		0.088942	-0.3117	-0.0447		0.088911	-0.54558	-0.0033		0.42873	1.15512	0.06991		0.088854	-0.99392	-0.00202	0.088945	-0.38522	-0.05968		0.088761	-0.58078	0.032649	0.088732	-0.26813	-0.02688
0.088995	-0.60811	0.201374	-0.3914		0.08902	-0.51428	0.028374	0.201374	-0.00183	-0.02004		0.089025	-0.31181	-0.0436		0.088995	-0.54487	-0.00537		0.429063	1.12851	0.069245		0.088938	-0.99386	-0.00365	0.089029	-0.38631	-0.05859		0.088845	-0.58081	0.031465	0.088816	-0.26754	-0.02691
0.089078	-0.60817	0.201541	-0.39197		0.089103	-0.51485	0.029041	0.201541	-0.00219	-0.02035		0.089108	-0.31192	-0.04298		0.089078	-0.54416	-0.00587		0.429396	1.10159	0.069599		0.089021	-0.99413	-0.00272	0.089112	-0.38755	-0.05676		0.088928	-0.58085	0.030112	0.088899	-0.2669	-0.02415
0.089162	-0.60775	0.201707	-0.39227		0.089186	-0.51548	0.031775	0.201707	-0.00271	-0.02252		0.089192	-0.31202	-0.04212		0.089161	-0.54348	-0.00405		0.429729	1.07369	0.07154		0.089104	-0.99441	-0.00114	0.089195	-0.38839	-0.05688		0.089011	-0.58089	0.031409	0.088982	-0.26628	-0.02198
0.089245	-0.6073	0.201874	-0.39234		0.089269	-0.51611	0.033904	0.201874	-0.00386	-0.02513		0.089275	-0.31212	-0.03955		0.089244	-0.54361	-0.00378		0.430063	1.04915	0.072557		0.089188	-0.99479	-0.00089	0.089278	-0.3891	-0.05776		0.089095	-0.58178	0.033988	0.089066	-0.26605	-0.02217
0.089328	-0.60685	0.202041	-0.3924		0.089353	-0.51667	0.033225	0.202041	-0.00525	-0.02464		0.089358	-0.31224	-0.03803		0.089328	-0.54394	-0.00364		0.430396	1.02386	0.072881		0.089271	-0.99535	-0.00012	0.089362	-0.3898	-0.05802		0.089178	-0.5829	0.035121	0.089149	-0.26586	-0.02292
0.089411	-0.60639	0.202207	-0.39231		0.089436	-0.51724	0.033213	0.202207	-0.00652	-0.02324		0.089441	-0.31239	-0.03854		0.089411	-0.54428	-0.00379		0.430729	0.999028	0.074337		0.089354	-0.99591	-0.0006	0.089445	-0.39054	-0.05886		0.089261	-0.58402	0.034803	0.089232	-0.26565	-0.02434
0.089495	-0.60699	0.202374	-0.39198		0.089519	-0.51781	0.03453	0.202374	-0.0076	-0.02405		0.089525	-0.31254	-0.03823		0.089494	-0.54465	-0.002		0.431063	0.972039	0.077229		0.089437	-0.99652	-0.00101	0.089528	-0.3913	-0.05754		0.089344	-0.58515	0.034151	0.089315	-0.26552	-0.02487
0.089578	-0.60767	0.20254	-0.39162		0.089603	-0.51839	0.033104	0.20254	-0.00802	-0.02599		0.089608	-0.31269	-0.03732		0.089578	-0.5452	-0.00057		0.431396	0.946447	0.078799		0.089521	-0.99709	-0.00132	0.089612	-0.39195	-0.05611		0.089428	-0.5862	0.033702	0.089399	-0.26615	-0.02492
0.089661	-0.60834	0.202707	-0.39128		0.089686	-0.51921	0.031776	0.202707	-0.0082	-0.02676		0.089691	-0.313	-0.03603		0.089661	-0.54612	0.000648		0.431729	0.922638	0.079898		0.089604	-0.99662	-0.00265	0.089695	-0.39265	-0.05486		0.089511	-0.58723	0.033814	0.089482	-0.26687	-0.02519
0.089744	-0.60925	0.202874	-0.39103		0.089769	-0.52006	0.032726	0.202874	-0.00781	-0.02598		0.089775	-0.31348	-0.03439		0.089744	-0.54703	0.001621		0.432062	0.900198	0.080954		0.089687	-0.9959	-0.00468	0.089778	-0.3934	-0.05493		0.089594	-0.58826	0.034896	0.089565	-0.26754	-0.02518
0.089828	-0.6104	0.20304	-0.39094		0.089852	-0.52093	0.034902	0.20304	-0.00719	-0.02652		0.089858	-0.31397	-0.03274		0.089827	-0.54785	0.002052		0.432396	0.877768	0.082759		0.08977	-0.99523	-0.00495	0.089861	-0.3939	-0.0548		0.089678	-0.58923	0.037755	0.089649	-0.26819	-0.02494
0.089911	-0.61157	0.203207	-0.39092		0.089936	-0.52169	0.033926	0.203207	-0.00693	-0.02849		0.089941	-0.31449	-0.03214		0.089911	-0.5483	0.002401		0.432729	0.855859	0.084508		0.089854	-0.99441	-0.00528	0.089945	-0.39439	-0.05424		0.089761	-0.58981	0.040089	0.089732	-0.26891	-0.02715
0.089994	-0.61273	0.203373	-0.39092		0.090019	-0.5224	0.032335	0.203373	-0.00678	-0.0289		0.090024	-0.315	-0.03239		0.089994	-0.54876	0.003078		0.433062	0.834291	0.084982		0.089937	-0.99341	-0.00866	0.090028	-0.39495	-0.05081		0.089844	-0.59044	0.038507	0.089815	-0.26963	-0.02855
0.090077	-0.61372	0.20354	-0.39124		0.090102	-0.52305	0.03136	0.20354	-0.00536	-0.02804		0.090108	-0.31551	-0.03328		0.090077	-0.54921	0.003146		0.433395	0.812803	0.086389		0.09002	-0.99247	-0.01268	0.090111	-0.39535	-0.04582		0.089927	-0.59106	0.03684	0.089898	-0.27035	-0.03014
0.090161	-0.61429	0.203707	-0.39189		0.090185	-0.52369	0.030025	0.203707	-0.00329	-0.02772		0.090191	-0.31603	-0.03417		0.09016	-0.54966	0.001769		0.433729	0.790546	0.087849		0.090103	-0.99154	-0.01355	0.090194	-0.39566	-0.04402		0.090011	-0.5917	0.037112	0.089982	-0.27107	-0.03131
0.090244	-0.61484	0.203873	-0.39255		0.090269	-0.52433	0.02956	0.203873	-0.00069	-0.02698		0.090274	-0.31654	-0.03372		0.090244	-0.55018	-0.00181		0.434062	0.76725	0.087718		0.090187	-0.99078	-0.01406	0.090278	-0.39599	-0.04526		0.090094	-0.59253	0.038874	0.090065	-0.27186	-0.03126
0.090327	-0.6154	0.20404	-0.39318		0.090352	-0.52505	0.028705	0.20404	0.001672	-0.02583		0.090357	-0.31685	-0.034		0.090327	-0.55075	-0.00366		0.434395	0.74402	0.085979		0.09027	-0.99104	-0.01498	0.090361	-0.39628	-0.04512		0.090177	-0.59336	0.040836	0.090148	-0.27272	-0.03283
0.09041	-0.61578	0.204206	-0.39392		0.090435	-0.52574	0.028728	0.204206	0.001187	-0.02452		0.090441	-0.31697	-0.03548		0.09041	-0.55131	-0.00335		0.434728	0.724026	0.084812		0.090353	-0.99133	-0.01148	0.090444	-0.39658	-0.04452		0.09026	-0.59417	0.041622	0.090232	-0.27353	-0.03472
0.090494	-0.61614	0.204373	-0.39478		0.090518	-0.52644	0.029406	0.204373	-0.00039	-0.02438		0.090524	-0.31707	-0.03791		0.090493	-0.55168	-0.00323		0.435062	0.709412	0.083248		0.090437	-0.99164	0.000734	0.090528	-0.39677	-0.04493		0.090344	-0.59471	0.041018	0.090315	-0.27397	-0.03491
0.090577	-0.61651	0.20454	-0.39565		0.090602	-0.52726	0.02768	0.20454	-0.00242	-0.02513		0.090607	-0.31718	-0.04058		0.090577	-0.55162	-0.00387		0.435395	0.69626	0.080973		0.09052	-0.99206	-9.8e-05	0.090611	-0.39695	-0.04431		0.090427	-0.59496	0.041724	0.090398	-0.27421	-0.03519
0.09066	-0.61688	0.204706	-0.39642		0.090685	-0.52807	0.024947	0.204706	-0.00425	-0.02512		0.09069	-0.31731	-0.04336		0.09066	-0.55157	-0.00453		0.435728	0.681622	0.078627		0.090603	-0.99249	-0.00174	0.090694	-0.39714	-0.04476		0.09051	-0.59521	0.04195	0.090481	-0.27445	-0.03655
0.090743	-0.6168	0.204873	-0.39684		0.090768	-0.52889	0.024607	0.204873	-0.00528	-0.02509		0.090774	-0.31745	-0.04518		0.090743	-0.55151	-0.00315		0.436061	0.669261	0.077691		0.090686	-0.99295	-0.00238	0.090777	-0.3972	-0.04918		0.090594	-0.59546	0.042296	0.090565	-0.27468	-0.03788
0.090827	-0.61629	0.205039	-0.39706		0.090852	-0.52974	0.025086	0.205039	-0.00578	-0.02606		0.090857	-0.31759	-0.04591		0.090827	-0.55141	-0.00153		0.436395	0.660261	0.077862		0.09077	-0.99338	-0.002	0.090861	-0.39722	-0.05433		0.090677	-0.59566	0.043305	0.090648	-0.27509	-0.03878
0.09091	-0.61574	0.205206	-0.39727		0.090935	-0.5305	0.026149	0.205206	-0.0059	-0.02751		0.09094	-0.31775	-0.04732		0.09091	-0.55093	0.000744		0.436728	0.652954	0.077015		0.090853	-0.99369	0.001176	0.090944	-0.39725	-0.06015		0.09076	-0.59577	0.044262	0.090731	-0.27562	-0.0388
0.090993	-0.61524	0.205373	-0.39755		0.091018	-0.53106	0.028664	0.205373	-0.00572	-0.02701		0.091024	-0.31813	-0.05086		0.090993	-0.5503	0.002582		0.437061	0.646623	0.076666		0.090936	-0.99384	0.004291	0.091027	-0.39729	-0.06312		0.090843	-0.59589	0.04543	0.090814	-0.27614	-0.03805
0.091076	-0.61527	0.205539	-0.39815		0.091101	-0.53157	0.030337	0.205539	-0.00516	-0.02713		0.091107	-0.31865	-0.0549		0.091076	-0.5497	0.005486		0.437394	0.636965	0.076015		0.091019	-0.99396	0.004861	0.09111	-0.39767	-0.06331		0.090927	-0.59606	0.04583	0.090898	-0.27662	-0.03657
0.09116	-0.61531	0.205706	-0.39895		0.091185	-0.53207	0.030385	0.205706	-0.00434	-0.02803		0.09119	-0.31917	-0.05681		0.09116	-0.54927	0.006086		0.437728	0.628072	0.076605		0.091103	-0.99415	0.005362	0.091194	-0.39833	-0.0649		0.09101	-0.59663	0.045386	0.090981	-0.27742	-0.03184
0.091243	-0.61535	0.205873	-0.39975		0.091268	-0.53237	0.02827	0.205873	-0.00335	-0.02885		0.091273	-0.31972	-0.05658		0.091243	-0.549	0.006238		0.438061	0.620329	0.077996		0.091186	-0.99463	0.006375	0.091277	-0.39898	-0.06554		0.091093	-0.59745	0.044746	0.091064	-0.2783	-0.03194
0.091326	-0.61538	0.206039	-0.40054		0.091351	-0.53265	0.026983	0.206039	-0.00217	-0.02939		0.091357	-0.32035	-0.05492		0.091326	-0.54874	0.006171		0.438394	0.616463	0.078698		0.091269	-0.99509	0.005638	0.09136	-0.39958	-0.06508		0.091177	-0.59825	0.044565	0.091148	-0.27907	-0.03346
0.091409	-0.61633	0.206206	-0.40136		0.091434	-0.53291	0.027812	0.206206	-0.00079	-0.02905		0.09144	-0.32098	-0.05331		0.091409	-0.54847	0.005726		0.438728	0.610265	0.079224		0.091353	-0.99554	0.005487	0.091443	-0.40015	-0.06619		0.09126	-0.59902	0.042641	0.091231	-0.27986	-0.03423
0.091493	-0.61755	0.206372	-0.40217		0.091518	-0.53318	0.030755	0.206372	0.000435	-0.02749		0.091523	-0.32159	-0.05277		0.091493	-0.54828	0.006267		0.439061	0.600034	0.081743		0.091436	-0.99604	0.005829	0.091527	-0.40065	-0.06768		0.091343	-0.59997	0.041402	0.091314	-0.28079	-0.03484
0.091576	-0.61868	0.206539	-0.40296		0.091601	-0.53343	0.033022	0.206539	0.001545	-0.02571		0.091606	-0.32244	-0.05272		0.091576	-0.54852	0.004465		0.439394	0.590981	0.083367		0.091519	-0.99654	0.004566	0.09161	-0.40114	-0.06632		0.091426	-0.60105	0.041781	0.091397	-0.28169	-0.03576
0.091659	-0.61977	0.206706	-0.40372		0.091684	-0.53364	0.033873	0.206706	0.001985	-0.02374		0.09169	-0.32379	-0.0529		0.091659	-0.54876	0.001159		0.439727	0.586491	0.083385		0.091602	-0.99705	0.003084	0.091693	-0.40164	-0.06414		0.09151	-0.60208	0.042434	0.091481	-0.2826	-0.03774
0.091742	-0.62054	0.206872	-0.40445		0.091768	-0.53386	0.03349	0.206872	0.001997	-0.02224		0.091773	-0.32527	-0.0517		0.091742	-0.54901	-0.00059		0.440061	0.581968	0.083064		0.091686	-0.9976	0.002409	0.091777	-0.40163	-0.06175		0.091593	-0.60312	0.042903	0.091564	-0.28355	-0.03749
0.091826	-0.62132	0.207039	-0.40513		0.091851	-0.53407	0.032326	0.207039	0.001288	-0.02359		0.091856	-0.32678	-0.04952		0.091826	-0.54941	-0.00061		0.440394	0.573647	0.081563		0.091769	-0.99789	0.001001	0.09186	-0.40156	-0.06044		0.091676	-0.6037	0.041964	0.091647	-0.28444	-0.03802
0.091909	-0.62214	0.207205	-0.40579		0.091934	-0.53429	0.032274	0.207205	0.000338	-0.0249		0.091939	-0.32838	-0.04776		0.091909	-0.54984	-0.00117		0.440727	0.562387	0.079998		0.091852	-0.99796	0.000796	0.091943	-0.40149	-0.06164		0.09176	-0.60425	0.04085	0.091731	-0.28538	-0.04041
0.091992	-0.62277	0.207372	-0.40641		0.092017	-0.5345	0.034978	0.207372	-0.00059	-0.024		0.092023	-0.32994	-0.04502		0.091992	-0.55026	-0.00253		0.44106	0.550512	0.079184		0.091935	-0.99804	-0.00064	0.092026	-0.40148	-0.06374		0.091843	-0.60484	0.040408	0.091814	-0.28627	-0.04512
0.092075	-0.62224	0.207539	-0.40697		0.092101	-0.53472	0.0388	0.207539	-0.00149	-0.02362		0.092106	-0.33152	-0.04411		0.092076	-0.55069	-0.00437		0.441394	0.542896	0.078616		0.092019	-0.99812	-0.00322	0.09211	-0.40163	-0.06505		0.091926	-0.60542	0.040622	0.091897	-0.28718	-0.04463
0.092159	-0.62175	0.207705	-0.40752		0.092184	-0.53494	0.041277	0.207705	-0.00388	-0.02561		0.092189	-0.33313	-0.04659		0.092159	-0.55129	-0.00255		0.441727	0.539369	0.079727		0.092102	-0.9982	-0.00327	0.092193	-0.40178	-0.06702		0.092009	-0.60633	0.040559	0.09198	-0.28793	-0.04069
0.092242	-0.62126	0.207872	-0.40807		0.092267	-0.53538	0.040885	0.207872	-0.00656	-0.02661		0.092273	-0.33459	-0.04904		0.092242	-0.55212	-0.0015		0.44206	0.534717	0.080076		0.092185	-0.99829	-0.00082	0.092276	-0.40192	-0.06937		0.092093	-0.6073	0.041627	0.092064	-0.2887	-0.03915
0.092325	-0.62071	0.208038	-0.40867		0.09235	-0.5359	0.039064	0.208038	-0.01049	-0.0271		0.092356	-0.33579	-0.05031		0.092325	-0.55291	-0.00266		0.442393	0.529643	0.077881		0.092269	-0.99839	0.000881	0.092359	-0.40196	-0.07093		0.092176	-0.60833	0.042881	0.092147	-0.28951	-0.03859
0.092408	-0.62009	0.208205	-0.40935		0.092434	-0.5364	0.037913	0.208205	-0.01457	-0.02666		0.092439	-0.33679	-0.05153		0.092409	-0.55378	-0.00229		0.442727	0.526977	0.076561		0.092352	-0.9985	0.002258	0.092443	-0.4017	-0.07076		0.092259	-0.60935	0.044341	0.09223	-0.29027	-0.03741
0.092492	-0.6195	0.208372	-0.41004		0.092517	-0.53691	0.037223	0.208372	-0.01541	-0.02642		0.092522	-0.33777	-0.0518		0.092492	-0.55476	-0.00055		0.44306	0.52759	0.075563		0.092435	-0.99888	0.004063	0.092526	-0.40144	-0.07005		0.092342	-0.61052	0.044933	0.092314	-0.29094	-0.03402
0.092575	-0.61894	0.208538	-0.41076		0.0926	-0.53737	0.037916	0.208538	-0.01569	-0.02681		0.092606	-0.3386	-0.05164		0.092575	-0.55571	-0.00067		0.443393	0.52805	0.074223		0.092518	-0.99952	0.004304	0.092609	-0.40112	-0.07134		0.092426	-0.61162	0.044476	0.092397	-0.29169	-0.0321
0.092658	-0.6188	0.208705	-0.4114		0.092683	-0.53784	0.040519	0.208705	-0.01479	-0.02609		0.092689	-0.33915	-0.04999		0.092658	-0.55673	-0.00261		0.443726	0.525926	0.074287		0.092602	-1.0002	0.004044	0.092693	-0.40039	-0.07189		0.092509	-0.61273	0.044178	0.09248	-0.29235	-0.03411
0.092741	-0.61953	0.208871	-0.41199		0.092767	-0.53827	0.04309	0.208871	-0.01398	-0.0248		0.092772	-0.3397	-0.04824		0.092742	-0.5577	-0.00266		0.44406	0.520906	0.075013		0.092685	-1.00085	0.00407	0.092776	-0.3991	-0.06948		0.092592	-0.61389	0.043742	0.092563	-0.29272	-0.03433
0.092825	-0.62026	0.209038	-0.41261		0.09285	-0.53866	0.043698	0.209038	-0.01411	-0.02491		0.092855	-0.34023	-0.04916		0.092825	-0.55856	0.000249		0.444393	0.515397	0.075191		0.092768	-1.00154	0.004577	0.092859	-0.39789	-0.0678		0.092676	-0.6149	0.042698	0.092647	-0.29267	-0.03151
0.092908	-0.621	0.209205	-0.41321		0.092933	-0.53867	0.042605	0.209205	-0.01436	-0.02625		0.092939	-0.34076	-0.04994		0.092908	-0.55941	0.002948		0.444726	0.510698	0.077329		0.092851	-1.00235	0.003767	0.092942	-0.39672	-0.06841		0.092759	-0.61596	0.040707	0.09273	-0.29263	-0.03113
0.092991	-0.62178	0.209371	-0.41365		0.093017	-0.53859	0.040594	0.209371	-0.0146	-0.02551		0.093022	-0.34129	-0.04856		0.092992	-0.56023	0.002278		0.44506	0.506356	0.076898		0.092935	-1.00321	0.002305	0.093026	-0.39572	-0.0687		0.092842	-0.61691	0.039007	0.092813	-0.29267	-0.03392
0.093074	-0.62258	0.209538	-0.4139		0.0931	-0.53852	0.039957	0.209538	-0.0151	-0.02395		0.093105	-0.34185	-0.04719		0.093075	-0.5611	0.002481		0.445393	0.499151	0.075524		0.093018	-1.00397	5.7e-05	0.093109	-0.39479	-0.0694		0.092925	-0.61766	0.036098	0.092897	-0.29305	-0.03353
0.093158	-0.62338	0.209705	-0.41408		0.093183	-0.53837	0.040485	0.209705	-0.01598	-0.02438		0.093188	-0.34243	-0.04536		0.093158	-0.56199	0.004252		0.445726	0.490393	0.074561		0.093101	-1.00413	-0.00089	0.093192	-0.39382	-0.07019		0.093009	-0.61825	0.03312	0.09298	-0.29354	-0.03496
0.093241	-0.62418	0.209871	-0.41437		0.093266	-0.53813	0.040715	0.209871	-0.01705	-0.02577		0.093272	-0.34301	-0.04314		0.093241	-0.56292	0.005565		0.446059	0.483537	0.073127		0.093184	-1.00405	-0.00069	0.093275	-0.393	-0.07106		0.093092	-0.6188	0.029473	0.093063	-0.29405	-0.03681
0.093324	-0.62497	0.210038	-0.41499		0.09335	-0.53787	0.040355	0.210038	-0.01857	-0.02718		0.093355	-0.3436	-0.04256		0.093325	-0.56381	0.007974		0.446393	0.477535	0.072462		0.093268	-1.00397	-0.00134	0.093359	-0.3924	-0.07131		0.093175	-0.61935	0.026093	0.093146	-0.29464	-0.0386
[truncated: 47,864 more rows]

## Sheet: Fig 3, SDS-PAGE
Panel B
	Representative assay						Replicate 1						Replicate 2
[truncated: 2 more rows]

## Sheet: Fig 3, data
A							C			D													E
[truncated: 33,170 more rows]

[truncated: 29 more sheets: Fig 4, SDS-PAGE, Fig 5, data, Fig 5, SDS-PAGE, Supp Fig 1, SDS-PAGE, Supp Fig 1, data, Supp Fig 2, data, Supp Fig 3, data, Supp Fig 4, data , Supp Fig 5, SDS-PAGE, Supp Fig 6, data, Supp Fig 7, data, Supp Fig 8, data, Supp Fig 9, SDS-PAGE, Supp Fig 9, data, Supp Fig 10, SDS-PAGE, Supp Fig 10, data, Supp Fig 11, data, Supp Fig 12, SDS-PAGE, Supp Fig 12, data, Supp Fig 13, SDS-PAGE …]
